# Supplementary material for: Systematic substrate identification indicates a central role for the metalloprotease ADAM10 in axon targeting and synapse function
Source: eLife. 2016 Jan 23;5:e12748. doi: 10.7554/eLife.12748 (PMC4786429; doi:10.7554/eLife.12748)
Supplement: Supplementary file 1. — DOI: http://dx.doi.org/10.7554/eLife.12748.012 [file elife-12748-supp1.xlsx]

## Sheet: Tabelle1
Quantified glycoproteins of the secretome of the A10 knockout data set filtered according the following criteria: Identified proteins in the protein groups output table of MaxQuant were filtered according the following criteria: -glycoprotein according uniprot annotation -no contaminant according the contaminants file in Andromeda -at least 2 unique peptides -Furthermore the glycoprotein should e…			Protein type - topology (Type I = membrane protein with a signal peptide, N-terminus faces into the lumen, C-terminus faces into the cytosol) (Type II = membrane protein with a signal anchor, N-terminus faces into the cytosol, C-terminus into the lumen) (Secreted = soluble proteins with signal peptide) Polytopic = membrane protein with several transmembrane domains GPI = membrane protein attached…	Number of identified unique peptides per protein group	Mean value of the ratio between LFQ values of A10 Knockout and Control of all 5 biological replicates (see column H-L)	Two-sided, heteroscedastic t-test on log2 transformed intensity ratios between 5 Control and 5 A10KO biological replicates	Intensity ratio Control-1/Mean of Control-1+Control-2 (biological replicate 1)	Intensity ratio Control-2/Mean of Control-1+Control-2 (biological replicate 1)	Intensity ratio Control-3/Mean of Control-3+Control-4 (biological replicate 2)	Intensity ratio Control-5/Mean of Control-5+Control-6 (biological replicate 3)	Intensity ratio Control-6/Mean of Control-5+Control-6 (biological replicate 3)	Intensity ratio Control-7/Mean of Control-7 + Control-8 (biological replicate 4)	Intensity ratio Control-8/Mean of Control-7 + Control-8 (biological replicate 4)	Intensity ratio Control-9/Mean of Control-9 + Control-10 (biological replicate 5)	Intensity ratio Control-10/Mean of Control-9 + Control-10 (biological replicate 5)	Intensity ratio A10-Cre-1/Mean of Control-1+Control-2 (biological replicate 1)	Intensity ratio A10-Cre-2/Mean of Control-1+Control-2 (biological replicate 1)	Intensity ratio A10-Cre-3/Mean of Control-3+Control-4 (biological replicate 2)	Intensity ratio A10-Cre-5/Mean of Control-5+Control-6 (biological replicate 3)	Intensity ratio A10-Cre-6/Mean of Control-5+Control-6 (biological replicate 3)	Intensity ratio A10-Cre-7/Mean of Control-7 + Control-8 (biological replicate 4)	Intensity ratio A10-Cre-8/Mean of Control-7 + Control-8 (biological replicate 4)	Intensity ratio A10-Cre-9/Mean of Control-9 + Control-10 (biological replicate 5)	Intensity ratio A10-Cre-10/Mean of Control-9 + Control-10 (biological replicate 5)	Perseus Output intensity values LOG2 transformed	LOG2 Intensity Control 01 (biological replicate 1)	LOG2 Intensity Control 02 (biological replicate 1)	LOG2 Intensity Control 03 (biological replicate 2)	LOG2 Intensity Control 05 (biological replicate 3)	LOG2 Intensity Control 06 (biological replicate 3)	LOG2 Intensity Control 07 (biological replicate 4)	LOG2 Intensity Control 08 (biological replicate 4)	LOG2 Intensity Control 09 (biological replicate 5)	LOG2 Intensity Control 10 (biological replicate 5)	LOG2 Intensity Cre 01 (biological replicate 1)	LOG2 Intensity Cre 02 (biological replicate 1)	LOG2 Intensity Cre 03 (biological replicate 2)	LOG2 Intensity Cre 05 (biological replicate 3)	LOG2 Intensity Cre 06 (biological replicate 3)	LOG2 Intensity Cre 07 (biological replicate 4)	LOG2 Intensity Cre 08 (biological replicate 4)	LOG2 Intensity Cre 09 (biological replicate 5)	LOG2 Intensity Cre 10 (biological replicate 5)
Protein names	Uniprot Identifier	Gene names	Protein type	Peptides	MEAN A10KO/CON	TTEST A10KO/CON	Con-1/Mean Con-01+Con-02	Con-2/Mean Con-01+Con-02	Con-03/Mean Con-03+Con-04	Con-05/Mean Con-05+Con-06	Con-06/Mean Con-05+Con-06	Con-07/ Mean Con-07+Con-08	Con-08/Mean Con-07+Con-08	Con-09/Mean Con-09+Con-10	Con-10/Mean Con-09+Con-10	A10KO-Cre-1/Mean Con-01+Con-02	A10KO-Cre-2/Mean Con-01+Con-02	A10KO-Cre-03/Mean Con-03+Con-04	A10KO-Cre-05/Mean Con-05+Con-06	A10KO-Cre-06/Mean Con-05+Con-06	A10-Cre-07/ Mean Con-07+Con-08	A10-Cre-08/Mean Con-07+Con-08	A10-Cre-09/Mean Con-09+Con-10	A10-Cre-10/Mean Con-09+Con-10		Con 01	Con 02	Con 03	Con 05	Con 06	Con 07	Con 08	Con 09	Con 10	A10KO-Cre 01	A10KO-Cre 02	A10KO-Cre 03	A10KO-Cre 05	A10KO-Cre 06	A10KO-Cre 07	A10KO-Cre 08	A10KO-Cre 09	A10KO-Cre 10
Matrix metalloproteinase-17	Q9R0S3	Mmp17	GPI	3	0.0478986	0.001773	0.0227298	1.97727	1	1.0816	0.918404	1.78009	0.219908	0.662112	1.33789	0.00994805	0.0482218	0.0874038	0.0293211	0.0590664	0.00269719	0.0137844	0.0525807	0.128064		-5.45927	0.98351	0	0.113161	-0.122799	0.831952	-2.18503	-0.594853	0.419957	-6.65137	-4.37417	-3.51616	-5.09192	-4.08152	-8.53433	-6.18082	-4.24932	-2.96506
Podocalyxin-like protein 2	F6TE23	Podxl2	Type-I	3	0.0487289	0.00313161	0.694392	1.30561	1	1.41206	0.587943	1.24794	0.752063	1.3273	0.672703	0.0032218	0.049006	0.00389941	0.0106765	0.256059	0.0261339	0.00376573	0.0706117	0.0151862		-0.526178	0.384722	0	0.497798	-0.766252	0.319545	-0.411075	0.408491	-0.571959	-8.27792	-4.3509	-8.00253	-6.54942	-1.96545	-5.25793	-8.05285	-3.82395	-6.0411
Cadherin-10	H3BKV8	Cdh10	Type-I	4	0.0519149	0.00114959	0.619469	1.38053	1	1.16661	0.83339	0.353886	1.64611	0.851609	1.14839	0.265994	0.0469475	0.0275485	0.0307993	0.0146461	0.00554089	0.0218315	0.0255652	0.0283612		-0.690896	0.465224	0	0.222323	-0.262937	-1.49865	0.719065	-0.231736	0.199614	-1.91054	-4.41281	-5.18188	-5.02096	-6.09334	-7.49567	-5.51745	-5.28968	-5.13994
Protocadherin-8	Q7TSK3	Pcdh8	Type-I	16	0.0553996	0.00106261	0.677315	1.32268	1	0.878287	1.12171	0.87828	1.12172	1.12044	0.879561	0.0118501	0.0193432	0.0166603	0.0335716	0.149255	0.110226	0.0151737	0.0645824	0.0779344		-0.562101	0.403469	0	-0.187236	0.165704	-0.187247	0.165713	0.164065	-0.185145	-6.39896	-5.69203	-5.90744	-4.89662	-2.74415	-3.18147	-6.04229	-3.95272	-3.6816
SLIT and NTRK-like protein 1	Q810C1	Slitrk1	Type-I	4	0.0836139	0.0085232	0.686636	1.31336	1	1.01812	0.981883	0.610724	1.38928	1.02719	0.972815	0.0178162	0.0139975	0.0355531	0.039132	0.0873241	0.00591028	0.00185096	0.0384857	0.512455		-0.542383	0.393267	0	0.0259032	-0.0263768	-0.711407	0.474333	0.0386967	-0.0397633	-5.81066	-6.15868	-4.81388	-4.67551	-3.51748	-7.40256	-9.07751	-4.69953	-0.964503
Sulfhydryl oxidase 2	Q3TMX7	Qsox2	Type-I	3	0.084738	0.00746853	0.994157	1.00584	1	0.605983	1.39402	1.13616	0.863837	1.41745	0.582554	0.00374387	0.00839052	0.0830814	0.255972	0.105159	0.0452101	0.121342	0.0844027	0.055341		-0.00845463	0.00840537	0	-0.722652	0.479248	0.18417	-0.21117	0.503294	-0.779536	-8.06125	-6.89702	-3.58933	-1.96594	-3.24936	-4.46721	-3.04285	-3.56657	-4.17551
Fractalkine;Processed fractalkine	O35188	Cx3cl1	Type-I	2	0.0916028	0.00607714	0.881774	1.11823	1	0.800836	1.19916	0.646119	1.35388	1.09528	0.904719	0.0051365	0.020744	0.0976024	0.0176469	0.0632745	0.0184026	0.0165762	0.319563	0.265479		-0.181519	0.161211	0	-0.320421	0.262029	-0.630129	0.437101	0.131301	-0.144459	-7.605	-5.59116	-3.35694	-5.82444	-3.98223	-5.76395	-5.91474	-1.64583	-1.91333
Cell adhesion molecule 4	Q8R464	Cadm4	Type-I	5	0.092401	0.00111444	0.737835	1.26216	1	0.991987	1.00801	1.28421	0.715794	0.841258	1.15874	0.0126683	0.0607021	0.171143	0.24235	0.0314561	0.0594025	0.0433506	0.00830865	0.202229		-0.43863	0.3359	0	-0.0116063	0.0115137	0.360877	-0.482383	-0.24938	0.21256	-6.30263	-4.04211	-2.54673	-2.04484	-4.99052	-4.07333	-4.5278	-6.91117	-2.30594
Poliovirus receptor-related protein 1	Q9JKF6	Pvrl1	Type-I	3	0.102927	0.0104825	0.209377	1.79062	1	1.73866	0.261343	1.6826	0.317396	0.102125	1.89788	0.00347048	0.00839178	0.0518091	0.157491	0.0973378	0.0365034	0.0129467	0.113108	0.44528		-2.25583	0.840462	0	0.797974	-1.93599	0.750696	-1.65564	-3.29159	0.924385	-8.17065	-6.89681	-4.27065	-2.66666	-3.36086	-4.77582	-6.27127	-3.14422	-1.16721
Leucine-rich repeat and immunoglobulin-like domain-containing nogo receptor-interacting protein 2	Q3URE9	Lingo2	Type-I	2	0.109846	0.000820824	0.850135	1.14986	1	1.17976	0.820242	0.262967	1.73703	1.22713	0.772873	0.0106722	0.124651	0.280879	0.0561711	0.138404	0.0731623	0.107201	0.0795163	0.11796		-0.234236	0.201464	0	0.238491	-0.285879	-1.92705	0.796625	0.295284	-0.371696	-6.55	-3.00404	-1.83198	-4.15403	-2.85304	-3.77276	-3.22161	-3.65261	-3.08364
Semaphorin-7A	Q9QUR8	Sema7a	GPI	8	0.116243	0.0123562	0.373593	1.62641	1	1.28784	0.712157	0.00751137	1.99249	0.994905	1.00509	0.123843	0.198716	0.198522	0.0148962	0.0280308	0.0189459	0.00783675	0.24025	0.215149		-1.42046	0.701689	0	0.364957	-0.489733	-7.05671	0.994571	-0.00736872	0.00733128	-3.01341	-2.33122	-2.33263	-6.06891	-5.15684	-5.72197	-6.99553	-2.05739	-2.21659
Receptor-type tyrosine-protein phosphatase U	Q3V360	Ptpru	Type-I	6	0.12338	0.0135423	0.601075	1.39892	1	1.21922	0.78078	0.627744	1.37226	1.05532	0.944684	0.0511177	0.11896	0.172165	0.0879714	0.0737608	0.00735637	0.00973144	0.225599	0.363756		-0.734382	0.484318	0	0.285958	-0.357012	-0.671751	0.456549	0.0776744	-0.0820956	-4.29003	-3.07145	-2.53814	-3.50682	-3.761	-7.08679	-6.68313	-2.14817	-1.45896
Latrophilin-1	Q80TR1	Lphn1	Type-I	7	0.133701	0.0280517	0.705483	1.29452	1	1.65614	0.343862	1.03403	0.965973	0.683788	1.31621	0.0832546	0.250474	0.329244	0.193462	0.254879	0.00329681	0.0786475	0.0025588	0.00749312		-0.503316	0.372414	0	0.727823	-1.5401	0.0482743	-0.0499457	-0.548378	0.396392	-3.58633	-1.99727	-1.60277	-2.36988	-1.97212	-8.24472	-3.66846	-8.61032	-7.06022
Neural cell adhesion molecule 1	F7C5W6	Ncam1	Type-I/GPI	16	0.144359	0.00123815	0.597753	1.40225	1	1.52572	0.474285	1.09861	0.901389	0.954723	1.04528	0.0436069	0.086522	0.0837911	0.0683202	0.119643	0.213893	0.213616	0.25028	0.219557		-0.742379	0.487741	0	0.609486	-1.07617	0.135681	-0.149779	-0.0668453	0.0638847	-4.5193	-3.53079	-3.57706	-3.87154	-3.06319	-2.22504	-2.22691	-1.99839	-2.18734
Leucine-rich repeat-containing protein 4B	P0C192	Lrrc4b	Type-I	16	0.158973	0.000702902	0.661474	1.33853	1	0.882335	1.11767	0.690802	1.3092	1.13073	0.869269	0.0514454	0.094644	0.149109	0.136103	0.235086	0.0914453	0.175506	0.2235	0.273916		-0.596244	0.420646	0	-0.180602	0.160488	-0.533656	0.388684	0.177255	-0.202125	-4.28081	-3.40134	-2.74556	-2.87723	-2.08874	-3.45095	-2.51041	-2.16165	-1.86819
Cell adhesion molecule 3	E9Q6G5	Cadm3	Type-I	5	0.159514	0.0229526	0.624414	1.37559	1	0.489932	1.51007	0.520374	1.47963	0.982108	1.01789	0.00131566	0.0200945	0.333607	0.0307256	0.193837	0.139174	0.0403008	0.342863	0.333707		-0.679424	0.460046	0	-1.02935	0.594613	-0.942378	0.565232	-0.0260459	0.0255841	-9.56999	-5.63705	-1.58378	-5.02442	-2.36709	-2.84504	-4.63305	-1.5443	-1.58335
Low-density lipoprotein receptor	E9Q3S1	Ldlr	Type-I	13	0.160995	0.0104307	0.582131	1.41787	1	0.955152	1.04485	1.1306	0.869399	0.784059	1.21594	0.019563	0.0250815	0.166333	0.21114	0.0856616	0.0651067	0.0618836	0.404663	0.409525		-0.780585	0.503725	0	-0.0661973	0.0632927	0.17709	-0.20191	-0.350966	0.282074	-5.67573	-5.31724	-2.58785	-2.24373	-3.54521	-3.94105	-4.0143	-1.30521	-1.28798
Neuroligin-1	E9QK34	Nlgn1	Type-I	5	0.169828	0.000812378	0.636068	1.36393	1	0.99039	1.00961	1.07966	0.920336	1.22496	0.775044	0.074685	0.231906	0.309476	0.0847571	0.175498	0.157603	0.0494033	0.204039	0.241081		-0.652748	0.447772	0	-0.0139316	0.0137984	0.110582	-0.119768	0.29273	-0.36765	-3.74304	-2.10839	-1.6921	-3.56052	-2.51047	-2.66564	-4.33925	-2.29308	-2.05241
Receptor-type tyrosine-protein phosphatase gamma	Q05909	Ptprg	Type-I	4	0.17148	0.00402633	0.508117	1.49188	1	0.978599	1.0214	1.02594	0.974065	0.659324	1.34068	0.0792895	0.25722	0.131124	0.0424583	0.199322	0.0829485	0.00799437	0.574457	0.168509		-0.976766	0.577134	0	-0.0312105	0.0305495	0.0369396	-0.0379104	-0.60094	0.42296	-3.65673	-1.95893	-2.931	-4.55781	-2.32683	-3.59164	-6.9668	-0.79973	-2.5691
H(+)/Cl(-) exchange transporter 3	Q790S0	Clcn3	Polytopic	2	0.186204	0.0071677	1.8528	0.147197	1	1.71061	0.289387	0.929344	1.07066	1.38266	0.617337	0.0405439	0.0686289	0.482901	0.14456	0.234216	0.363197	0.016443	0.154037	0.171311		0.88971	-2.76418	0	0.774513	-1.78893	-0.105715	0.0984948	0.46745	-0.69587	-4.62437	-3.86504	-1.0502	-2.79026	-2.09409	-1.46118	-5.92639	-2.69865	-2.54531
Cadherin-6	P97326	Cdh6	Type-I	5	0.189833	0.00746293	0.432435	1.56756	1	1.12488	0.875116	1.00935	0.990653	1.08878	0.911217	0.0207889	0.171357	0.387554	0.0859878	0.0348564	0.0842729	0.226505	0.447555	0.249618		-1.20944	0.648525	0	0.169776	-0.192454	0.013422	-0.013548	0.122717	-0.134133	-5.58804	-2.54492	-1.36753	-3.53972	-4.84243	-3.56879	-2.14239	-1.15986	-2.0022
VPS10 domain-containing receptor SorCS1	Q9JLC4	Sorcs1	Type-I	3	0.226771	0.00296268	1.6876	0.312396	1	0.223462	1.77654	0.939151	1.06085	0.923364	1.07664	0.0960192	0.409736	0.332013	0.38112	0.333301	0.0209806	0.248361	0.00541704	0.213988		0.754977	-1.67855	0	-2.1619	0.829069	-0.0905708	0.0852192	-0.115029	0.106531	-3.38053	-1.28723	-1.59069	-1.39168	-1.5851	-5.5748	-2.00949	-7.52828	-2.2244
Neuronal growth regulator 1	D3Z4T6	Negr1	GPI	3	0.23117	0.0236698	0.641121	1.35888	1	0.797959	1.20204	0.950059	1.04994	0.956802	1.0432	0.0876239	0.308816	0.300955	0.0138143	0.118615	0.0351661	0.0232154	0.579356	0.612968		-0.641332	0.442418	0	-0.325614	0.265486	-0.0739114	0.0703086	-0.0637073	0.0610127	-3.51253	-1.69518	-1.73238	-6.17769	-3.07564	-4.82967	-5.42877	-0.787477	-0.706117
Vesicular integral-membrane protein VIP36	Q9DBH5	Lman2	Type-I	3	0.248756	0.0285508	0.68136	1.31864	1	0.868166	1.13183	0.655809	1.34419	1.0431	0.956899	0.0116259	0.0254023	0.159731	0.0324197	0.156826	0.0532025	1.30552	0.389139	0.104933		-0.55351	0.39905	0	-0.203957	0.178663	-0.608652	0.426738	0.0608787	-0.0635613	-6.42651	-5.2989	-2.64628	-4.94699	-2.67277	-4.23236	0.384628	-1.36164	-3.25246
Receptor-type tyrosine-protein phosphatase kappa	B2RRF0	Ptprk	Type-I	12	0.255986	0.00112018	0.507923	1.49208	1	0.839721	1.16028	0.909051	1.09095	1.09695	0.903047	0.167839	0.313636	0.14136	0.211084	0.277258	0.250632	0.122234	0.379006	0.44082		-0.977318	0.577322	0	-0.252018	0.214472	-0.137567	0.125583	0.133502	-0.147128	-2.57485	-1.67284	-2.82255	-2.24411	-1.8507	-1.99636	-3.03228	-1.39971	-1.18174
SLIT and NTRK-like protein 3	Q810B9	Slitrk3	Type-I	3	0.257574	0.0183683	0.573161	1.42684	1	1.66195	0.338052	1.10675	0.893255	0.858028	1.14197	0.141081	0.572891	0.590672	0.18298	0.142238	0.0468698	0.0762533	0.213524	0.351656		-0.802988	0.512822	0	0.732876	-1.56468	0.146323	-0.162857	-0.220903	0.191527	-2.82541	-0.803668	-0.75957	-2.45024	-2.81362	-4.4152	-3.71306	-2.22753	-1.50776
Pcdh17	E9PXF0	Pcdh17	Type-I	6	0.259475	0.0516167	0.761372	1.23863	1	1.68543	0.314565	0.0471277	1.95287	1.07895	0.921045	0.0166163	0.0222326	0.342351	0.149354	1.46917	0.000397584	0.0165495	0.00655488	0.312049		-0.393327	0.308743	0	0.753121	-1.66857	-4.40728	0.965598	0.109634	-0.118656	-5.91126	-5.49118	-1.54645	-2.74319	0.555001	-11.2965	-5.91707	-7.25322	-1.68016
Cell adhesion molecule 1	Q8R5M8	Cadm1	Type-I	2	0.262491	0.0385421	0.631255	1.36875	1	1.03794	0.962061	0.654875	1.34513	1.8195	0.180497	0.0427197	0.0181137	0.604641	0.0401193	0.0956369	0.202397	0.0620915	0.818285	0.478412		-0.663706	0.452854	0	0.053721	-0.055799	-0.610709	0.427741	0.863545	-2.46996	-4.54896	-5.78678	-0.72585	-4.63956	-3.38629	-2.30474	-4.00946	-0.289325	-1.06368
Transmembrane protein 132A	D3Z4S6	Tmem132a	Type-I	25	0.263436	0.0015211	0.578157	1.42184	1	0.880917	1.11908	0.94019	1.05981	0.924938	1.07506	0.078539	0.288586	0.219831	0.271696	0.260777	0.188615	0.134382	0.411684	0.516811		-0.790468	0.507762	0	-0.182923	0.162317	-0.088975	0.083805	-0.112571	0.104419	-3.67045	-1.79293	-2.18553	-1.87993	-1.93911	-2.40649	-2.89559	-1.28039	-0.952291
Immunoglobulin superfamily member 3	Q6ZQA6	Igsf3	Type-I	5	0.267296	0.00803706	0.501059	1.49894	1	1.42578	0.574222	0.769556	1.23044	1.17941	0.820594	0.201407	0.162603	0.740273	0.249567	0.276841	0.0467684	0.273471	0.146589	0.308143		-0.996947	0.583943	0	0.51175	-0.80032	-0.377901	0.299179	0.23806	-0.28526	-2.31182	-2.62058	-0.43387	-2.0025	-1.85287	-4.41832	-1.87054	-2.77015	-1.69833
Protein tweety homolog 1	Q9D3A9	Ttyh1	Polytopic	5	0.280605	0.0178791	0.641655	1.35834	1	1.16451	0.835493	1.65629	0.343706	1.03378	0.966218	0.011249	0.913534	0.108284	0.118537	0.118936	0.00496765	0.1148	0.49511	0.64003		-0.64013	0.44185	0	0.219719	-0.259301	0.727958	-1.54075	0.0479313	-0.0495787	-6.47406	-0.13047	-3.20711	-3.07659	-3.07174	-7.65322	-3.1228	-1.01418	-0.643789
Torsin-1A-interacting protein 1	E9PWW2	Tor1aip1	Type-II	2	0.287539	0.0262142	0.457338	1.54266	1	1.73828	0.261721	0.807121	1.19288	1.01637	0.983633	0.161958	0.497753	0.225616	0.231867	0.632536	0.0201502	0.0567962	0.371816	0.389361		-1.12867	0.625422	0	0.79766	-1.9339	-0.309143	0.254447	0.0234217	-0.0238083	-2.62631	-1.0065	-2.14806	-2.10863	-0.66078	-5.63306	-4.13806	-1.42734	-1.36082
Protocadherin 9	F8VPK8	Pcdh9	Type-I	2	0.292172	0.0315444	1.19838	0.801622	1	0.560221	1.43978	0.0412815	1.95872	0.83495	1.16505	0.877185	0.541549	0.340385	0.232919	0.385699	0.0898953	0.0724545	0.0500413	0.0394173		0.261083	-0.319007	0	-0.835932	0.525848	-4.59836	0.96991	-0.260238	0.220392	-0.189047	-0.884837	-1.55476	-2.1021	-1.37445	-3.47561	-3.78678	-4.32074	-4.66503
SLIT and NTRK-like protein 5	Q810B7	Slitrk5	Type-I	4	0.297737	0.0617649	0.613931	1.38607	1	0.914161	1.08584	0.753794	1.24621	0.692938	1.30706	0.0209915	0.0240576	0.697058	0.428712	0.451341	0.298568	0.454393	0.186649	0.117859		-0.703851	0.470999	0	-0.12948	0.11881	-0.407758	0.317542	-0.529202	0.386328	-5.57405	-5.37736	-0.52065	-1.22192	-1.14771	-1.74387	-1.13799	-2.4216	-3.08486
Ephrin-B2	Q4FJM3	Efnb2	Type-I	4	0.303624	0.0692127	0.632894	1.36711	1	0.620652	1.37935	1.05216	0.94784	1.26698	0.73302	0.111227	0.0460098	0.850657	0.0073242	0.0112384	0.0173137	0.0490081	0.103086	1.53675		-0.659965	0.451125	0	-0.688144	0.463986	0.0733547	-0.0772853	0.341394	-0.448076	-3.16842	-4.44191	-0.23335	-7.09311	-6.47541	-5.85195	-4.35084	-3.27808	0.619884
Protocadherin-20	Q8BIZ0	Pcdh20	Type-I	4	0.304805	0.0328034	0.605637	1.39436	1	0.860501	1.1395	0.228415	1.77158	0.882817	1.11718	0.294795	0.833166	0.0281731	0.336904	0.00811271	0.0954911	0.26655	0.396806	0.483248		-0.723474	0.479606	0	-0.216751	0.188399	-2.13027	0.825041	-0.179814	0.159866	-1.76221	-0.263324	-5.14954	-1.56959	-6.9456	-3.38849	-1.90752	-1.33349	-1.04916
Plexin-B2	E9Q832	Plxnb2	Type-I	3	0.304902	0.0363583	0.807645	1.19235	1	0.864255	1.13574	1.14127	0.858731	0.913734	1.08627	0.379303	0.14296	0.423024	0.0386288	0.0813146	0.0411324	0.073357	0.245843	1.31855		-0.308206	0.253814	0	-0.210471	0.183639	0.190639	-0.219721	-0.130153	0.119377	-1.39858	-2.80632	-1.24119	-4.69418	-3.62034	-4.60358	-3.76892	-2.02419	0.398957
Semaphorin-4B	F2Z3W4	Sema4b	Type-I	2	0.323732	0.0398272	0.687621	1.31238	1	0.696807	1.30319	0.383604	1.6164	0.677399	1.3226	0.355016	0.377402	0.0280662	0.0638699	0.229137	0.713151	0.0834532	0.659707	0.403787		-0.540315	0.392185	0	-0.521169	0.382051	-1.38231	0.69278	-0.561922	0.403378	-1.49405	-1.40583	-5.15502	-3.96872	-2.12572	-0.48772	-3.58289	-0.600102	-1.30833
Neuronal cell adhesion molecule	Q810U4	Nrcam	Type-I	27	0.329305	0.00490718	0.639304	1.3607	1	1.08045	0.919547	0.895606	1.10439	1.08001	0.919988	0.214551	0.589076	0.186246	0.255656	0.611865	0.357446	0.443137	0.137455	0.168313		-0.645425	0.444345	0	0.111636	-0.121004	-0.159065	0.143255	0.111047	-0.120313	-2.22061	-0.763475	-2.42472	-1.96772	-0.708714	-1.4842	-1.17417	-2.86297	-2.57078
RGM domain family member B	F8WIP4	Rgmb	GPI	4	0.346932	0.0106405	0.706531	1.29347	1	1.12541	0.874594	0.565969	1.43403	1.07641	0.923588	0.29569	0.626552	0.236369	0.361504	0.526099	0.0974696	0.132481	0.464835	0.381393		-0.501175	0.371245	0	0.170445	-0.193315	-0.821204	0.520076	0.106231	-0.114679	-1.75784	-0.674495	-2.08089	-1.46791	-0.926595	-3.3589	-2.91614	-1.10521	-1.39065
Chondroitin sulfate synthase 2	E9PUB9	Chpf	Type-II	2	0.348675	0.00762529	0.337254	1.66275	1	1.38321	0.616787	1.36612	0.633884	1.33225	0.667751	0.165993	0.625061	0.225036	0.106137	0.193419	0.241265	0.33506	0.546674	0.699426		-1.56809	0.733568	0	0.468024	-0.697156	0.45008	-0.65771	0.413863	-0.582617	-2.5908	-0.677932	-2.15177	-3.236	-2.3702	-2.05131	-1.57751	-0.871247	-0.515757
Neogenin	E9QLA4	Neo1	Type-I	28	0.350735	0.00326806	0.609593	1.39041	1	0.973473	1.02653	0.944957	1.05504	1.07553	0.924466	0.0882957	0.30548	0.303509	0.444019	0.26462	0.35829	0.206785	0.657773	0.527847		-0.714082	0.475508	0	-0.0387878	0.0377722	-0.0816788	0.0773012	0.105053	-0.113307	-3.50151	-1.71085	-1.72019	-1.17131	-1.91801	-1.4808	-2.2738	-0.604337	-0.921807
Collagen alpha-1(XI) chain	E9Q736	Col11a1	Secreted	2	0.362931	0.0452767	0.480538	1.51946	1	0.246163	1.75384	1.92259	0.0774114	1.14827	0.851728	0.578509	0.609307	0.393553	0.0653158	0.390749	0.00970733	0.0941308	0.708714	0.416392		-1.05728	0.603561	0	-2.02232	0.810515	0.94305	-3.69131	0.199465	-0.231535	-0.789589	-0.714759	-1.34537	-3.93643	-1.35569	-6.68671	-3.40919	-0.496725	-1.26399
Beta-1,3-galactosyltransferase 6	Q91Z92	B3galt6	Type-II	3	0.377979	0.0485231	1.22254	0.777457	1	0.762663	1.23734	0.626023	1.37398	0.907288	1.09271	0.340866	0.261533	0.54124	0.380479	0.118128	0.0367021	0.0862039	0.75638	0.880279		0.289885	-0.363165	0	-0.390882	0.307238	-0.675712	0.458358	-0.140367	0.127913	-1.55272	-1.93493	-0.88566	-1.39411	-3.08158	-4.76799	-3.5361	-0.402817	-0.183967
Neuroligin-3	Q8BYM5	Nlgn3	Type-I	14	0.383529	0.00029725	0.598962	1.40104	1	0.9189	1.0811	0.750454	1.24955	1.17442	0.825576	0.209196	0.381762	0.434883	0.307551	0.39015	0.610116	0.32234	0.309348	0.486413		-0.739464	0.486496	0	-0.12202	0.1125	-0.414165	0.321405	0.231953	-0.276527	-2.25707	-1.38925	-1.2013	-1.7011	-1.3579	-0.712845	-1.63335	-1.6927	-1.03975
Insulin-like growth factor-binding protein 5	Q3UQV0	Igfbp5	Secreted	4	0.383901	0.0106717	0.125144	1.87486	1	0.163867	1.83613	0.473355	1.52664	0.992067	1.00793	0.234268	0.18942	0.35921	0.143084	0.867004	0.227933	0.151005	0.655633	0.627553		-2.99834	0.90678	0	-2.6094	0.87667	-1.07901	0.610365	-0.0114904	0.0113996	-2.09377	-2.40034	-1.4771	-2.80507	-0.20589	-2.13332	-2.72734	-0.60904	-0.67219
Neuropilin-2	Q3U5I8	Nrp2	Type-I	11	0.386395	0.020071	0.570984	1.42902	1	1.30545	0.694549	1.09571	0.904286	1.07	0.930003	0.0627219	0.41733	0.154324	0.0849012	0.21277	0.382259	0.118393	1.2886	0.756251		-0.808478	0.515022	0	0.384548	-0.525852	0.131871	-0.145149	0.097607	-0.104693	-3.99489	-1.26074	-2.69597	-3.55807	-2.23263	-1.38738	-3.07835	0.365807	-0.403063
Cadherin-2	P15116	Cdh2	Type-I	17	0.386814	0.0580588	0.868224	1.13178	1	1.06447	0.935533	0.841346	1.15865	1.16169	0.838306	0.626067	1.57302	0.644588	0.0680176	0.160332	0.182172	0.112942	0.0545461	0.0596377		-0.203861	0.178589	0	0.0901309	-0.0961391	-0.24923	0.21245	0.21623	-0.25445	-0.675611	0.653539	-0.63355	-3.87795	-2.64087	-2.45663	-3.14634	-4.19638	-4.06763
Receptor-type tyrosine-protein phosphatase S	B0V2N1	Ptprs	Type-I	12	0.405061	0.0077727	0.665127	1.33487	1	1.45627	0.543734	0.932742	1.06726	1.04469	0.955315	0.145909	0.512752	0.753887	0.104759	0.431195	0.178162	0.797413	0.378627	0.34285		-0.588298	0.416702	0	0.542274	-0.879026	-0.100451	0.0939094	0.0630682	-0.0659518	-2.77686	-0.963668	-0.40758	-3.25486	-1.21359	-2.48874	-0.326601	-1.40115	-1.54435
Receptor-type tyrosine-protein phosphatase delta	Q64487	Ptprd	Type-I	13	0.416808	0.0225774	0.611327	1.38867	1	1.04134	0.95866	0.810397	1.1896	1.07785	0.922155	0.145518	0.424783	0.728616	0.0938377	0.273123	0.459052	0.324304	0.687814	0.614226		-0.709983	0.473707	0	0.0584412	-0.0609088	-0.3033	0.25048	0.10815	-0.11692	-2.78073	-1.2352	-0.45677	-3.41369	-1.87238	-1.12327	-1.62458	-0.53991	-0.70316
Golgi apparatus protein 1	F8WHM5	Glg1	Type-I	8	0.419105	0.00506587	0.754957	1.24504	1	0.97968	1.02032	0.735983	1.26402	1.2031	0.796895	0.364853	0.312699	0.247042	0.296746	0.485207	0.370934	0.274888	0.792813	0.626763		-0.405534	0.316196	0	-0.0296179	0.0290221	-0.442255	0.338015	0.266762	-0.327538	-1.45461	-1.67715	-2.01717	-1.7527	-1.04333	-1.43076	-1.86308	-0.334948	-0.674008
Beta-galactoside alpha-2,6-sialyltransferase 2	Q76K27	St6gal2	Type-II	6	0.422601	0.0470505	0.733116	1.26688	1	1.06093	0.939072	0.99563	1.00437	1.15236	0.847643	0.259563	0.601145	0.54046	0.210771	0.599349	0.0329929	0.145357	0.756367	0.657402		-0.447886	0.341284	0	0.0853272	-0.0906928	-0.00631878	0.00629122	0.204588	-0.238472	-1.94585	-0.734216	-0.88774	-2.24625	-0.738533	-4.9217	-2.78233	-0.402842	-0.605152
Immunoglobulin superfamily containing leucine-rich repeat protein 2	Q5RKR3	Islr2	Type-I	7	0.427694	0.00375389	0.596237	1.40376	1	0.759866	1.24013	0.694329	1.30567	1.22143	0.778568	0.205968	0.716977	0.503129	0.0971795	0.493112	0.341934	0.264443	0.68064	0.545864		-0.746041	0.489299	0	-0.396184	0.310496	-0.526309	0.384791	0.288574	-0.361106	-2.27951	-0.480001	-0.991	-3.3632	-1.02001	-1.54821	-1.91897	-0.555036	-0.873386
Receptor-type tyrosine-protein phosphatase T	Q99M80	Ptprt	Type-I	3	0.429257	0.047119	0.59473	1.40527	1	0.718067	1.28193	0.928203	1.0718	0.824441	1.17556	0.0174835	0.197313	0.157457	2.44783	0.598528	0.0142423	0.0563189	0.132865	0.241283		-0.749693	0.490847	0	-0.477809	0.358321	-0.107488	0.100032	-0.278513	0.233347	-5.83786	-2.34144	-2.66697	1.2915	-0.740509	-6.13368	-4.15024	-2.91196	-2.0512
Reticulon-4 receptor-like 1	Q8K0S5	Rtn4rl1	Type-I/GPI	4	0.432571	0.0703816	0.582417	1.41758	1	0.596687	1.40331	1.36632	0.63368	0.903043	1.09696	0.310812	0.595484	0.0274692	0.0200322	0.212993	0.0948102	0.516216	0.755502	1.35982		-0.779876	0.503434	0	-0.744953	0.488837	0.450296	-0.658174	-0.147133	0.133507	-1.68589	-0.747866	-5.18604	-5.64153	-2.23112	-3.39881	-0.953954	-0.404493	0.443417
Netrin receptor UNC5D	G8JL62	Unc5d	Type-I	2	0.434547	0.075298	0.790388	1.20961	1	0.757705	1.2423	1.47157	0.528433	0.324289	1.67571	0.00311981	0.0183475	0.111041	0.0480912	0.075366	0.0103315	0.925011	1.3438	1.37582		-0.339366	0.274544	0	-0.400292	0.313008	0.557353	-0.920207	-1.62465	0.744773	-8.32433	-5.76828	-3.17084	-4.37808	-3.72994	-6.59681	-0.112457	0.426313	0.460293
Sterol regulatory element-binding protein cleavage-activating protein	Q6GQT6	Scap	Polytopic	4	0.439237	0.0057755	0.753469	1.24653	1	0.840488	1.15951	1.36345	0.636552	1.26122	0.738778	0.476405	0.421309	0.316577	0.440804	0.332648	0.497642	0.0347506	0.733304	0.699692		-0.408381	0.317919	0	-0.250702	0.213518	0.44726	-0.65165	0.334822	-0.436788	-1.06974	-1.24705	-1.65937	-1.18179	-1.58793	-1.00682	-4.84682	-0.447518	-0.515208
Semaphorin-6D	Q76KF0	Sema6d	Type-I	2	0.444947	0.0712779	0.155549	1.84445	1	0.647293	1.35271	0.558314	1.44169	1.00592	0.994081	0.115657	0.0340005	0.540951	0.0672464	0.0962606	0.269915	2.27305	0.294105	0.313336		-2.68456	0.883191	0	-0.62751	0.43585	-0.840853	0.527757	0.00851472	-0.00856528	-3.11208	-4.8783	-0.88643	-3.8944	-3.37691	-1.88942	1.18463	-1.7656	-1.67422
Vascular cell adhesion protein 1	Q3UPN1	Vcam1	Type-I/GPI	3	0.446791	0.0564371	0.0923598	1.90764	1	0.574054	1.42595	1.39897	0.601032	1.06496	0.935043	0.147103	0.148236	0.0520012	0.252886	0.801691	0.0632484	0.112493	1.05697	1.38649		-3.43659	0.931789	0	-0.800741	0.511919	0.484363	-0.734487	0.0907949	-0.0968951	-2.7651	-2.75403	-4.26531	-1.98344	-0.318881	-3.98283	-3.1521	0.0799349	0.471435
Beta-1,4-mannosyl-glycoprotein 4-beta-N-acetylglucosaminyltransferase	Q5RKT9	Mgat3	Type-II	3	0.446952	0.0693814	0.493982	1.50602	1	0.801179	1.19882	1.22583	0.774172	1.00447	0.995526	0.0439891	0.054293	0.342795	0.280555	0.0558092	0.207711	0.669152	1.00682	1.36144		-1.01747	0.590739	0	-0.319804	0.261616	0.293756	-0.369274	0.00644056	-0.00646944	-4.50671	-4.20309	-1.54458	-1.83364	-4.16335	-2.26735	-0.579594	0.00981056	0.445131
Latrophilin-2	E9Q6C7	Lphn2	Polytopic	6	0.447729	0.0165016	0.345759	1.65424	1	0.304628	1.69537	0.906453	1.09355	1.08941	0.910591	0.0820268	0.557634	0.168463	0.338278	0.80742	0.267245	0.432597	0.331414	1.04449		-1.53216	0.726169	0	-1.71488	0.761602	-0.141695	0.129015	0.123545	-0.135125	-3.60776	-0.842611	-2.5695	-1.56372	-0.308608	-1.90377	-1.20891	-1.59329	0.0627954
A disintegrin and metalloproteinase with thrombospondin motifs 8	P57110	Adamts8	Secreted	4	0.449265	0.0868954	0.333345	1.66666	1	1.17913	0.820866	1.16868	0.831325	1.13707	0.862925	0.0433482	0.180564	0.0268317	0.69313	0.513664	0.374481	0.658486	0.682177	0.870706		-1.58491	0.736956	0	0.237728	-0.284782	0.224874	-0.266516	0.185327	-0.212693	-4.52788	-2.46941	-5.21992	-0.528802	-0.961102	-1.41704	-0.602776	-0.551783	-0.199743
N-acetyl-beta-glucosaminyl-glycoprotein 4-beta-N-acetylgalactosaminyltransferase 1	Q766D5	B4galnt4	Type-II	5	0.450621	0.0772062	0.650544	1.34946	1	0.91163	1.08837	0.751718	1.24828	1.07947	0.920532	0.190921	0.558658	0.0396172	0.748882	0.278962	0.32408	0.877684	0.567082	0.469703		-0.620282	0.432378	0	-0.13348	0.12217	-0.411736	0.319944	0.11032	-0.11946	-2.38895	-0.839962	-4.65773	-0.41719	-1.84186	-1.62558	-0.188226	-0.81837	-1.09018
Endoplasmic reticulum-Golgi intermediate compartment protein 1	F6SLP4	Ergic1	Polytopic	3	0.455602	0.0526397	0.91869	1.08131	1	1.35657	0.64343	0.488155	1.51185	1.24385	0.756153	0.0337425	0.570066	0.0688495	0.0994437	0.432761	0.177999	1.60666	0.327734	0.783166		-0.12235	0.11278	0	0.439964	-0.636146	-1.03459	0.59631	0.314809	-0.403251	-4.88929	-0.8108	-3.86041	-3.32998	-1.20836	-2.49006	0.68406	-1.6094	-0.352611
Sortilin	Q6PHU5	Sort1	Type-I	3	0.461051	0.00612297	0.766726	1.23327	1	1.14154	0.85846	0.523216	1.47678	0.978017	1.02198	0.368065	0.630314	0.218875	0.377742	0.73509	0.687837	0.244663	0.435946	0.450929		-0.383217	0.302493	0	0.190982	-0.220178	-0.934521	0.562459	-0.0320687	0.0313713	-1.44197	-0.665857	-2.19182	-1.40453	-0.444008	-0.539861	-2.03113	-1.19778	-1.14903
Alpha-mannosidase 2x	Q8BRK9	Man2a2	Type-II	12	0.465748	0.0491356	0.637436	1.36256	1	0.868282	1.13172	0.880537	1.11946	1.18306	0.816937	0.159781	0.70587	0.0805233	0.545717	0.348844	0.464676	0.432714	0.774768	0.678842		-0.649647	0.446323	0	-0.203765	0.178515	-0.183544	0.162806	0.242527	-0.291703	-2.64584	-0.502527	-3.63445	-0.873775	-1.51935	-1.1057	-1.20851	-0.368163	-0.558853
Brain-specific angiogenesis inhibitor 2	B1ASC0	Bai2	Type-I	2	0.474415	0.113736	0.771661	1.22834	1	0.927958	1.07204	1.98931	0.0106875	1.05918	0.940819	0.440605	0.842681	0.0167645	0.210425	0.530797	0.0058782	0.457391	0.893605	0.871589		-0.373961	0.296709	0	-0.107869	0.100361	0.99227	-6.54793	0.0829491	-0.0880109	-1.18244	-0.246941	-5.89845	-2.24862	-0.913769	-7.41041	-1.1285	-0.162291	-0.198281
CMP-N-acetylneuraminate-beta-galactosamide-alpha-2,3-sialyltransferase 2	D3Z3V2	St3gal2	Type-II	3	0.479154	0.0498024	0.308063	1.69194	1	0.966963	1.03304	0.752844	1.24716	0.9363	1.0637	0.22781	0.473011	0.706445	0.0740915	1.12437	0.152096	0.140868	0.826291	0.587395		-1.6987	0.758676	0	-0.0484678	0.0468922	-0.409578	0.318642	-0.094958	0.089092	-2.13409	-1.08005	-0.50135	-3.75455	0.169122	-2.71695	-2.82759	-0.275278	-0.767598
Tmem132b	Q5DTV2	Tmem132b	Type-I	2	0.479852	0.0146974	0.5698	1.4302	1	0.87742	1.12258	0.268128	1.73187	0.942049	1.05795	0.256243	0.735816	0.826978	0.378721	0.617071	0.316743	0.226841	0.412033	0.548222		-0.811473	0.516217	0	-0.188661	0.166819	-1.89901	0.792333	-0.0861266	0.0812734	-1.96441	-0.442583	-0.27408	-1.40079	-0.696491	-1.65862	-2.14025	-1.27917	-0.867167
Nicastrin	P57716	Ncstn	Type-I	2	0.481343	0.0417753	0.733638	1.26636	1	1.62828	0.371724	0.575653	1.42435	0.488595	1.51141	0.55218	0.999861	0.357303	0.182876	0.1088	0.230079	0.334723	0.894449	0.671817		-0.44686	0.34069	0	0.703345	-1.4277	-0.796729	0.510301	-1.03329	0.59589	-0.85679	-0.000199982	-1.48478	-2.45107	-3.20026	-2.1198	-1.57896	-0.16093	-0.57386
Four-jointed box protein 1	Q8BQB4	Fjx1	Secreted	3	0.482411	0.0539079	1.35102	0.648981	1	0.552333	1.44767	1.18404	0.815956	0.833272	1.16673	0.402561	0.329509	0.647234	0.273257	0.330479	0.073405	0.216409	1.09309	0.97576		0.434048	-0.623752	0	-0.85639	0.53373	0.243723	-0.293437	-0.263141	0.222469	-1.31272	-1.60161	-0.62764	-1.87167	-1.59737	-3.76798	-2.20817	0.128409	-0.0354013
Cadherin-4	P39038	Cdh4	Type-I	5	0.482764	0.123083	0.810684	1.18932	1	1.27034	0.729659	0.573742	1.42626	1.46499	0.535005	0.00224724	0.0854137	1.03931	0.00128556	0.60649	1.38243	0.852135	0.224788	0.150786		-0.302788	0.250132	0	0.345215	-0.454705	-0.801525	0.512235	0.550895	-0.902375	-8.79763	-3.54939	0.05562	-9.60338	-0.721445	0.467205	-0.230845	-2.15336	-2.72942
Sulfated glycoprotein 1	E9PZ00	Psap	Secreted	3	0.488874	0.00450353	0.858032	1.14197	1	1.54209	0.457913	1.75012	0.249883	0.685299	1.3147	0.514796	0.952699	0.418344	0.0661216	0.832144	0.474925	0.171424	0.718084	0.251328		-0.220897	0.191523	0	0.624884	-1.12686	0.807452	-2.00068	-0.545195	0.394735	-0.957927	-0.0699073	-1.25724	-3.91874	-0.265096	-1.07423	-2.54436	-0.477775	-1.99236
Prominin-1	O54990	Prom1	Type-I	2	0.490969	0.133006	0.351813	1.64819	1	1.72012	0.279885	0.706588	1.29341	0.117099	1.8829	0.325419	1.95156	1.36221	0.0899455	0.353207	0.173111	0.0914465	0.042921	0.0288985		-1.50712	0.72088	0	0.782505	-1.83709	-0.501058	0.371182	-3.09419	0.912957	-1.61963	0.96463	0.44595	-3.4748	-1.50141	-2.53023	-3.45093	-4.54217	-5.11286
Brevican core protein	Q61361	Bcan	Secreted	18	0.494025	0.0252481	0.773501	1.2265	1	1.49942	0.500575	1.13797	0.862034	1.33884	0.661164	0.863175	0.747593	0.446311	0.350306	0.124628	0.477068	0.0924538	0.942222	0.402469		-0.370524	0.294546	0	0.584409	-0.998341	0.186457	-0.214183	0.42098	-0.59692	-0.212274	-0.419674	-1.16388	-1.51331	-3.0043	-1.06773	-3.43512	-0.0858605	-1.31305
Serpin H1	P19324	Serpinh1	Secreted	5	0.49787	0.059073	0.563789	1.43621	1	1.00157	0.998433	0.745378	1.25462	0.981128	1.01887	0.606402	0.178629	0.541649	0.512907	0.319097	0.0287603	0.22336	1.17448	0.895548		-0.826772	0.522268	0	0.00225823	-0.00226177	-0.423957	0.327253	-0.027487	0.026973	-0.721652	-2.48496	-0.88457	-0.963232	-1.64793	-5.11978	-2.16256	0.232023	-0.159157
Tenascin	Q80YX1	Tnc	Secreted	15	0.499705	0.0826027	0.616388	1.38361	1	1.35266	0.647338	1.15403	0.845974	1.05106	0.948935	0.276507	0.858643	0.0578544	0.687381	0.536129	0.488079	0.525774	0.497091	0.569888		-0.69809	0.46844	0	0.435801	-0.627409	0.206676	-0.241314	0.0718516	-0.0756184	-1.85461	-0.21987	-4.11143	-0.540819	-0.899349	-1.03481	-0.927484	-1.00842	-0.811248
EGF-like repeat and discoidin I-like domain-containing protein 3	Q8C4U8	Edil3	Secreted	3	0.501513	0.0602552	0.913996	1.086	1	0.856646	1.14335	1.23993	0.760071	1.12124	0.878765	0.0216928	0.336682	0.0976085	0.597049	0.509065	1.07838	1.04953	0.280486	0.543126		-0.12974	0.11903	0	-0.223228	0.193272	0.310257	-0.395793	0.165089	-0.186451	-5.52664	-1.57054	-3.35685	-0.744078	-0.974078	0.108867	0.069737	-1.834	-0.880641
BDNF/NT-3 growth factors receptor	B5BQV4	Ntrk2	Type-I	2	0.5026	0.0764821	0.580227	1.41977	1	0.664767	1.33523	0.0475415	1.95246	1.98166	0.0183403	0.267079	0.8133	0.615495	0.168007	0.203213	0.164137	0.0889706	1.5111	0.692094		-0.78531	0.50566	0	-0.589079	0.417091	-4.39467	0.965292	0.986709	-5.76884	-1.90466	-0.29814	-0.70018	-2.57341	-2.29894	-2.60703	-3.49053	0.595599	-0.530961
Peroxidasin homolog	Q3UQ28	Pxdn	Secreted	7	0.503361	0.135037	1.10654	0.89346	1	0.744548	1.25545	1.07977	0.920233	1.22277	0.777227	0.0597307	0.235009	2.17296	0.100313	0.0724027	0.208999	0.188229	0.841904	0.650701		0.146055	-0.162525	0	-0.425563	0.328207	0.110721	-0.119929	0.290157	-0.363593	-4.06538	-2.08921	1.11966	-3.31741	-3.78781	-2.25843	-2.40944	-0.248273	-0.619933
Soluble calcium-activated nucleotidase 1	Q8VCF1	Cant1	Type-II	12	0.50629	0.0238376	0.513781	1.48622	1	0.992552	1.00745	1.30552	0.694483	1.11661	0.883391	0.35861	0.532582	0.509838	0.235619	0.477723	0.133562	0.377043	0.846712	1.08492		-0.960774	0.571646	0	-0.010785	0.010705	0.384621	-0.525989	0.159124	-0.178876	-1.47951	-0.908924	-0.97189	-2.08548	-1.06576	-2.90442	-1.4072	-0.240056	0.117594
Alpha-mannosidase 2	P27046	Man2a1	Type-II	4	0.511073	0.0975053	0.33825	1.66175	1	1.31111	0.688891	0.369788	1.63021	1.11312	0.886879	0.411551	0.468189	0.590243	0.0748376	0.169263	0.0625364	0.0828761	1.22644	1.51372		-1.56384	0.732703	0	0.390788	-0.537652	-1.43523	0.70506	0.15461	-0.17319	-1.28086	-1.09484	-0.76062	-3.74009	-2.56266	-3.99916	-3.5929	0.29448	0.5981
Contactin-2	Q61330	Cntn2	GPI	27	0.516258	0.00393368	0.679092	1.32091	1	0.896991	1.10301	1.0066	0.993398	0.972991	1.02701	0.33685	0.869073	0.316549	0.541767	0.54182	0.472535	0.383871	0.497928	0.685928		-0.55832	0.40153	0	-0.156835	0.141445	0.00949356	-0.00955644	-0.0395014	0.0384486	-1.56982	-0.20245	-1.6595	-0.884255	-0.884115	-1.08151	-1.38131	-1.00599	-0.543871
SPARC-related modular calcium-binding protein 1	E9QKW2	Smoc1	Secreted	4	0.518729	0.0643264	0.536147	1.46385	1	1.01453	0.985469	0.598944	1.40106	0.823198	1.1768	0.117298	1.08068	1.15045	0.141411	0.830074	0.278464	0.151326	0.512851	0.406		-0.899299	0.549771	0	0.0208127	-0.0211173	-0.739506	0.486514	-0.280688	0.234872	-3.09175	0.111941	0.2022	-2.82204	-0.268687	-1.84444	-2.72427	-0.963388	-1.30045
ATP-dependent (S)-NAD(P)H-hydrate dehydratase	Q9CZ42	Carkd	Secreted	6	0.53186	0.13981	0.192717	1.80728	1	1.23396	0.766041	0.372005	1.62799	0.989738	1.01026	0.0966151	1.12617	0.0173011	1.61532	0.0594197	0.144541	0.207041	0.592583	0.927751		-2.37545	0.853823	0	0.303294	-0.384506	-1.4266	0.703096	-0.014881	0.014729	-3.37161	0.171423	-5.85299	0.691824	-4.07292	-2.79045	-2.27201	-0.754911	-0.108191
Delta and Notch-like epidermal growth factor-related receptor	Q8JZM4	Dner	Type-I	4	0.542537	0.00770592	0.462113	1.53789	1	0.960695	1.03931	0.832857	1.16714	1.00765	0.992355	0.294139	0.507774	0.484034	0.330339	0.777514	0.431826	0.390204	0.852527	0.814472		-1.11368	0.620949	0	-0.0578503	0.0556197	-0.263859	0.222981	0.0109878	-0.0110722	-1.76543	-0.977741	-1.04682	-1.59798	-0.36306	-1.21148	-1.3577	-0.230182	-0.296062
Reticulon-3	Q9ES97	Rtn3	Polytopic	3	0.543798	0.0876397	0.589538	1.41046	1	0.601615	1.39839	0.696624	1.30338	0.74425	1.25575	0.387282	1.04347	0.851654	0.32961	0.756322	0.127498	0.169253	0.24995	0.979148		-0.762343	0.496167	0	-0.733088	0.483762	-0.521547	0.382253	-0.426141	0.328549	-1.36854	0.0613875	-0.23166	-1.60117	-0.402928	-2.97146	-2.56275	-2.00029	-0.0304007
Tetraspanin-7	Q62283	Tspan7	Polytopic	4	0.544396	0.0400627	1.27558	0.724425	1	0.951819	1.04818	0.933297	1.0667	0.956927	1.04307	0.478191	1.6894	0.240374	0.186022	0.981111	0.316524	0.215459	0.383171	0.409317		0.351148	-0.465092	0	-0.0712415	0.0678885	-0.0995916	0.0931584	-0.0635196	0.0608404	-1.06434	0.756508	-2.05665	-2.42645	-0.0275115	-1.65961	-2.21451	-1.38394	-1.28871
Neurexin-3	E9Q2X2	Nrxn3	Type-I	14	0.545362	0.0449109	0.352797	1.6472	1	0.697619	1.30238	0.545234	1.45477	1.20603	0.793966	0.2453	2.45988	0.294057	0.160215	0.406535	0.223695	0.294984	0.572299	0.251294		-1.50309	0.720019	0	-0.519489	0.381151	-0.875053	0.540787	0.27027	-0.33285	-2.02738	1.29859	-1.76583	-2.64192	-1.29855	-2.16039	-1.76129	-0.80516	-1.99255
Leucine-rich repeat neuronal protein 1	Q61809	Lrrn1	Type-I	7	0.547591	0.0078615	0.642392	1.35761	1	0.915816	1.08418	1.12086	0.879137	0.927251	1.07275	0.292267	0.644038	0.333833	0.407505	0.831374	0.372027	0.553345	0.745325	0.748608		-0.638473	0.441067	0	-0.12687	0.11661	0.16461	-0.18584	-0.108968	0.101312	-1.77464	-0.634783	-1.5828	-1.29511	-0.26643	-1.42652	-0.85375	-0.424058	-0.417718
Alpha-1,3-mannosyl-glycoprotein 4-beta-N-acetylglucosaminyltransferase B	Q812F8	Mgat4b	Type-II	5	0.554956	0.0577804	0.542095	1.45791	1	1.45706	0.542944	0.693792	1.30621	1.16938	0.830621	1.08642	0.799726	0.206142	0.236016	0.179348	0.287353	0.594132	0.773618	0.831854		-0.883383	0.543897	0	0.543056	-0.881124	-0.527425	0.385385	0.225742	-0.267738	0.119577	-0.322423	-2.27829	-2.08304	-2.47916	-1.79911	-0.751145	-0.370308	-0.265598
Multiple inositol polyphosphate phosphatase 1	Q9Z2L6	Minpp1	Secreted	7	0.557556	0.0679528	0.594916	1.40508	1	0.97898	1.02102	1.2457	0.754299	1.03876	0.961238	0.381699	1.19925	0.191896	0.165741	0.232509	0.0621664	0.401126	1.34357	1.04004		-0.749243	0.490657	0	-0.0306488	0.0300112	0.316958	-0.406792	0.0548654	-0.0570346	-1.38949	0.262137	-2.3816	-2.593	-2.10464	-4.00772	-1.31787	0.426075	0.0566354
Low-density lipoprotein receptor-related protein 8	B1AXJ6	Lrp8	Type-I	4	0.560334	0.165277	0.525077	1.47492	1	1.20696	0.793044	1.13757	0.862432	1.77392	0.226082	0.603761	1.1618	0.246917	1.65134	0.445876	0.836863	0.0635309	0.0237793	0.00914171		-0.9294	0.56064	0	0.271373	-0.334527	0.185953	-0.213517	0.826939	-2.14508	-0.72795	0.21636	-2.0179	0.723633	-1.16529	-0.256937	-3.9764	-5.39415	-6.77332
Disintegrin and metalloproteinase domain-containing protein 22	Q9R1V6	Adam22	Type-I	3	0.561868	0.0198434	0.440262	1.55974	1	0.796636	1.20336	0.652617	1.34738	1.15103	0.84897	0.236666	0.91001	0.26653	0.329939	0.682071	0.445377	0.507588	0.857165	0.821462		-1.18357	0.641304	0	-0.328007	0.267073	-0.61569	0.43016	0.202925	-0.236215	-2.07908	-0.136046	-1.90763	-1.59973	-0.552007	-1.1669	-0.97827	-0.222355	-0.283735
Neuroligin 4-like	B0F2B4	Nlgn4l	Type-I	14	0.565171	0.00329459	0.618589	1.38141	1	0.938499	1.0615	0.786922	1.21308	1.1425	0.857499	0.334847	0.980978	0.506997	0.307129	0.625879	0.891992	0.547694	0.455902	0.435123		-0.692947	0.466143	0	-0.0915736	0.0861064	-0.345708	0.278672	0.192196	-0.221794	-1.57843	-0.0277072	-0.97995	-1.70308	-0.676044	-0.164898	-0.868558	-1.1332	-1.2005
Bifunctional heparan sulfate N-deacetylase/N-sulfotransferase 1	Q3UHN9	Ndst1	Type-II	23	0.569853	0.00425733	0.508033	1.49197	1	0.908357	1.09164	0.815032	1.18497	1.00346	0.996545	0.375537	0.883496	0.381901	0.626815	0.637559	0.467694	0.463605	0.615997	0.676076		-0.977005	0.577215	0	-0.138669	0.126501	-0.295072	0.244848	0.00497639	-0.00499361	-1.41297	-0.178705	-1.38873	-0.673889	-0.649369	-1.09636	-1.10903	-0.699004	-0.564744
Hepatocyte growth factor receptor	P16056	Met	Type-I	9	0.573237	0.037146	0.5684	1.4316	1	1.37425	0.625755	0.978242	1.02176	1.08298	0.917021	0.609247	1.46232	0.403427	0.210176	0.388011	0.20186	0.538327	0.655781	0.689989		-0.815022	0.517628	0	0.458639	-0.676331	-0.0317366	0.0310534	0.115006	-0.124974	-0.714902	0.548258	-1.30962	-2.25033	-1.36583	-2.30858	-0.893447	-0.608714	-0.535354
Neuronal pentraxin receptor	F7CHP1	Nptxr	Type-II	7	0.573752	0.0831942	0.585495	1.41451	1	1.02887	0.971132	0.846786	1.15321	0.995962	1.00404	0.43612	1.09303	0.380598	0.153416	0.641864	0.0446579	0.234973	0.936638	1.24247		-0.772272	0.500298	0	0.0410586	-0.0422614	-0.23993	0.20566	-0.00583676	0.00581324	-1.1972	0.128328	-1.39366	-2.70448	-0.639661	-4.48494	-2.08943	-0.0944368	0.313213
N-acetylglucosamine-1-phosphotransferase subunit gamma	Q6S5C2	Gnptg	Secreted	6	0.574641	0.0537651	0.407291	1.59271	1	0.939521	1.06048	0.473265	1.52674	0.860287	1.13971	0.315997	1.21258	0.608926	0.532405	0.389198	0.0799959	0.363536	0.663528	1.0056		-1.29587	0.671483	0	-0.0900034	0.0847166	-1.07928	0.61045	-0.21711	0.18867	-1.66202	0.278083	-0.71566	-0.909403	-1.36142	-3.64393	-1.45983	-0.59177	0.0080603
Carbonic anhydrase-related protein 11	Q541E9	Car11;Ca11	Secreted	2	0.576637	0.0704081	0.426982	1.57302	1	1.17568	0.82432	0.564185	1.43582	1.02523	0.974768	0.223576	0.618676	0.243721	0.0603123	0.293704	0.191066	0.143063	1.42068	1.99493		-1.22775	0.653536	0	0.233496	-0.278724	-0.82576	0.52187	0.0359506	-0.0368694	-2.16116	-0.692744	-2.0367	-4.0514	-1.76756	-2.38786	-2.80528	0.506581	0.996341
CMP-N-acetylneuraminate-poly-alpha-2,8-sialyltransferase	Q64692	St8sia4	Type-II	10	0.580336	0.050748	0.954218	1.04578	1	0.83835	1.16165	0.814563	1.18544	1.03956	0.960442	0.194763	0.608067	0.195435	0.446535	0.492927	0.602736	0.583611	1.09261	1.00633		-0.0676085	0.0645815	0	-0.254375	0.216175	-0.295901	0.245419	0.0559703	-0.0582297	-2.36021	-0.717698	-2.35524	-1.16315	-1.02055	-0.730401	-0.776921	0.12778	0.00911032
Alpha-mannosidase 2C1	E9PZ88	Man2c1	Type-II	6	0.583266	0.10408	0.229055	1.77094	1	0.994788	1.00521	0.670063	1.32994	1.03232	0.967683	0.0369559	0.551132	1.28057	0.558698	0.319	0.34827	0.371362	0.759839	1.02356		-2.12623	0.824519	0	-0.0075396	0.0075004	-0.577632	0.411358	0.0458862	-0.0473938	-4.75805	-0.859531	0.35679	-0.83986	-1.64837	-1.52172	-1.4291	-0.396234	0.0335962
Tetraspanin-6	Q99L96	Tspan6	Polytopic	4	0.58562	0.149005	0.37301	1.62699	1	1.41514	0.58486	0.617683	1.38232	1.23518	0.764816	0.356842	0.604932	0.705848	0.0576124	0.109425	1.31501	0.93705	0.300906	0.882957		-1.42271	0.702206	0	0.500944	-0.773836	-0.695061	0.467089	0.304725	-0.386815	-1.48664	-0.725154	-0.50257	-4.11748	-3.19199	0.395069	-0.0938015	-1.73261	-0.179585
Endoplasmin	Q3UAD6	Hsp90b1	Secreted	10	0.5882	0.0825938	0.650063	1.34994	1	0.885207	1.11479	0.623837	1.37616	1.15166	0.848337	0.320463	0.585988	1.24165	0.397109	0.235513	0.532285	0.475933	0.713037	0.791817		-0.621348	0.432892	0	-0.175914	0.156776	-0.680759	0.460651	0.203719	-0.237291	-1.64177	-0.771058	0.31226	-1.33239	-2.08612	-0.909729	-1.07117	-0.487951	-0.336761
Galactosylgalactosylxylosylprotein 3-beta-glucuronosyltransferase 1	Q8R1V2	B3gat1	Type-II	7	0.589792	0.0522137	0.238429	1.76157	1	0.934001	1.066	1.27015	0.729846	1.22541	0.77459	0.253717	1.17418	0.497452	0.141369	0.522139	0.195032	0.381367	1.0201	1.12278		-2.06837	0.816863	0	-0.098504	0.092206	0.345004	-0.454336	0.293265	-0.368495	-1.97871	0.231653	-1.00737	-2.82246	-0.937494	-2.35822	-1.39075	0.0287046	0.167075
Protein FAM3C	G3X9I1	Fam3c	Secreted	6	0.591042	0.0226668	1.31607	0.683935	1	0.93071	1.06929	0.508196	1.4918	0.799375	1.20062	0.20702	0.681167	0.3347	0.460676	0.929975	0.380292	0.530781	0.726299	1.06847		0.396231	-0.548069	0	-0.103597	0.0966534	-0.976542	0.577058	-0.323055	0.263785	-2.27216	-0.553919	-1.57906	-1.11818	-0.104737	-1.39482	-0.913812	-0.461365	0.0955451
Neural cell adhesion molecule L1-like protein	A2RRK1	Chl1	Type-I	48	0.593551	0.0172884	0.587629	1.41237	1	0.763641	1.23636	0.504182	1.49582	1.17112	0.828885	0.386438	0.734538	0.498253	0.67498	0.479618	0.391064	0.338577	1.0247	0.813793		-0.767021	0.498119	0	-0.389033	0.306097	-0.987985	0.580935	0.227883	-0.270757	-1.37169	-0.445091	-1.00505	-0.567083	-1.06004	-1.35452	-1.56244	0.0352032	-0.297267
Secreted frizzled-related protein 1	Q8C4U3	Sfrp1	Secreted	5	0.596184	0.0503029	0.640321	1.35968	1	1.07461	0.925393	0.739747	1.26025	1.17108	0.828918	0.298544	0.63401	0.587663	0.679059	1.3011	0.16842	0.355804	0.558888	0.782169		-0.643134	0.443266	0	0.103809	-0.111861	-0.434896	0.333714	0.227842	-0.270698	-1.74398	-0.657424	-0.76694	-0.558391	0.379729	-2.56987	-1.49085	-0.839368	-0.354448
Seizure 6-like protein	Q6P1D5	Sez6l	Type-I	12	0.596484	0.00460615	0.499561	1.50044	1	1.19371	0.806294	0.670273	1.32973	1.4659	0.534099	0.430115	0.963752	0.414326	0.592172	0.583772	0.531658	0.472001	0.733088	0.647471		-1.00127	0.585384	0	0.255448	-0.310622	-0.57718	0.41113	0.551788	-0.904822	-1.21721	-0.0532658	-1.27116	-0.755912	-0.776522	-0.91143	-1.08314	-0.447942	-0.627112
Insulin-like growth factor-binding protein-like 1	Q80W15	Igfbpl1	Secreted	14	0.596825	0.0999153	0.69585	1.30415	1	1.12127	0.878727	0.805844	1.19416	0.92192	1.07808	0.304406	0.717221	0.996672	0.314068	0.639288	0.200047	0.247149	0.99108	0.961497		-0.523151	0.383109	0	0.165137	-0.186513	-0.311428	0.255992	-0.117286	0.108464	-1.71593	-0.479511	-0.00481	-1.67085	-0.645463	-2.32159	-2.01655	-0.0129261	-0.0566461
CMP-N-acetylneuraminate-beta-galactosamide-alpha-2,3-sialyltransferase 1	Q544T4	St3gal1	Type-II	3	0.597203	0.056924	0.555506	1.44449	1	1.34248	0.657521	0.146801	1.8532	1.0885	0.911502	0.369994	0.0957001	0.328396	0.692266	0.896552	0.113328	1.24818	0.793509	0.836901		-0.848126	0.530564	0	0.424899	-0.604891	-2.76806	0.890018	0.122338	-0.133682	-1.43443	-3.38534	-1.60649	-0.530601	-0.157541	-3.14142	0.319828	-0.333682	-0.256872
Ephrin type-A receptor 4	Q03137	Epha4	Type-I	2	0.606081	0.0464414	0.777796	1.2222	1	0.945251	1.05475	1.2315	0.7685	0.847355	1.15265	1.57914	0.773313	0.42906	0.110745	0.787854	0.189018	0.42403	0.959562	0.20201		-0.362535	0.289485	0	-0.0812304	0.0768996	0.300417	-0.379883	-0.238962	0.204948	0.659135	-0.370875	-1.22075	-3.17469	-0.344	-2.4034	-1.23776	-0.0595517	-2.3075
Leucine-rich repeat and immunoglobulin-like domain-containing nogo receptor-interacting protein 1	Q9D1T0	Lingo1	Type-I	8	0.606721	0.0166102	0.492303	1.5077	1	0.924508	1.07549	0.169955	1.83004	1.0972	0.902796	0.474904	1.02565	0.708726	0.279769	0.579165	0.750274	0.130913	0.767608	0.743478		-1.02238	0.592347	0	-0.113243	0.104997	-2.55677	0.871879	0.133832	-0.147528	-1.07429	0.036537	-0.4967	-1.83769	-0.787953	-0.414511	-2.93332	-0.381558	-0.427638
Dystroglycan;Alpha-dystroglycan;Beta-dystroglycan	Q62165	Dag1	Type-I	10	0.607939	0.0297889	0.759428	1.24057	1	0.694882	1.30512	0.754113	1.24589	1.18788	0.812121	0.356201	0.819676	0.672334	0.368386	0.30074	0.372567	0.76153	1.03435	0.785666		-0.397015	0.311005	0	-0.52516	0.38418	-0.407147	0.317173	0.248387	-0.300233	-1.48923	-0.286875	-0.57275	-1.44071	-1.73341	-1.42443	-0.393027	0.0487274	-0.348013
Palmitoyl-protein thioesterase 1	Q3U6J9	Ppt1	Secreted	2	0.611125	0.0049977	0.500783	1.49922	1	0.696143	1.30386	0.56584	1.43416	0.96348	1.03652	0.836791	0.293097	0.522767	0.575475	0.537727	0.326322	1.38243	0.834034	0.191482		-0.997741	0.584209	0	-0.522544	0.382786	-0.821534	0.520206	-0.0536727	0.0517473	-0.257061	-1.77055	-0.93576	-0.797174	-0.895054	-1.61563	0.467206	-0.261823	-2.38472
Seizure protein 6	Q7TSK2	Sez6	Type-I	19	0.616808	0.00498125	0.57368	1.42632	1	0.846478	1.15352	0.606917	1.39308	1.13136	0.868643	0.40294	0.912027	0.529198	0.598563	0.466677	0.593723	0.407243	0.806398	0.8345		-0.801682	0.512298	0	-0.240455	0.206045	-0.720429	0.478281	0.178055	-0.203165	-1.31136	-0.132852	-0.91812	-0.740425	-1.0995	-0.752139	-1.29604	-0.310435	-0.261015
Glia-derived nexin	Q543R5	Serpine2	Secreted	12	0.616942	0.0461575	0.630812	1.36919	1	0.668745	1.33126	1.47974	0.520262	1.03012	0.969885	0.37925	0.53608	0.950863	0.417972	0.650084	0.484847	0.347408	0.844334	0.941639		-0.664719	0.453321	0	-0.580473	0.412787	0.565341	-0.942689	0.0428055	-0.0441145	-1.39878	-0.899479	-0.07269	-1.25852	-0.621303	-1.0444	-1.5253	-0.244114	-0.0867545
Reticulon-4 receptor-like 2	Q7M6Z0	Rtn4rl2	GPI	9	0.626902	0.104402	0.713651	1.28635	1	1.35476	0.64524	1.3477	0.652301	1.23865	0.761352	0.447643	0.868045	0.503771	0.0940973	0.249245	0.525229	0.421577	1.31255	1.21995		-0.486708	0.363282	0	0.438037	-0.632093	0.430499	-0.616391	0.308766	-0.393364	-1.15958	-0.204158	-0.98916	-3.4097	-2.00436	-0.928981	-1.24613	0.392376	0.286826
OX-2 membrane glycoprotein	E9PZI9	Cd200	Type-I	3	0.627749	0.179324	0.75886	1.24114	1	0.723352	1.27665	1.74097	0.259027	0.288806	1.71119	0.336385	0.659706	0.999293	0.995229	1.26848	0.00740089	0.233058	0.4757	0.674492		-0.398094	0.311666	0	-0.46723	0.35236	0.799894	-1.94883	-1.79183	0.775003	-1.57181	-0.600104	-0.00102	-0.00689957	0.3431	-7.07809	-2.10124	-1.07188	-0.568127
Alpha-1,3/1,6-mannosyltransferase ALG2	Q9DBE8	Alg2	Type-II	13	0.630692	0.18143	0.89347	1.10653	1	0.806561	1.19344	0.664346	1.33565	1.09475	0.905255	0.144397	0.368711	1.32353	0.208293	0.518097	0.00374883	0.262824	0.393465	2.45317		-0.162508	0.146042	0	-0.310145	0.255125	-0.589994	0.417546	0.130595	-0.143605	-2.79189	-1.43944	0.40439	-2.26331	-0.948705	-8.05934	-1.92783	-1.34569	1.29465
Calsyntenin-2	Q9ER65	Clstn2	Type-I	27	0.632706	0.0100171	0.55818	1.44182	1	1.03786	0.962138	0.818411	1.18159	1.21818	0.781816	0.419244	0.770989	0.478785	0.695718	0.637848	0.517818	0.445883	0.906684	0.82138		-0.841199	0.527891	0	0.0536152	-0.0556848	-0.289102	0.240728	0.284732	-0.355098	-1.25414	-0.375219	-1.06255	-0.523425	-0.648715	-0.949482	-1.16526	-0.141328	-0.283878
Inhibin beta B chain	Q04999	Inhbb	Secreted	4	0.634	0.273926	1.81633	0.183665	1	1.16637	0.833632	0.688481	1.31152	0.945735	1.05427	1.54845	0.160818	2.09684	0.00882696	1.04399	0.00158596	0.059749	0.310419	0.475322		0.86103	-2.44485	0	0.222023	-0.262517	-0.538511	0.391239	-0.0804923	0.0762377	0.63082	-2.6365	1.06822	-6.82387	0.0621028	-9.30043	-4.06494	-1.68771	-1.07302
Neural cell adhesion molecule L1	A2AFG8	L1cam	Type-I	22	0.64255	0.0659083	0.565725	1.43428	1	0.86007	1.13993	0.694819	1.30518	1.13741	0.862585	0.284978	0.462342	0.671933	1.63771	0.297775	0.325211	0.393125	0.910013	0.799871		-0.821828	0.520322	0	-0.217474	0.188946	-0.52529	0.38425	0.185759	-0.213261	-1.81108	-1.11297	-0.57361	0.711676	-1.7477	-1.62055	-1.34694	-0.136041	-0.322161
Gamma-glutamyl hydrolase	Q9Z0L8	Ggh	Secreted	7	0.643914	0.211001	0.175727	1.82427	1	1.01855	0.981447	0.905347	1.09465	0.885788	1.11421	0.12984	1.21683	0.0216483	0.35885	0.718421	0.663668	1.29578	0.628587	0.761594		-2.50859	0.867321	0	0.0265216	-0.0270184	-0.143457	0.130473	-0.174966	0.156024	-2.94519	0.283131	-5.5296	-1.47855	-0.477098	-0.591467	0.373823	-0.669816	-0.392906
Hypoxia up-regulated protein 1	Q9JKR6	Hyou1	Secreted	4	0.646939	0.134447	0.246629	1.75337	1	1.99579	0.0042147	0.893536	1.10646	0.504885	1.49512	0.857543	0.850641	0.127409	0.0391085	0.132396	0.734125	0.194067	1.69808	1.18908		-2.01959	0.810132	0	0.996957	-7.89035	-0.162403	0.145957	-0.985973	0.580257	-0.221718	-0.233378	-2.97246	-4.67637	-2.91706	-0.445903	-2.36537	0.763907	0.249847
Lactadherin	P21956	Mfge8	Secreted	14	0.649029	0.0270449	0.636723	1.36328	1	1.15174	0.848262	0.843884	1.15612	1.13833	0.861667	0.597367	1.01747	0.446357	0.22992	0.652167	0.514794	0.577429	0.906804	0.89895		-0.651262	0.447078	0	0.203812	-0.237418	-0.244884	0.209286	0.186923	-0.214797	-0.743312	0.0249884	-1.16373	-2.1208	-0.616688	-0.957934	-0.792284	-0.141137	-0.153687
Slit homolog 1 protein	E9QAW9	Slit1	Secreted	3	0.649866	0.216239	1.83039	0.169614	1	0.449544	1.55046	0.0358475	1.96415	0.983986	1.01601	0.220477	0.0365247	1.41176	0.150931	0.175935	0.6033	0.685965	1.2585	1.30541		0.872148	-2.55967	0	-1.15347	0.632693	-4.80198	0.973907	-0.02329	0.02292	-2.1813	-4.77498	0.49749	-2.72804	-2.50689	-0.729053	-0.543793	0.3317	0.3845
Neurexin-1	E0CZA5	Nrxn1	Type-I	13	0.651546	0.0911057	0.676524	1.32348	1	1.49535	0.504647	1.34578	0.654218	1.17336	0.826645	0.571808	1.30792	0.768262	0.301792	0.217853	0.875752	0.461728	0.797137	0.56166		-0.563788	0.404332	0	0.580486	-0.986654	0.428444	-0.612156	0.23064	-0.27466	-0.806398	0.387272	-0.38033	-1.72837	-2.19857	-0.191406	-1.11489	-0.3271	-0.83223
Extracellular serine/threonine protein kinase FAM20C	Q5MJS3	Fam20c	Secreted	16	0.653917	0.0264488	0.667443	1.33256	1	0.982586	1.01741	0.364874	1.63513	1.17071	0.829285	0.424027	1.20433	0.389366	0.331384	0.614258	1.02169	0.263081	0.766028	0.871088		-0.583283	0.414197	0	-0.0253438	0.0249062	-1.45453	0.709402	0.22739	-0.27006	-1.23777	0.268227	-1.3608	-1.59342	-0.703084	0.0309615	-1.92642	-0.38453	-0.19911
Tmem132b	F6QIC8	Tmem132b	Type-I	4	0.657859	0.129074	0.980989	1.01901	1	0.471944	1.52806	0.217023	1.78298	1.44746	0.552538	0.271755	0.667546	1.23576	0.260295	0.857137	0.0869421	0.615597	0.944823	0.980871		-0.0276907	0.0271693	0	-1.08331	0.611697	-2.20408	0.834288	0.533526	-0.855854	-1.87962	-0.583061	0.3054	-1.94178	-0.222403	-3.5238	-0.699942	-0.0818845	-0.0278645
Follistatin-related protein 1	Q62356	Fstl1	Secreted	11	0.659391	0.149922	0.533421	1.46658	1	0.841964	1.15804	1.17549	0.824514	0.959376	1.04062	0.282058	0.99495	0.918741	0.39245	0.623936	0.0828472	0.3335	1.21783	1.08821		-0.906655	0.552455	0	-0.24817	0.21168	0.233257	-0.278383	-0.0598314	0.0574486	-1.82593	-0.00730475	-0.12227	-1.34942	-0.68053	-3.5934	-1.58424	0.284309	0.121959
Beta-1,4-galactosyltransferase 3;N-acetyllactosamine synthase;Beta-N-acetylglucosaminylglycopeptide beta-1,4-galactosyltransferase;Beta-N-acetylglucosaminyl-glycolipid beta-1,4-galactosyltransferase	Q91YY2	B4galt3	Type-II	5	0.66094	0.101255	0.511577	1.48842	1	0.86252	1.13748	1.40285	0.597154	1.91882	0.0811801	0.0149482	1.60712	0.846065	0.559477	0.876594	0.123884	0.405751	0.983229	0.5314		-0.966976	0.573784	0	-0.213369	0.185841	0.488356	-0.743824	0.940219	-3.62273	-6.06389	0.684474	-0.24116	-0.837849	-0.190019	-3.01293	-1.30133	-0.0244007	-0.912131
Noelin	Q8R357	Olfm1	Secreted	9	0.66173	0.157608	0.794826	1.20517	1	1.14946	0.850535	0.926938	1.07306	0.967226	1.03277	0.308994	0.548423	1.15361	0.271871	0.260966	0.654972	0.474422	1.2425	1.03982		-0.331289	0.269241	0	0.200963	-0.233557	-0.109456	0.101734	-0.0480752	0.0465248	-1.69435	-0.866639	0.20615	-1.87901	-1.93807	-0.610496	-1.07576	0.313245	0.0563348
Kinectin	Q61595	Ktn1	Type-II	7	0.666614	0.04447	0.695112	1.30489	1	1.37587	0.624135	0.978124	1.02188	1.1202	0.8798	0.415735	0.939267	0.477976	0.310613	0.465034	0.622532	0.645603	1.11756	1.00521		-0.524684	0.383926	0	0.460339	-0.680071	-0.0319103	0.0312197	0.163757	-0.184753	-1.26626	-0.0903935	-1.06499	-1.68681	-1.10459	-0.68378	-0.63128	0.160347	0.00749685
Parkinson disease 7 domain-containing protein 1	Q8BFQ8	Pddc1	Secreted	2	0.666934	0.113228	0.915121	1.08488	1	1.26598	0.734018	1.24537	0.754634	0.803987	1.19601	0.548622	1.29237	0.350331	0.225658	0.361798	0.54862	2.20408	0.0239358	0.446993		-0.127966	0.117534	0	0.340257	-0.446113	0.316569	-0.406151	-0.314757	0.258233	-0.866116	0.370014	-1.51321	-2.14779	-1.46674	-0.866121	1.14018	-5.38469	-1.16168
Neurexin-2	E9Q9Z5	Nrxn2	Type-I	20	0.670465	0.0271954	0.468623	1.53138	1	1.19174	0.808263	0.861208	1.13879	1.11772	0.882284	0.369998	1.08949	0.374875	0.598049	0.568935	0.768376	0.51856	0.908617	0.837281		-1.0935	0.61483	0	0.253066	-0.307104	-0.215566	0.187504	0.160554	-0.180686	-1.43441	0.12366	-1.41552	-0.741664	-0.813664	-0.380116	-0.947416	-0.138256	-0.256216
Leucine-rich repeat transmembrane neuronal protein 2	Q8BGA3	Lrrtm2	Type-I	2	0.67506	0.11902	1.73072	0.269284	1	1.20382	0.796184	1.54862	0.45138	0.357518	1.64248	0.365499	0.717937	0.230039	2.11129	0.769287	0.311062	0.101681	0.753995	0.714753		0.791369	-1.8928	0	0.267614	-0.328826	0.630983	-1.14759	-1.48391	0.715878	-1.45206	-0.478071	-2.12005	1.07812	-0.378406	-1.68473	-3.29788	-0.407372	-0.484482
Heparan-sulfate 6-O-sulfotransferase 3	Q9QYK4	Hs6st3	Type-II	3	0.675575	0.122575	0.435471	1.56453	1	1.31826	0.681737	0.0430138	1.95699	1.01192	0.988078	0.0382857	0.185131	0.0852646	0.154668	1.24843	2.56965	1.24046	0.305946	0.252336		-1.19935	0.645728	0	0.398638	-0.552712	-4.53906	0.968634	0.0170975	-0.0173025	-4.70705	-2.43338	-3.55191	-2.69275	0.320118	1.36157	0.310874	-1.70865	-1.98658
HHIP-like protein 1	Q14DK5	Hhipl1	Secreted	2	0.681238	0.000800229	0.887701	1.1123	1	0.943917	1.05608	1.46641	0.533594	0.0580803	1.94192	0.479468	0.961498	0.688887	0.274739	0.919176	0.490411	1.02951	0.132561	1.1549		-0.171855	0.153545	0	-0.0832674	0.0787226	0.552285	-0.906185	-4.10581	0.957484	-1.06049	-0.0566449	-0.53766	-1.86387	-0.121587	-1.02794	0.0419545	-2.91528	0.207764
Sia-alpha-2,3-Gal-beta-1,4-GlcNAc-R:alpha 2,8-sialyltransferase	D3Z320	St8sia3	Type-II	6	0.685278	0.192711	0.650316	1.34968	1	1.21354	0.786462	1.51393	0.486068	1.12604	0.873956	0.00899807	0.25431	0.893104	0.338052	0.522586	0.396194	0.527543	1.49157	1.73514		-0.620788	0.432622	0	0.279219	-0.346551	0.5983	-1.04077	0.171263	-0.194367	-6.79617	-1.97534	-0.1631	-1.56468	-0.936261	-1.33572	-0.92264	0.576833	0.795053
Amyloid beta A4 protein	Q6GR78	App	Type-I	31	0.688867	0.00601758	0.621198	1.3788	1	0.956792	1.04321	0.803457	1.19654	1.0914	0.908604	0.380483	0.776816	0.848502	0.478827	0.798618	0.741641	0.799307	0.732157	0.643447		-0.686875	0.463415	0	-0.063723	0.061027	-0.315708	0.258872	0.126174	-0.138276	-1.39409	-0.364355	-0.23701	-1.06242	-0.324423	-0.431208	-0.323178	-0.449776	-0.636106
Renin receptor	Q9CYN9	Atp6ap2	Type-I	6	0.701245	0.175638	0.745018	1.25498	1	0.9911	1.0089	1.69522	0.304777	1.28803	0.711972	0.39237	0.612057	0.0528611	0.280341	0.0806542	1.2695	1.41778	0.744015	1.46163		-0.424653	0.327667	0	-0.0128971	0.0127829	0.761475	-1.71417	0.365163	-0.490107	-1.34971	-0.708263	-4.24165	-1.83475	-3.63211	0.344265	0.503635	-0.426597	0.547573
Protocadherin gamma C-III	Q91XX1	Pcdhgc3	Type-I	2	0.701358	0.215245	0.736006	1.26399	1	0.966319	1.03368	0.0388358	1.96116	0.775087	1.22491	0.0717697	0.0908304	4.18533	0.218687	0.23062	0.0392825	0.132265	0.615973	0.727465		-0.44221	0.33799	0	-0.0494288	0.0477912	-4.68647	0.97171	-0.36757	0.29268	-3.80048	-3.46068	2.06534	-2.19306	-2.11641	-4.66997	-2.9185	-0.69906	-0.45905
Bone morphogenetic protein 3	Q8BHE5	Bmp3	Secreted	7	0.703893	0.213743	0.369107	1.63089	1	0.807829	1.19217	0.816411	1.18359	0.907659	1.09234	0.220728	1.11758	0.0557792	0.58761	0.653705	0.931591	0.753943	0.945594	1.0685		-1.43789	0.705662	0	-0.307879	0.253591	-0.292632	0.243168	-0.139777	0.127423	-2.17966	0.160382	-4.16413	-0.767069	-0.613289	-0.102232	-0.407472	-0.0807072	0.0955928
Clusterin	Q549A5	Clu	Secreted	24	0.708422	0.0364627	0.654972	1.34503	1	0.849773	1.15023	0.870148	1.12985	1.00216	0.997837	0.391826	0.938719	0.905628	0.399919	0.848696	0.415109	0.628839	0.948012	0.899052		-0.610494	0.427636	0	-0.234851	0.201919	-0.200667	0.176133	0.00311663	-0.00312337	-1.35171	-0.0912341	-0.14301	-1.32222	-0.236681	-1.26844	-0.669237	-0.0770234	-0.153523
Nucleobindin-1	Q02819	Nucb1	Secreted	8	0.709099	0.284248	0.760205	1.23979	1	1.06735	0.932652	1.29716	0.702843	1.38654	0.613462	0.0832752	0.0435474	1.23634	0.484786	2.40681	0.942689	0.221604	0.483728	0.479116		-0.395539	0.310101	0	0.0940307	-0.100589	0.375354	-0.508726	0.471487	-0.704953	-3.58597	-4.52127	0.30607	-1.04458	1.26712	-0.0851465	-2.17395	-1.04773	-1.06155
Sulfhydryl oxidase 1	Q8BND5	Qsox1	Type-I	21	0.714302	0.178976	0.490176	1.50982	1	0.963397	1.0366	0.89493	1.10507	1.06728	0.932721	0.488981	1.66744	0.105778	0.327585	1.37856	0.405923	0.177895	0.966089	0.910473		-1.02863	0.594381	0	-0.0537971	0.0518629	-0.160153	0.144137	0.0939374	-0.100483	-1.03215	0.737631	-3.24089	-1.61006	0.463163	-1.30072	-2.4909	-0.0497726	-0.135313
Nell2	Q80UM5	Nell2	Secreted	2	0.714787	0.0627089	0.76299	1.23701	1	1.41354	0.586457	0.825096	1.1749	1.20112	0.79888	0.373761	0.785687	0.921534	0.405723	0.596154	0.672783	0.655821	1.14564	0.87598		-0.390263	0.306857	0	0.499316	-0.769904	-0.277367	0.232543	0.26438	-0.32395	-1.41981	-0.347973	-0.11789	-1.30143	-0.746244	-0.571787	-0.608627	0.19615	-0.19103
Carbohydrate sulfotransferase 12	E9Q8G9	Chst12	Type-II	2	0.714979	0.227546	0.710267	1.28973	1	0.761143	1.23886	0.102962	1.89704	0.616527	1.38347	1.35456	0.275082	1.40872	0.269379	0.384445	0.772137	0.117761	0.823263	1.02947		-0.493567	0.367073	0	-0.39376	0.30901	-3.27982	0.923749	-0.697765	0.468295	0.437823	-1.86207	0.49439	-1.89229	-1.37915	-0.373071	-3.08607	-0.280575	0.0418949
Neuroserpin	O35684	Serpini1	Secreted	17	0.716808	0.153293	0.731813	1.26819	1	1.05716	0.942843	1.24092	0.759079	1.12565	0.874345	0.571018	1.13574	0.832441	0.309082	0.436756	0.221134	0.498824	1.22408	1.2222		-0.450453	0.342767	0	0.0801896	-0.0849104	0.311412	-0.397678	0.170765	-0.193725	-0.808393	0.183627	-0.26458	-1.69394	-1.1951	-2.17701	-1.0034	0.291695	0.289485
Cadherin-13	Q9WTR5	Cdh13	GPI	4	0.722611	0.0358629	0.61567	1.38433	1	0.825344	1.17466	0.737099	1.2629	0.904805	1.0952	0.38736	1.29717	0.750035	0.326661	0.80957	0.461541	0.595375	0.664365	1.21142		-0.699772	0.469188	0	-0.276932	0.232238	-0.440069	0.336741	-0.144322	0.131188	-1.36825	0.375368	-0.41497	-1.61413	-0.304772	-1.11547	-0.748129	-0.589952	0.276698
IgLON family member 5	Q8HW98	Iglon5	Secreted	2	0.725528	0.244944	0.502844	1.49716	1	0.887855	1.11215	1.14643	0.853572	0.926686	1.07331	0.238352	1.09613	1.23015	0.80074	1.01873	0.0393483	0.441142	0.337099	1.32806		-0.991816	0.582224	0	-0.171605	0.153345	0.197145	-0.228415	-0.109848	0.102072	-2.06884	0.132414	0.29884	-0.320595	0.0267654	-4.66755	-1.18068	-1.56876	0.409322
Iduronate 2-sulfatase	Q08890	Ids	Secreted	12	0.725871	0.156724	0.720589	1.27941	1	1.03871	0.96129	0.218322	1.78168	1.07573	0.92427	0.624459	1.10067	0.869845	0.327256	0.382378	0.687979	0.175479	1.24664	1.11814		-0.472751	0.355479	0	0.0547933	-0.0569567	-2.19547	0.833237	0.105316	-0.113614	-0.679321	0.138379	-0.20117	-1.61151	-1.38693	-0.539563	-2.51063	0.318046	0.161096
Netrin receptor DCC	P70211	Dcc	Type-I	23	0.726563	0.215907	0.649452	1.35055	1	0.95958	1.04042	0.949979	1.05002	1.10474	0.895259	0.338347	0.360583	1.35649	0.928649	0.811479	0.51243	0.596679	0.684118	0.950289		-0.622705	0.433545	0	-0.0595245	0.0571655	-0.0740321	0.0704179	0.143708	-0.159622	-1.56343	-1.4716	0.43988	-0.106794	-0.301374	-0.964572	-0.744972	-0.547682	-0.0735623
Inhibin beta A chain	Q3UY39	Inhba	Secreted	5	0.727483	0.10708	0.692028	1.30797	1	0.991353	1.00865	1.33883	0.661167	1.37795	0.622053	0.43841	1.32806	0.290349	0.363524	0.628703	0.220023	1.13326	1.02733	1.11769		-0.531098	0.387332	0	-0.0125289	0.0124211	0.420976	-0.596914	0.46252	-0.68489	-1.18965	0.409322	-1.78414	-1.45988	-0.669549	-2.18427	0.180476	0.0389001	0.16052
Complement C1q subcomponent subunit B	Q3U793	C1qb	Secreted	2	0.729341	0.240924	0.936986	1.06301	1	1.0711	0.928899	0.519921	1.48008	1.29144	0.70856	0.530951	1.89431	0.738618	0.662813	0.96125	0.085373	0.193228	0.58615	0.911378		-0.0939	0.08816	0	0.0990941	-0.106406	-0.943636	0.565674	0.368981	-0.497039	-0.91335	0.92167	-0.4371	-0.593326	-0.0570159	-3.55008	-2.37163	-0.770659	-0.133879
Neuronal membrane glycoprotein M6-b	P35803	Gpm6b	Polytopic	4	0.737899	0.120797	1.08544	0.91456	1	0.994888	1.00511	0.432661	1.56734	1.13279	0.867206	0.595057	0.263335	0.361985	0.275071	2.68395	0.446152	0.505263	0.788688	0.721597		0.11828	-0.12885	0	-0.00739385	0.00735615	-1.20869	0.648318	0.179886	-0.205554	-0.7489	-1.92503	-1.466	-1.86212	1.42436	-1.16439	-0.984892	-0.342474	-0.470734
Alpha-1,6-mannosylglycoprotein 6-beta-N-acetylglucosaminyltransferase A	Q8R4G6	Mgat5	Type-II	25	0.739565	0.059718	0.632987	1.36701	1	1.0048	0.995203	0.974428	1.02557	1.08534	0.91466	0.499338	0.931564	1.007	0.548705	0.57756	0.583663	0.659785	0.901199	0.94727		-0.659753	0.451027	0	0.0069034	-0.0069366	-0.0373718	0.0364282	0.118147	-0.128693	-1.00191	-0.102273	0.01007	-0.865897	-0.791957	-0.776792	-0.599932	-0.150083	-0.0781528
Coxsackievirus and adenovirus receptor homolog	P97792	Cxadr	Type-I	3	0.739795	0.13876	0.192124	1.80788	1	1.20811	0.79189	1.07277	0.927227	0.921262	1.07874	0.934921	0.246699	0.172273	0.0379513	0.710976	0.209865	0.150369	2.17083	2.02427		-2.37989	0.854296	0	0.272752	-0.336628	0.101345	-0.109005	-0.118316	0.109344	-0.0970839	-2.01917	-2.53723	-4.71971	-0.492128	-2.25247	-2.73343	1.11824	1.0174
Draxin	Q6PAL1	Draxin	Secreted	5	0.744876	0.234223	0.770308	1.22969	1	1.22462	0.77538	0.855184	1.14482	1.19738	0.802624	0.244697	0.736132	1.58095	1.13943	0.33142	0.654197	0.614935	0.738862	0.66326		-0.376493	0.298297	0	0.292335	-0.367025	-0.225694	0.195116	0.259876	-0.317204	-2.03093	-0.441963	0.66079	0.188315	-1.59327	-0.612204	-0.701494	-0.436624	-0.592354
Amyloid-like protein 2	Q61482	Aplp2	Type-I	19	0.753656	0.0238953	0.577399	1.4226	1	0.917444	1.08256	0.80074	1.19926	1.0896	0.910402	0.469856	1.04522	0.935708	0.563662	0.65949	0.714371	0.665285	0.822123	0.907189		-0.792359	0.508531	0	-0.124308	0.114442	-0.320595	0.262145	0.123796	-0.135424	-1.08971	0.0638009	-0.09587	-0.827098	-0.600578	-0.485255	-0.587955	-0.282574	-0.140524
Ectonucleotide pyrophosphatase/phosphodiesterase family member 2	Q9R1E6	Enpp2	Secreted	9	0.756209	0.156452	0.617769	1.38223	1	0.977705	1.02229	0.88933	1.11067	1.05589	0.944107	0.952307	1.94132	0.439718	0.252737	0.36538	0.446611	0.620172	0.859377	0.928255		-0.694861	0.466999	0	-0.0325286	0.0318114	-0.16921	0.15143	0.078463	-0.082977	-0.0705011	0.957039	-1.18535	-1.98429	-1.45253	-1.16291	-0.68926	-0.218637	-0.107407
Amyloid-like protein 1;C30	Q03157	Aplp1	Type-I	25	0.75621	0.0657433	0.691554	1.30845	1	1.04047	0.959532	0.512058	1.48794	1.15576	0.844236	0.525417	1.20544	0.937838	0.469632	0.531117	1.48943	0.174615	0.73624	0.736158		-0.532086	0.387854	0	0.0572327	-0.0595973	-0.965621	0.573319	0.208847	-0.244283	-0.928466	0.269564	-0.09259	-1.0904	-0.912897	0.574759	-2.51775	-0.441753	-0.441913
Neurocan core protein	P55066	Ncan	Secreted	32	0.758723	0.0413948	0.739169	1.26083	1	1.49701	0.502988	1.80488	0.195121	1.52483	0.475166	0.414897	0.966194	0.643954	1.56365	0.531874	1.01642	0.105659	1.19814	0.387724		-0.436025	0.334375	0	0.582086	-0.991404	0.851902	-2.35756	0.608653	-1.0735	-1.26917	-0.0496146	-0.63497	0.644916	-0.910844	0.023492	-3.24251	0.260793	-1.3669
Contactin-associated protein-like 4	Q8BPP6	Cntnap4	Type-I	2	0.759786	0.166454	0.492681	1.50732	1	0.690451	1.30955	0.429777	1.57022	1.41271	0.58729	0.168304	0.168032	0.113497	1.19613	1.83171	2.49701	0.424304	0.0108099	0.428283		-1.02127	0.591985	0	-0.53439	0.38907	-1.21834	0.65097	0.498465	-0.767855	-2.57085	-2.57319	-3.13927	0.25837	0.87319	1.3202	-1.23683	-6.5315	-1.22336
Insulin-like growth factor-binding protein 2	P47877	Igfbp2	Secreted	3	0.761481	0.189152	0.513183	1.48682	1	0.686014	1.31399	0.953624	1.04638	0.943064	1.05694	0.574272	1.59482	0.0770917	0.0789553	0.729652	0.329432	0.132215	1.74164	1.59524		-0.962453	0.572227	0	-0.54369	0.39395	-0.0685081	0.0654019	-0.0845722	0.0798878	-0.800193	0.673397	-3.69728	-3.66282	-0.45472	-1.60195	-2.91904	0.800448	0.673778
Transforming growth factor beta-2;Latency-associated peptide	P27090	Tgfb2	Secreted	2	0.764065	0.185954	1.11302	0.886975	1	0.676201	1.3238	1.10133	0.898668	1.08472	0.915276	0.316875	2.54278	0.52488	0.35129	0.160822	0.49139	1.18488	0.52699	0.776683		0.154486	-0.173034	0	-0.564476	0.404684	0.13925	-0.15414	0.117328	-0.127722	-1.65801	1.34641	-0.92994	-1.50927	-2.63647	-1.02506	0.24474	-0.924152	-0.364602
Chondroitin sulfate proteoglycan 5	Q71M36	Cspg5	Type-I	3	0.764514	0.0202911	0.641694	1.35831	1	0.873612	1.12639	0.978318	1.02168	1.328	0.672004	0.543502	1.01067	0.921151	0.670423	0.897762	0.55196	0.654636	0.799811	0.830712		-0.640042	0.441808	0	-0.194936	0.171704	-0.0316242	0.0309458	0.409251	-0.573459	-0.879642	0.0153082	-0.11849	-0.576856	-0.155596	-0.857364	-0.611234	-0.322269	-0.267579
Transmembrane protein 201	E9Q2H6	Tmem201	Polytopic	2	0.767254	0.16722	0.0907365	1.90926	1	0.486869	1.51313	0.627595	1.3724	0.880069	1.11993	0.0879737	0.308695	0.127596	2.21892	0.226355	0.0119102	0.0844497	1.20739	2.632		-3.46217	0.933016	0	-1.03839	0.597537	-0.672094	0.456706	-0.184311	0.163409	-3.50678	-1.69574	-2.97034	1.14986	-2.14334	-6.39166	-3.56576	0.271889	1.39616
Transmembrane protein 108	Q8BHE4	Tmem108	Type-I	2	0.767873	0.259965	1.42329	0.576708	1	0.239696	1.7603	0.0650672	1.93493	1.02816	0.971841	0.759969	1.40073	0.903058	0.486822	0.256828	0.355523	0.103827	1.58921	1.05488		0.509232	-0.794088	0	-2.06073	0.815825	-3.94193	0.952283	0.0400628	-0.0412072	-0.395988	0.486182	-0.14711	-1.03854	-1.96113	-1.49199	-3.26775	0.668313	0.0770828
Lipid phosphate phosphohydrolase 3	Q99JY8	Ppap2b	Polytopic	3	0.771	0.142601	0.854895	1.1451	1	1.01301	0.98699	0.644613	1.35539	1.30703	0.692972	0.208061	1.52658	0.301258	0.243131	0.840505	0.176039	1.40069	1.27008	0.972661		-0.22618	0.19548	0	0.0186479	-0.0188921	-0.633495	0.438705	0.38629	-0.52913	-2.26492	0.6103	-1.73093	-2.04019	-0.250672	-2.50604	0.486135	0.34492	-0.0399903
SPARC-like protein 1	P70663	Sparcl1	Secreted	36	0.771509	0.0453732	0.611345	1.38866	1	0.930096	1.0699	0.953561	1.04644	1.07972	0.920281	0.457042	1.00772	0.60328	0.676664	0.705467	0.599071	0.685167	0.915293	1.29388		-0.709942	0.473688	0	-0.104549	0.0974814	-0.0686023	0.0654877	0.110656	-0.119854	-1.1296	0.0110884	-0.7291	-0.563489	-0.503349	-0.739202	-0.545472	-0.127694	0.371706
Plexin-A3	P70208	Plxna3	Type-I	2	0.772455	0.245748	0.340549	1.65945	1	1.28425	0.715753	0.279815	1.72019	0.769497	1.2305	1.10273	2.50431	0.301983	0.761995	0.925281	0.0528546	0.0176744	0.759045	0.526213		-1.55406	0.730706	0	0.360923	-0.482467	-1.83746	0.782564	-0.378012	0.299248	0.141086	1.32442	-1.72746	-0.392147	-0.112037	-4.24183	-5.8222	-0.397742	-0.926282
N-acetyllactosaminide beta-1,3-N-acetylglucosaminyltransferase	Q8BWP8	B3gnt1	Type-II	12	0.773144	0.176513	0.614043	1.38596	1	0.970089	1.02991	1.32821	0.67179	1.15258	0.847423	0.505696	1.08474	0.625109	0.408367	0.257722	0.410485	0.736574	1.3551	1.5745		-0.703588	0.470882	0	-0.0438106	0.0425194	0.409483	-0.573917	0.204864	-0.238846	-0.983658	0.117352	-0.67782	-1.29206	-1.95611	-1.2846	-0.441097	0.438404	0.654894
Neutral alpha-glucosidase AB	Q8BHN3	Ganab	Secreted	13	0.776046	0.175403	0.49221	1.50779	1	1.21167	0.788325	0.668887	1.33111	1.09164	0.908357	0.0974277	0.538839	0.434576	2.36073	1.00625	0.531398	0.299055	0.797718	0.918423		-1.02265	0.592436	0	0.277003	-0.343137	-0.580166	0.412634	0.126501	-0.138669	-3.35952	-0.892074	-1.20232	1.23923	0.00898265	-0.912136	-1.74152	-0.326049	-0.122769
Reelin	Q60841	Reln	Secreted	18	0.78161	0.0842221	0.589221	1.41078	1	0.78712	1.21288	0.783616	1.21638	1.18331	0.816693	0.421546	1.07948	0.499058	0.76496	0.951778	0.756829	0.374376	1.09551	1.09096		-0.763118	0.496492	0	-0.345344	0.278436	-0.351781	0.282599	0.242825	-0.292135	-1.24624	0.110332	-1.00272	-0.386544	-0.0713037	-0.401961	-1.41744	0.131605	0.125595
Voltage-dependent calcium channel subunit alpha-2/delta-1;Voltage-dependent calcium channel subunit alpha-2-1;Voltage-dependent calcium channel subunit delta-1	E9Q1X8	Cacna2d1	Type-I	5	0.781907	0.330164	0.748469	1.25153	1	0.949595	1.0504	1.03219	0.967808	1.1339	0.866099	0.284659	1.5191	1.52657	0.0643581	0.243202	0.359407	0.0551044	1.21852	1.76624		-0.417986	0.323694	0	-0.074615	0.070945	0.045712	-0.047208	0.181294	-0.207396	-1.8127	0.603214	0.61029	-3.95773	-2.03977	-1.47631	-4.18169	0.285134	0.820684
Fibulin-1	Q08879	Fbln1	Secreted	2	0.783624	0.241876	0.701955	1.29805	1	1.13624	0.863758	0.90658	1.09342	1.09173	0.908268	0.296206	0.380799	0.907569	0.340475	0.545726	1.08424	0.613824	1.40408	1.47969		-0.51055	0.37634	0	0.18427	-0.2113	-0.141493	0.128847	0.126619	-0.138811	-1.75533	-1.3929	-0.13992	-1.55438	-0.87375	0.116687	-0.704103	0.489629	0.565299
Tenascin-R	Q8BYI9	Tnr	Secreted	13	0.785332	0.236269	0.466237	1.53376	1	0.477024	1.52298	0.59189	1.40811	1.22698	0.773018	0.267349	0.894935	0.603686	0.790936	0.974452	0.17845	0.234417	1.89886	1.2249		-1.10086	0.617076	0	-1.06787	0.606893	-0.7566	0.49376	0.295114	-0.371426	-1.9032	-0.160144	-0.72813	-0.338367	-0.0373367	-2.48641	-2.09285	0.925134	0.292664
Neurofascin	E9Q171	Nfasc	Type-I	8	0.787774	0.0867757	0.524068	1.47593	1	0.929927	1.07007	0.593613	1.40639	0.0750468	1.92495	0.00186045	0.0484109	0.0957536	0.22381	0.0247105	0.129452	0.112729	1.05423	5.399		-0.932174	0.561626	0	-0.104811	0.0977093	-0.752406	0.491994	-3.73607	0.944823	-9.07013	-4.36852	-3.38453	-2.15965	-5.33873	-2.94951	-3.14907	0.0761934	2.43269
Cathepsin B;Cathepsin B light chain;Cathepsin B heavy chain	P10605	Ctsb	Secreted	4	0.789347	0.402433	0.453537	1.54646	1	1.06761	0.932386	1.0531	0.946896	1.04141	0.958587	0.323988	0.594897	2.84467	0.374314	0.463599	0.213184	0.307971	1.34351	0.638002		-1.14071	0.628972	0	0.0943897	-0.101	0.0746479	-0.0787221	0.0585418	-0.0610182	-1.62599	-0.749288	1.50826	-1.41768	-1.10905	-2.22983	-1.69913	0.426002	-0.648368
Fibulin-1	Q08879	Fbln1	Secreted	4	0.799463	0.229714	0.759768	1.24023	1	1.12459	0.875409	0.779207	1.22079	1.36041	0.639591	0.439678	0.722946	0.793757	1.00359	0.883382	1.5019	1.14945	0.35245	0.348008		-0.39637	0.31061	0	0.1694	-0.19197	-0.359921	0.287819	0.444041	-0.644779	-1.18548	-0.46804	-0.33323	0.00516984	-0.17889	0.586789	0.200949	-1.50451	-1.52281
Nidogen-1	P10493	Nid1	Secreted	8	0.800681	0.365839	0.693001	1.307	1	1.2118	0.788196	1.13454	0.865456	1.06141	0.938592	1.21667	1.30796	1.96692	0.340417	0.131965	0.0639165	0.0493917	1.36966	0.759225		-0.529072	0.386258	0	0.277156	-0.343374	0.182112	-0.208468	0.0859797	-0.0914303	0.282938	0.387318	0.97594	-1.55462	-2.92177	-3.96767	-4.33959	0.45382	-0.3974
Glycosyltransferase-like protein LARGE1	Q9Z1M7	Large	Type-II	15	0.805137	0.106763	0.692925	1.30707	1	0.952967	1.04703	0.771024	1.22898	1.1487	0.851301	0.595962	0.895541	0.970312	0.742029	0.843902	0.579519	0.560493	1.02995	1.02852		-0.529228	0.386342	0	-0.0695025	0.0663075	-0.375153	0.297457	0.200001	-0.232259	-0.746708	-0.159168	-0.04348	-0.430452	-0.244852	-0.787073	-0.835233	0.042581	0.040571
Calsyntenin-3	D3Z601	Clstn3	Type-I	28	0.80543	0.0708675	0.573782	1.42622	1	0.899947	1.10005	0.892953	1.10705	1.03948	0.960522	0.510341	1.11573	0.887408	0.702034	0.861912	0.592738	0.570163	0.952823	1.05572		-0.801425	0.512195	0	-0.152087	0.137573	-0.163344	0.146716	0.0558599	-0.0581101	-0.970465	0.157985	-0.17233	-0.510387	-0.214387	-0.754534	-0.810554	-0.0697201	0.0782299
Alpha-N-acetylgalactosaminide alpha-2,6-sialyltransferase 5	Q6GTI0	St6galnac5	Type-II	5	0.810487	0.181726	0.54858	1.45142	1	0.910158	1.08984	1.22082	0.779177	0.907543	1.09246	0.373755	1.10169	0.315093	1.02522	0.589821	0.168521	1.11448	1.33237	1.27344		-0.866225	0.537465	0	-0.135811	0.124119	0.287854	-0.359976	-0.139963	0.127577	-1.41984	0.139715	-1.66615	0.035929	-0.761651	-2.569	0.156374	0.413997	0.348727
Stanniocalcin-1	Q3UYZ1	Stc1	Secreted	3	0.814327	0.187511	0.485296	1.5147	1	0.639594	1.36041	0.590262	1.40974	0.717563	1.28244	0.373675	0.809945	0.351669	0.293365	0.84107	0.150409	2.2292	1.15066	1.12894		-1.04306	0.599036	0	-0.644772	0.444038	-0.760573	0.495427	-0.478822	0.358888	-1.42014	-0.304104	-1.50771	-1.76923	-0.249702	-2.73303	1.15653	0.202468	0.174968
Galectin-3-binding protein	Q07797	Lgals3bp	Secreted	8	0.818165	0.18834	0.823635	1.17637	1	0.807755	1.19224	0.355179	1.64482	1.10148	0.898517	0.32586	0.672085	0.973741	0.523979	0.894703	1.35095	0.72076	0.948998	0.952412		-0.279924	0.234336	0	-0.30801	0.25368	-1.49338	0.71793	0.139447	-0.154383	-1.61767	-0.573284	-0.03839	-0.93242	-0.16052	0.43397	-0.47241	-0.0755226	-0.0703426
Exostosin-2	P70428	Ext2	Type-II	6	0.819506	0.459535	0.526678	1.47332	1	1.05623	0.943772	1.86677	0.133232	1.09692	0.903084	0.588406	1.13513	1.9427	0.287563	0.210783	0.126219	1.08318	1.14826	0.85331		-0.925007	0.559073	0	0.0789208	-0.0834892	0.900543	-2.90799	0.133453	-0.147067	-0.765117	0.182863	0.95806	-1.79805	-2.24617	-2.986	0.115273	0.199453	-0.228857
Secretogranin-3	P47867	Scg3	Secreted	13	0.827094	0.43257	0.517665	1.48233	1	1.17184	0.828161	0.680943	1.31906	1.00456	0.995443	0.315751	0.857276	2.03562	0.327788	0.449295	0.406289	0.200663	1.43633	1.41483		-0.949909	0.567871	0	0.228774	-0.272016	-0.554393	0.399507	0.00656002	-0.00658998	-1.66314	-0.222169	1.02547	-1.60917	-1.15427	-1.29942	-2.31715	0.52239	0.50063
Insulin-like growth factor-binding protein 3	P47878	Igfbp3	Secreted	5	0.830075	0.23733	0.600723	1.39928	1	0.832645	1.16736	1.09529	0.904712	1.18555	0.814449	0.563877	1.2335	0.110118	0.559346	0.40328	0.442099	0.438948	2.12675	1.59276		-0.735228	0.484682	0	-0.264227	0.223243	0.13131	-0.14447	0.245557	-0.296103	-0.826548	0.302762	-3.18288	-0.838187	-1.31015	-1.17756	-1.18788	1.08865	0.671527
Latrophilin-3	D3YU23	Lphn3	Polytopic	7	0.836885	0.257188	0.351447	1.64855	1	0.702647	1.29735	0.46306	1.53694	1.06	0.940001	0.189116	0.194575	0.309341	0.736446	0.804906	0.669488	1.28209	1.39881	1.94719		-1.50862	0.7212	0	-0.509129	0.375571	-1.11073	0.620061	0.0840635	-0.0892665	-2.40266	-2.3616	-1.69273	-0.441349	-0.313109	-0.578869	0.358501	0.484204	0.961394
ALK tyrosine kinase receptor	P97793	Alk	Type-I	2	0.838957	0.318175	1.44824	0.551762	1	0.855401	1.1446	1.529	0.471005	1.26863	0.731373	0.724737	1.02167	0.0472746	0.606266	0.678731	0.258367	1.65774	1.05782	1.49801		0.534299	-0.857881	0	-0.225328	0.194842	0.612584	-1.08619	0.343268	-0.451322	-0.464471	0.0309285	-4.40279	-0.721978	-0.559088	-1.95251	0.729214	0.0810984	0.583048
ProSAAS;KEP;Big SAAS;Little SAAS;Big PEN-LEN;PEN;PEN-20;PEN-19;Little LEN;Big LEN	Q9QXV0	Pcsk1n	Secreted	10	0.839882	0.179381	0.688591	1.31141	1	0.772285	1.22771	0.880476	1.11952	1.01943	0.980567	0.367725	1.19204	0.455963	0.655276	1.78264	0.538324	0.667854	0.738509	1.1606		-0.538282	0.391118	0	-0.372794	0.295976	-0.183644	0.162886	0.0277675	-0.0283125	-1.4433	0.253438	-1.13301	-0.609824	0.834016	-0.893454	-0.582394	-0.437312	0.214868
Apolipoprotein E	Q3TXU4	Apoe	Secreted	17	0.840745	0.093057	0.630147	1.36985	1	0.875307	1.12469	0.652026	1.34797	1.02413	0.975873	0.454185	0.947752	0.623564	0.58654	1.50859	0.39122	1.08972	0.963178	1.00196		-0.666239	0.454021	0	-0.192139	0.169531	-0.616998	0.430792	0.034395	-0.035235	-1.13865	-0.0774192	-0.68139	-0.769699	0.593201	-1.35395	0.123952	-0.054125	0.00282496
Alpha-N-acetylneuraminide alpha-2,8-sialyltransferase	Q64687	St8sia1	Type-II	5	0.852694	0.265648	0.680551	1.31945	1	0.960729	1.03927	1.17132	0.828676	0.88402	1.11598	0.465649	0.968058	0.837215	0.423461	1.86224	0.234864	0.697609	1.15867	1.02648		-0.555225	0.399935	0	-0.0577983	0.0555717	0.22814	-0.27112	-0.177849	0.158311	-1.10268	-0.0468345	-0.25633	-1.2397	0.897042	-2.0901	-0.51951	0.212471	0.0377011
Carbohydrate sulfotransferase 11	Q9JME2	Chst11	Type-II	6	0.860955	0.360998	0.692611	1.30739	1	0.933784	1.06622	0.826837	1.17316	1.03871	0.96129	0.130115	1.58799	0.844337	0.402525	0.938885	0.282992	0.187986	1.88222	1.49155		-0.529882	0.386688	0	-0.0988398	0.0925002	-0.274326	0.230404	0.0547933	-0.0569567	-2.94214	0.667198	-0.24411	-1.31285	-0.0909798	-1.82117	-2.41131	0.912433	0.576813
Alpha-1,6-mannosyl-glycoprotein 2-beta-N-acetylglucosaminyltransferase	Q921V5	Mgat2	Type-II	6	0.868742	0.354982	0.779448	1.22055	1	1.00211	0.997886	0.930951	1.06905	0.96779	1.03221	0.00782439	0.116265	1.42426	1.12769	0.670945	0.105554	0.297169	1.90435	2.16462		-0.359476	0.287534	0	0.00304678	-0.00305322	-0.103222	0.0963276	-0.0472338	0.0457362	-6.99781	-3.10451	0.51021	0.173377	-0.575733	-3.24394	-1.75064	0.929296	1.11412
Testican-2	Q9ER58	Spock2	Secreted	16	0.86972	0.236317	0.590121	1.40988	1	1.06233	0.93767	0.847423	1.15258	1.14874	0.851257	0.487837	1.28564	1.11072	0.639968	0.724372	0.739393	0.759748	1.00603	1.07377		-0.760918	0.495572	0	0.0872321	-0.0928479	-0.238846	0.204864	0.200056	-0.232334	-1.03553	0.362492	0.1515	-0.643928	-0.465198	-0.435586	-0.396406	0.00866632	0.102686
Seizure 6-like protein 2	Q4V9Z5	Sez6l2	Type-I	8	0.872995	0.261263	0.537868	1.46213	1	1.02531	0.974692	1.03389	0.966108	1.21097	0.789027	0.312099	1.15437	0.773461	0.434566	0.782763	0.674409	0.772751	0.931796	2.02074		-0.894676	0.548074	0	0.0360578	-0.0369822	0.0480859	-0.0497441	0.276167	-0.341853	-1.67993	0.207104	-0.3706	-1.20235	-0.353352	-0.568304	-0.371924	-0.101913	1.01489
Alpha-2,8-sialyltransferase 8B	O35696	St8sia2	Type-II	11	0.885411	0.294544	0.608618	1.39138	1	0.872538	1.12746	0.765042	1.23496	1.05165	0.948348	0.288181	0.704562	0.731754	0.782346	1.36051	1.20616	0.650207	1.16202	1.08295		-0.716391	0.476519	0	-0.196711	0.173079	-0.386388	0.304462	0.0726579	-0.0765121	-1.79495	-0.505201	-0.45057	-0.354121	0.444149	0.270422	-0.621028	0.216638	0.114968
Follistatin-related protein 5	Q8BFR2	Fstl5	Secreted	9	0.892003	0.597116	0.65309	1.34691	1	0.805647	1.19435	0.374898	1.6251	1.01005	0.989946	0.526908	1.3253	1.95531	0.365327	0.146775	0.392831	1.80072	0.729531	0.785331		-0.614646	0.429654	0	-0.311781	0.256229	-1.41543	0.70053	0.0144321	-0.0145779	-0.924376	0.406314	0.9674	-1.45274	-2.76832	-1.34802	0.84857	-0.454958	-0.348628
Heparan-sulfate 6-O-sulfotransferase 1	Q9QYK5	Hs6st1	Type-II	6	0.892344	0.343664	0.768572	1.23143	1	1.01135	0.988647	1.38624	0.613763	1.10038	0.899618	0.297822	0.765138	0.795145	0.54526	1.07633	0.265612	0.989447	1.7325	1.56384		-0.379748	0.300332	0	0.016287	-0.016473	0.471174	-0.704246	0.138004	-0.152616	-1.74748	-0.386208	-0.33071	-0.874983	0.106117	-1.91261	-0.0153062	0.792854	0.645094
Alpha/beta hydrolase domain-containing protein 14A	E9Q136	Abhd14a	Type-II	4	0.892876	0.284991	1.03954	0.960456	1	1.06643	0.933573	0.807702	1.1923	1.20957	0.790428	0.202776	0.161811	0.134678	1.23886	2.20463	0.787474	0.760824	1.16822	1.37662		0.0559511	-0.0582089	0	0.092785	-0.099165	-0.308105	0.253745	0.274496	-0.339294	-2.30204	-2.62762	-2.89241	0.309015	1.14053	-0.344695	-0.394365	0.224306	0.461126
Glucosidase 2 subunit beta	Q3U518	Prkcsh	Secreted	4	0.893463	0.200706	1.34993	0.650066	1	1.14331	0.856694	0.281816	1.71818	0.836228	1.16377	0.545287	0.218361	0.138506	0.279287	0.160082	1.09878	4.36571	0.708244	0.526914		0.432889	-0.621341	0	0.193212	-0.223148	-1.82718	0.780885	-0.258032	0.218808	-0.874911	-2.19521	-2.85198	-1.84018	-2.64312	0.135905	2.12621	-0.497682	-0.924362
Contactin-1	P12960	Cntn1	GPI	11	0.893865	0.332958	0.75061	1.24939	1	1.33683	0.663172	0.961975	1.03803	1.30681	0.693189	0.684904	1.66654	0.724647	0.910818	0.731426	0.19436	0.76927	1.55456	0.80826		-0.413866	0.321224	0	0.418814	-0.592546	-0.0559288	0.0538412	0.386051	-0.528679	-0.546026	0.736854	-0.46465	-0.134766	-0.451216	-2.3632	-0.378439	0.636511	-0.307109
Testican-1	Q8BKQ3	Spock1	Secreted	6	0.896916	0.460612	0.586072	1.41393	1	0.993997	1.006	0.811894	1.18811	1.21374	0.78626	0.506719	1.04111	1.20708	0.51555	0.659139	0.953618	0.843075	1.22732	1.11863		-0.770851	0.499709	0	-0.00868599	0.00863401	-0.300637	0.248663	0.279459	-0.346921	-0.980741	0.058129	0.27152	-0.955816	-0.601346	-0.0685166	-0.246267	0.295509	0.161729
Protein kinase C-binding protein NELL1	D3YWD8	Nell1	Secreted	7	0.89694	0.63598	0.522215	1.47778	1	1.22491	0.77509	0.601189	1.39881	1.05005	0.949952	0.663384	1.61921	1.96038	0.902924	0.530736	0.392592	0.39294	0.719255	0.891049		-0.937284	0.563436	0	0.292676	-0.367564	-0.734109	0.484201	0.0704559	-0.0740741	-0.592084	0.695286	0.97113	-0.147324	-0.913934	-1.3489	-1.34762	-0.475424	-0.166424
Slc7	Q0PDJ1	AU018091	Polytopic	2	0.914098	0.536678	0.627371	1.37263	1	1.09981	0.900194	1.07888	0.921121	1.10513	0.894872	0.493011	1.08081	1.1705	0.414717	0.567959	1.58091	0.962396	1.13568	0.820897		-0.672609	0.456941	0	0.137249	-0.151691	0.109533	-0.118537	0.144213	-0.160247	-1.02031	0.112111	0.22713	-1.2698	-0.816141	0.660753	-0.0552972	0.183553	-0.284727
Atp2b1	G5E829	Atp2b1;Atp2b4	Polytopic	3	0.916197	0.395067	0.226575	1.77343	1	0.144945	1.85505	1.67059	0.329406	1.07102	0.928975	1.17906	0.41611	1.20134	0.637321	0.0742926	0.184685	0.00548596	3.58095	0.966527		-2.14194	0.826539	0	-2.78642	0.891462	0.740361	-1.60206	0.0989919	-0.106288	0.237639	-1.26496	0.26465	-0.649908	-3.75064	-2.43686	-7.51004	1.84034	-0.0491181
Glypican-2;Secreted glypican-2	F8WHY9	Gpc2	GPI	9	0.917888	0.230251	1.27694	0.723064	1	1.16764	0.832355	0.717688	1.28231	1.14131	0.858694	0.567682	1.28477	0.626293	0.831986	1.4444	0.476672	1.25656	0.954201	0.818433		0.352686	-0.467804	0	0.223601	-0.264729	-0.478572	0.358748	0.190686	-0.219784	-0.816844	0.361506	-0.67509	-0.265369	0.530471	-1.06893	0.329478	-0.0676342	-0.289064
Probable carboxypeptidase X1	Q9Z100	Cpxm1	Secreted	9	0.925089	0.379195	0.522587	1.47741	1	1.35871	0.64129	1.01051	0.989485	1.06205	0.93795	0.207237	0.650077	0.480351	2.18085	0.755021	0.749734	1.04584	1.28201	0.974695		-0.936257	0.563073	0	0.442238	-0.640952	0.0150902	-0.0152498	0.0868523	-0.0924177	-2.27065	-0.621317	-1.05784	1.12489	-0.405412	-0.41555	0.0646602	0.358402	-0.0369777
Lamin-B receptor	Q3U9G9	Lbr	Polytopic	2	0.928064	0.529325	1.07435	0.925648	1	1.0987	0.901303	0.472584	1.52742	0.989219	1.01078	0.490721	1.65778	1.72093	0.51924	0.462737	0.00373961	0.251834	2.34038	0.905208		0.103466	-0.111464	0	0.135794	-0.149916	-1.08136	0.611093	-0.0156389	0.0154711	-1.02702	0.729256	0.78319	-0.945526	-1.11174	-8.0629	-1.98946	1.22674	-0.143679
Prostaglandin F2 receptor negative regulator	Q9WV91	Ptgfrn	Type-I	23	0.930743	0.411236	0.334888	1.66511	1	1.6684	0.3316	0.145961	1.85404	1.03872	0.961276	2.04108	0.973295	0.522564	0.140326	0.332781	2.04533	0.591923	0.93138	0.798012		-1.57825	0.735619	0	0.738465	-1.59248	-2.77635	0.890672	0.0548125	-0.0569775	1.02933	-0.0390506	-0.93632	-2.83314	-1.58735	1.03233	-0.756518	-0.102558	-0.325518
ER degradation-enhancing alpha-mannosidase-like protein 3	E9Q0G8	Edem3	Secreted	2	0.934736	0.491335	0.00629796	1.9937	1	0.252261	1.74774	1.22418	0.775821	0.277739	1.72226	0.00563882	0.752905	1.44524	0.233284	0.267498	1.19592	2.92778	0.127806	1.45656		-7.3109	0.99545	0	-1.98701	0.80549	0.291815	-0.366205	-1.8482	0.784303	-7.47039	-0.40946	0.53131	-2.09984	-1.9024	0.258115	1.5498	-2.96798	0.542563
Carbohydrate sulfotransferase 15	Q91XQ5	Chst15	Type-II	2	0.93902	0.325077	0.660992	1.33901	1	1.45764	0.542363	1.57006	0.429938	0.841538	1.15846	0.529435	4.97186	0.837163	0.0424339	0.251636	0.309093	0.374672	0.579018	0.555874		-0.597295	0.421165	0	0.543631	-0.882669	0.650821	-1.2178	-0.248899	0.212211	-0.917475	2.31378	-0.25642	-4.55864	-1.99059	-1.69389	-1.4163	-0.788319	-0.847169
Cyclic AMP-dependent transcription factor ATF-6 beta;Processed cyclic AMP-dependent transcription factor ATF-6 beta	Q3UJ07	Atf6b	Type-II	4	0.944355	0.154354	0.51358	1.48642	1	0.781559	1.21844	1.41384	0.586158	1.12334	0.876658	0.108999	0.870322	0.112497	0.0255658	0.228125	0.0252758	0.00846585	3.9986	3.12134		-0.961338	0.571842	0	-0.355573	0.285037	0.499621	-0.770639	0.167797	-0.189913	-3.19761	-0.200378	-3.15204	-5.28964	-2.1321	-5.3061	-6.88413	1.9995	1.64217
Major prion protein	Q4FJQ7	Prnp	GPI	5	0.946652	0.403775	0.439734	1.56027	1	0.930155	1.06985	1.09256	0.907436	1.25338	0.746623	1.34591	1.28223	0.353833	0.514204	2.16002	0.489061	0.156486	0.134827	2.0833		-1.1853	0.641792	0	-0.104458	0.0974024	0.127718	-0.140132	0.325821	-0.421549	0.428582	0.358652	-1.49886	-0.959588	1.11104	-1.03191	-2.67589	-2.89082	1.05887
Receptor-type tyrosine-protein phosphatase F	A2A8L5	Ptprf	Type-I	2	0.947593	0.480453	0.599657	1.40034	1	0.90834	1.09166	0.730164	1.26984	1.04426	0.955744	0.391713	0.963289	0.878546	0.689429	1.13893	1.35648	1.37561	0.807137	0.927196		-0.73779	0.48578	0	-0.138696	0.126524	-0.453708	0.344642	0.0624758	-0.0653042	-1.35213	-0.05396	-0.18681	-0.536526	0.187684	0.439872	0.460072	-0.309114	-0.109054
A disintegrin and metalloproteinase with thrombospondin motifs 3	G3X9D2	Adamts3	Secreted	4	0.95068	0.588329	0.380342	1.61966	1	0.764774	1.23523	0.541533	1.45847	1.14401	0.855991	0.511327	0.81545	3.07373	0.374619	0.31144	0.273345	0.213121	1.71001	1.27308		-1.39463	0.695689	0	-0.386895	0.304775	-0.884878	0.544452	0.194098	-0.224332	-0.967681	-0.294331	1.61999	-1.4165	-1.68297	-1.87121	-2.23026	0.774008	0.348318
Chromogranin-A	P26339	Chga	Secreted	15	0.95178	0.703293	0.55161	1.44839	1	0.94767	1.05233	0.607427	1.39257	1.01401	0.985985	0.56783	1.06023	1.23057	0.558426	0.968898	0.893378	0.801455	1.34069	1.14454		-0.85828	0.53445	0	-0.0775431	0.0735869	-0.719217	0.477753	0.0200783	-0.0203617	-0.81647	0.0843802	0.29933	-0.840563	-0.0455831	-0.162657	-0.319307	0.422978	0.194768
Interleukin-6 receptor subunit beta	Q00560	Il6st	Type-I	2	0.952833	0.402554	1.28009	0.719906	1	0.589561	1.41044	0.544121	1.45588	1.04324	0.956764	0.284705	0.323131	0.602733	0.893521	0.25953	0.966975	3.27206	0.0732166	1.89963		0.35625	-0.47412	0	-0.762286	0.496144	-0.878	0.54189	0.0610653	-0.0637647	-1.81246	-1.62981	-0.73041	-0.162426	-1.94603	-0.0484498	1.7102	-3.77168	0.925715
Interferon alpha/beta receptor 2	Q923Z6	Ifnar2	Type-I	3	0.957894	0.69288	0.557109	1.44289	1	1.19559	0.804407	0.319726	1.68027	0.960971	1.03903	0.861948	1.24294	1.80724	0.0622448	0.687055	0.719011	2.26264	0.42636	0.551604		-0.843968	0.528962	0	0.257727	-0.314003	-1.64509	0.748697	-0.0574346	0.0552354	-0.214328	0.313762	0.85379	-4.0059	-0.541503	-0.475913	1.17801	-1.22985	-0.858295
Peptidyl-glycine alpha-amidating monooxygenase	F8VQA4	Pam	Type-I	9	0.959083	0.765412	0.576605	1.42339	1	0.755869	1.24413	1.23943	0.760575	1.03133	0.96867	0.240675	1.04952	2.5248	0.318	0.383532	1.01375	0.767709	1.18021	1.15355		-0.794344	0.509336	0	-0.403792	0.315138	0.309672	-0.394838	0.0445066	-0.0459234	-2.05484	0.0697358	1.33617	-1.6529	-1.38258	0.0197015	-0.381368	0.239047	0.206077
Decorin	Q3UKR1	Dcn	Secreted	2	0.959423	0.33395	0.978637	1.02136	1	1.01467	0.985327	1.39264	0.607357	0.863874	1.13613	0.482592	3.05687	0.110715	0.209368	0.176557	2.50494	0.28311	0.88813	0.92252		-0.0311543	0.0304957	0	0.0210147	-0.0213253	0.477826	-0.719384	-0.211107	0.184123	-1.05112	1.61206	-3.17508	-2.25589	-2.5018	1.32478	-1.82056	-0.171157	-0.116347
Ptprz1	B9EKR1	Ptprz1	Type-I	16	0.962722	0.45566	0.407856	1.59214	1	1.3005	0.699497	1.19269	0.807311	1.55369	0.446305	0.668125	0.735313	0.625226	2.49106	1.0329	1.14877	0.451071	1.20626	0.305775		-1.29387	0.670971	0	0.37907	-0.51561	0.254217	-0.308803	0.635703	-1.1639	-0.581809	-0.443569	-0.67755	1.31676	0.0466997	0.200087	-1.14857	0.270543	-1.70946
Beta-1,4 N-acetylgalactosaminyltransferase 1	Q3UN35	B4galnt1	Type-II	3	0.965778	0.385367	1.42508	0.574917	1	1.59687	0.40313	1.84339	0.156607	0.988279	1.01172	0.643479	1.65484	0.696391	0.544622	0.183026	0.0713602	0.203713	2.59172	2.10284		0.511046	-0.798574	0	0.675247	-1.31068	0.882363	-2.67478	-0.0170091	0.0168109	-0.636034	0.726696	-0.52203	-0.876673	-2.44988	-3.80874	-2.29539	1.37391	1.07234
Bone morphogenetic protein 1	E9QQ01	Bmp1	Secreted	9	0.973171	0.618307	1.01128	0.988723	1	1.27304	0.726957	0.873424	1.12658	1.29223	0.707767	0.422724	1.17226	1.09573	0.116279	0.473472	0.796554	1.2721	1.60372	1.8057		0.0161783	-0.0163617	0	0.348281	-0.460059	-0.195246	0.171944	0.369866	-0.498654	-1.24221	0.229288	0.13189	-3.10434	-1.07865	-0.328156	0.347214	0.681426	0.852556
Agrin	A2ASQ1	Agrn	Secreted	7	0.974333	0.605854	0.7331	1.2669	1	0.994524	1.00548	0.820192	1.17981	1.22567	0.774333	0.568693	1.72379	0.881089	0.599885	0.913438	0.422251	0.559009	1.27753	1.82332		-0.447918	0.341302	0	-0.00792163	0.00787837	-0.285967	0.238553	0.293567	-0.368973	-0.814278	0.785582	-0.18264	-0.737242	-0.130622	-1.24383	-0.839057	0.353357	0.866567
Galactose-3-O-sulfotransferase 3	P61315	Gal3st3	Type-II	3	0.975463	0.21674	1.80985	0.190152	1	0.854298	1.1457	1.55684	0.443163	1.29499	0.705015	0.257073	0.40376	0.431709	0.0459078	0.146124	0.162275	0.429241	3.55706	3.34602		0.855868	-2.39477	0	-0.227188	0.196232	0.638618	-1.17409	0.372936	-0.504274	-1.95975	-1.30843	-1.21187	-4.44512	-2.77474	-2.62349	-1.22014	1.83069	1.74245
Basement membrane-specific heparan sulfate proteoglycan core protein;Endorepellin;LG3 peptide	Q3UHH3	Hspg2	Secreted	4	0.976269	0.240409	1.34208	0.657919	1	1.50414	0.495864	1.94973	0.0502721	1.98772	0.0122835	3.32458	2.64613	0.195722	0.135574	0.433966	0.130079	0.227291	1.64256	0.0505303		0.424472	-0.604018	0	0.588935	-1.01198	0.963273	-4.3141	0.991112	-6.34714	1.73317	1.40388	-2.35312	-2.88284	-1.20434	-2.94254	-2.13739	0.715942	-4.30671
Exostosin-like 3	Q9WVL6	Extl3	Type-II	3	0.978959	0.278927	0.895623	1.10438	1	1.88502	0.114983	1.25809	0.74191	0.769212	1.23079	0.449238	0.633687	0.283372	0.0488827	0.0894936	5.02135	0.900261	0.673343	0.711001		-0.159037	0.143233	0	0.914578	-3.12051	0.331235	-0.430685	-0.378547	0.299583	-1.15445	-0.658157	-1.81923	-4.35453	-3.48207	2.32808	-0.151585	-0.570587	-0.492077
Spondin-1	Q8VCC9	Spon1	Secreted	9	0.981576	0.66264	0.605119	1.39488	1	1.05425	0.945745	0.221353	1.77865	1.13409	0.865909	0.885443	1.60025	1.14327	0.968339	1.82959	0.199475	0.30989	0.758067	1.13984		-0.724708	0.480142	0	0.0762235	-0.0804765	-2.17558	0.83078	0.181537	-0.207713	-0.175528	0.678302	0.19317	-0.0464165	0.871524	-2.32572	-1.69017	-0.399603	0.188837
Leucine-rich repeat and fibronectin type-III domain-containing protein 4	Q80XU8	Lrfn4	Type-I	2	0.984134	0.561664	1.48544	0.51456	1	0.65065	1.34935	1.22303	0.776966	1.07461	0.92539	2.70457	0.243597	0.648847	0.245192	1.78114	0.702356	0.283489	1.0681	1.17991		0.570891	-0.958589	0	-0.620046	0.432264	0.290464	-0.364076	0.103813	-0.111867	1.4354	-2.03743	-0.62405	-2.02802	0.832804	-0.509726	-1.81864	0.0950433	0.238673
Stanniocalcin-2	Q5SS12	Stc2	Secreted	2	0.995444	0.748489	0.560352	1.43965	1	0.845108	1.15489	0.851518	1.14848	0.974622	1.02538	0.421962	0.578643	1.87796	0.381765	1.4116	2.38011	1.1206	0.373758	0.412594		-0.835594	0.525716	0	-0.242792	0.207758	-0.231891	0.199729	-0.0370847	0.0361553	-1.24481	-0.789254	0.90917	-1.38924	0.497328	1.25103	0.164269	-1.41982	-1.2772
Sodium/potassium-transporting ATPase subunit beta-1	Q545P0	Atp1b1	Type-II	3	0.999372	0.342769	0.625257	1.37474	1	1.01264	0.987365	0.33366	1.66634	0.968566	1.03143	0.677875	4.43386	0.0527571	0.311971	0.686321	0.24765	1.0841	0.308534	1.19129		-0.677478	0.459162	0	0.0181148	-0.0183452	-1.58355	0.736682	-0.0460781	0.0446519	-0.560908	2.14856	-4.24449	-1.68052	-0.543045	-2.01363	0.116492	-1.6965	0.252522
GPI inositol-deacylase	Q3UUQ7	Pgap1	Polytopic	7	1.00763	0.620269	1.46595	0.534052	1	1.27749	0.722508	0.570071	1.42993	1.22721	0.772791	2.64409	0.487939	1.78582	0.0500688	0.238562	0.622335	0.294466	1.67471	1.27072		0.551833	-0.904947	0	0.353315	-0.468915	-0.810786	0.515944	0.295381	-0.371849	1.40277	-1.03523	0.83659	-4.31995	-2.06757	-0.684236	-1.76383	0.743911	0.345641
Follistatin-related protein 4	Q5STE3	Fstl4	Secreted	18	1.03207	0.752256	0.758374	1.24163	1	0.865739	1.13426	1.08917	0.910832	1.02029	0.979714	0.672642	1.48286	1.90204	1.10728	0.837495	0.901698	0.504976	0.939232	0.940391		-0.399019	0.312231	0	-0.207997	0.181753	0.123227	-0.134743	0.0289731	-0.0295669	-0.572089	0.568381	0.92755	0.147023	-0.255847	-0.149283	-0.985713	-0.0904469	-0.0886669
V-type proton ATPase subunit E 1	P50518	Atp6v1e1	Polytopic	6	1.03655	0.317636	0.716849	1.28315	1	1.18149	0.818512	1.04186	0.958141	0.667893	1.33211	0.19692	0.0410353	0.839638	0.0971559	0.167632	0.0277663	1.26119	2.73426	3.96332		-0.480259	0.359691	0	0.240605	-0.288925	0.05916	-0.06169	-0.58231	0.41371	-2.34432	-4.60699	-0.25216	-3.36355	-2.57663	-5.17052	0.33479	1.45115	1.98671
Mannan-binding lectin serine protease 1	P98064	Masp1	Secreted	5	1.03815	0.505758	0.597788	1.40221	1	1.14457	0.855435	1.24098	0.759017	1.00998	0.990019	0.30589	0.966321	0.75313	0.216758	0.858845	0.343662	0.599763	2.64531	2.65369		-0.742295	0.487705	0	0.1948	-0.22527	0.311484	-0.397796	0.0143281	-0.0144719	-1.70892	-0.0494251	-0.40903	-2.20584	-0.21953	-1.54094	-0.737536	1.40344	1.408
Complement C1q tumor necrosis factor-related protein 5	F8WHS3	C1qtnf5	Secreted	2	1.04191	0.640965	1.70382	0.296183	1	0.420986	1.57901	0.834141	1.16586	1.21451	0.785487	0.0262298	2.26803	1.94549	0.106975	0.132844	0.88366	2.97788	0.378304	0.657749		0.76877	-1.75544	0	-1.24816	0.659024	-0.261637	0.221393	0.280378	-0.348342	-5.25265	1.18144	0.96013	-3.22466	-2.9122	-0.178437	1.57428	-1.40238	-0.604392
Epidermal growth factor receptor	Q5SVE8	Egfr	Type-I	9	1.04464	0.612058	0.795689	1.20431	1	0.515384	1.48462	1.0236	0.976396	0.955747	1.04425	0.711629	2.72074	1.22641	1.07194	0.484561	0.0920625	0.0946219	1.23308	1.7667		-0.329723	0.268207	0	-0.95628	0.57009	0.033658	-0.034462	-0.065299	0.062471	-0.490803	1.444	0.29444	0.10023	-1.04525	-3.44124	-3.40168	0.302261	0.821061
V-type proton ATPase subunit S1	Q3TKX1	Atp6ap1	Type-I	7	1.05979	0.94737	0.701011	1.29899	1	0.856809	1.14319	0.950429	1.04957	1.45847	0.541533	0.675566	1.40593	1.97196	0.348098	0.647161	1.85431	1.26064	0.427025	0.947411		-0.512491	0.377389	0	-0.222954	0.193066	-0.0733498	0.0698002	0.544452	-0.884878	-0.565831	0.491529	0.97963	-1.52243	-0.627804	0.89088	0.33416	-1.22761	-0.0779377
45 kDa calcium-binding protein	Q61112	Sdf4	Secreted	4	1.06928	0.30152	0.874267	1.12573	1	1.30422	0.695778	1.35205	0.647945	1.0487	0.951296	0.0311575	0.0591505	0.575401	0.198098	2.27846	0.00902063	0.163852	2.50104	3.80732		-0.193855	0.170865	0	0.383189	-0.523301	0.435154	-0.626056	0.0686069	-0.0720331	-5.00427	-4.07946	-0.79736	-2.33571	1.18806	-6.79256	-2.60954	1.32253	1.92878
Repulsive guidance molecule A	Q8C4C4	Rgma	GPI	9	1.09354	0.501155	0.685536	1.31446	1	1.18377	0.81623	0.812035	1.18797	0.99851	1.00149	0.291087	0.462676	0.408866	0.681893	4.56087	0.713469	0.35556	1.30173	1.06571		-0.544695	0.394475	0	0.243388	-0.292952	-0.300387	0.248493	-0.0021516	0.0021484	-1.78048	-1.11193	-1.2903	-0.552382	2.18931	-0.487077	-1.49184	0.380428	0.0918084
Solute carrier family 12 member 9	Q99MR3	Slc12a9	Polytopic	2	1.09698	0.544869	0.936707	1.06329	1	0.370371	1.62963	1.14943	0.850566	1.48764	0.512364	0.676405	4.90992	0.852097	0.238505	1.93567	0.523389	0.118496	0.159784	0.458566		-0.0943305	0.0885395	0	-1.43296	0.704543	0.200924	-0.233506	0.573021	-0.964759	-0.564041	2.2957	-0.23091	-2.06791	0.952833	-0.934046	-3.0771	-2.64581	-1.1248
Vitrin	Q8VHI5	Vit	Secreted	4	1.10313	0.269446	0.260311	1.73969	1	0.305941	1.69406	0.63118	1.36882	1.20384	0.796161	1.82011	5.95825	0.410667	0.317244	0.182234	0.113813	0.02364	0.451589	0.650586		-1.94169	0.798829	0	-1.70868	0.760484	-0.663877	0.452933	0.267642	-0.328868	0.864029	2.57489	-1.28396	-1.65634	-2.45614	-3.13526	-5.40263	-1.14692	-0.620188
Phospholipid transfer protein	Q3UFS5	Pltp	Secreted	8	1.10937	0.435853	0.569721	1.43028	1	0.657399	1.3426	0.922447	1.07755	1.09149	0.908508	0.0664543	0.411598	6.02433	0.270204	0.135389	0.0455943	0.122953	1.42992	1.47792		-0.811673	0.516297	0	-0.605159	0.425031	-0.116462	0.107758	0.126301	-0.138429	-3.91149	-1.28069	2.5908	-1.88788	-2.88482	-4.455	-3.02382	0.515931	0.563571
V-type proton ATPase subunit B, brain isoform	P62814	Atp6v1b2	Polytopic	5	1.11787	0.331501	0.798813	1.20119	1	1.81756	0.182438	0.918793	1.08121	0.617029	1.38297	0.26963	0.736006	0.0759109	1.09987	0.619285	0.191351	0.400736	3.79458	2.87348		-0.32407	0.26446	0	0.862005	-2.45453	-0.122188	0.112642	-0.696589	0.467771	-1.89095	-0.44221	-3.71955	0.137335	-0.691325	-2.38571	-1.31928	1.92394	1.5228
Versican core protein	G3XA35	Vcan	Secreted	6	1.12205	0.720153	0.827425	1.17258	1	1.54376	0.456241	1.34744	0.65256	1.9744	0.0255975	0.741408	1.25279	0.387646	3.06067	0.717429	0.940573	0.155089	2.46621	0.376671		-0.2733	0.22968	0	0.626448	-1.13213	0.430221	-0.615819	0.981416	-5.28785	-0.43166	0.32515	-1.36719	1.61385	-0.479092	-0.0883885	-2.68883	1.3023	-1.40862
Roundabout homolog 1	O89026	Robo1	Type-I	21	1.13125	0.326628	0.423348	1.57665	1	0.938205	1.06179	1.17615	0.823853	1.12343	0.87657	0.0479201	6.61584	0.135367	0.31264	1.86931	0.15578	0.180779	0.37456	0.489008		-1.24009	0.656865	0	-0.0920248	0.0865052	0.234069	-0.279541	0.167911	-0.190059	-4.38323	2.72592	-2.88505	-1.67742	0.902505	-2.68242	-2.4677	-1.41673	-1.03207
Proprotein convertase subtilisin/kexin type 5	Q91VK0	Pcsk5	Type-I	13	1.15773	0.621666	0.407989	1.59201	1	1.26439	0.735606	0.650021	1.34998	1.22124	0.778759	0.481261	5.01007	0.394673	1.08084	0.714668	0.518055	0.34943	1.03797	0.832619		-1.2934	0.670851	0	0.338446	-0.442994	-0.621443	0.432937	0.288348	-0.360752	-1.05511	2.32483	-1.34127	0.112156	-0.484654	-0.948823	-1.51692	0.0537683	-0.264272
Alpha-(1,3)-fucosyltransferase	Q14AE3	Fut9	Type-II	3	1.1666	0.311558	0.984842	1.01516	1	0.944519	1.05548	1.70996	0.29004	0.985351	1.01465	1.51768	6.85855	0.802409	0.283319	0.117498	0.562741	0.155509	0.00750194	0.194174		-0.0220358	0.0217042	0	-0.0823489	0.0779011	0.773963	-1.78568	-0.0212898	0.0209802	0.601864	2.7779	-0.31759	-1.8195	-3.08929	-0.829457	-2.68493	-7.05852	-2.36458
Mammalian ependymin-related protein 1	Q99M71	Epdr1	Secreted	2	1.18865	0.965108	0.717672	1.28233	1	0.782533	1.21747	0.175019	1.82498	1.18013	0.81987	0.405956	2.86022	0.555508	0.598944	0.776121	0.517386	3.12445	1.11738	0.74191		-0.478604	0.358766	0	-0.353777	0.283883	-2.51442	0.867882	0.238946	-0.286534	-1.3006	1.51613	-0.84812	-0.739507	-0.365647	-0.950688	1.6436	0.160116	-0.430684
Cerebellin-1;Cerebellin;[des-Ser1]-cerebellin	Q9R171	Cbln1	Secreted	2	1.19445	0.866202	0.995543	1.00446	1	1.60706	0.392941	0.0762439	1.92376	1.1284	0.871597	0.273459	1.54096	2.92128	0.405697	0.302761	1.14842	0.441653	1.30549	2.41033		-0.00644433	0.00641567	0	0.684423	-1.34762	-3.71323	0.943926	0.174283	-0.198267	-1.8706	0.623826	1.5466	-1.30153	-1.72375	0.199646	-1.17901	0.384593	1.26923
Neurexophilin-1	Q61200	Nxph1	Secreted	2	1.20457	0.463882	0.574534	1.42547	1	0.675826	1.32417	1.64582	0.35418	1.06504	0.93496	0.379961	0.17849	0.439453	1.82049	5.21307	0.210072	0.403432	0.903701	1.29243		-0.799536	0.511434	0	-0.565277	0.405093	0.718806	-1.49744	0.0909071	-0.0970229	-1.39608	-2.48609	-1.18622	0.864323	2.38213	-2.25104	-1.3096	-0.146083	0.370087
Protein NOV homolog	Q64299	Nov	Secreted	5	1.22559	0.615237	0.399058	1.60094	1	1.58279	0.417211	0.922024	1.07798	1.13657	0.863428	0.461951	1.29296	0.645559	0.0716594	0.0802052	1.82022	1.89216	1.9942	2.77135		-1.32533	0.678921	0	0.662469	-1.26115	-0.117124	0.108326	0.184689	-0.211851	-1.11419	0.370681	-0.63138	-3.8027	-3.64016	0.864116	0.920036	0.995809	1.47059
UDP-GlcNAc:betaGal beta-1,3-N-acetylglucosaminyltransferase 7	Q8K0J2	B3gnt7	Type-II	7	1.24974	0.336253	0.668757	1.33124	1	0.758266	1.24173	1.22442	0.775584	0.927934	1.07207	0.547247	1.44546	0.0435525	0.39069	0.634088	0.0880114	0.269772	3.88252	3.94628		-0.580446	0.412774	0	-0.399224	0.312356	0.292094	-0.366646	-0.107906	0.100394	-0.869736	0.531524	-4.5211	-1.3559	-0.657244	-3.50617	-1.89019	1.95699	1.98049
Exostosin-like 2	Q3TSR0	Extl2	Type-II	3	1.2677	0.806197	0.0862125	1.91379	1	0.815387	1.18461	0.252493	1.74751	0.86599	1.13401	0.827396	4.51361	0.326264	0.867579	1.89761	0.482636	0.614173	0.996218	0.883788		-3.53596	0.936431	0	-0.294444	0.244416	-1.98568	0.805298	-0.207577	0.181433	-0.273349	2.17428	-1.61589	-0.204934	0.924186	-1.05099	-0.703282	-0.00546711	-0.178227
NHL repeat-containing protein 3	Q8CCH2	Nhlrc3	Secreted	2	1.27119	0.412587	1.0993	0.900702	1	1.13244	0.86756	0.355135	1.64487	0.0549579	1.94504	0.157335	0.0472069	0.880643	0.048237	0.149533	0.674411	1.40034	3.49437	4.58866		0.136582	-0.150878	0	0.179435	-0.204965	-1.49356	0.717969	-4.18553	0.959801	-2.66809	-4.40486	-0.18337	-4.37372	-2.74147	-0.568301	0.485779	1.80503	2.19807
Calumenin	G3UWV3	Calu	Secreted	3	1.31061	0.686867	0.218136	1.78186	1	0.974193	1.02581	1.69325	0.306752	1.12866	0.871345	0.0537943	0.105311	1.46315	0.264617	1.66436	0.445533	0.870438	3.80315	3.12513		-2.1967	0.833388	0	-0.0377206	0.0367594	0.759794	-1.70486	0.174605	-0.198685	-4.2164	-3.24727	0.54908	-1.91802	0.734969	-1.1664	-0.200186	1.9272	1.64392
Carbohydrate sulfotransferase 1	Q9EQC0	Chst1	Type-II	2	1.31564	0.947996	0.646216	1.35378	1	0.838725	1.16128	1.51965	0.48035	0.775597	1.2244	0.502219	1.11171	0.708613	0.886787	1.6933	0.263119	0.518368	3.41787	2.73877		-0.629912	0.436998	0	-0.25373	0.21571	0.603739	-1.05784	-0.366621	0.292079	-0.993612	0.152778	-0.49693	-0.17334	0.75984	-1.92621	-0.947951	1.7731	1.45353
Xyloside xylosyltransferase 1	Q3U4G3	Xxylt1	Type-II	2	1.31691	0.940395	0.328024	1.67198	1	1.32467	0.67533	1.54604	0.453955	1.08634	0.913655	0.675714	1.26834	0.531798	1.19869	1.75254	0.171037	0.642698	2.74625	2.86511		-1.60813	0.741554	0	0.405634	-0.566336	0.628582	-1.13938	0.119482	-0.130278	-0.565516	0.342944	-0.91105	0.261464	0.809444	-2.54762	-0.637788	1.45746	1.51859
Non-lysosomal glucosylceramidase	Q69ZF3	Gba2	Polytopic	2	1.34601	0.919637	0.718259	1.28174	1	0.797523	1.20248	0.884875	1.11513	0.303547	1.69645	0.123646	1.24885	3.72505	0.399484	2.71797	0.0141297	0.360221	3.48844	0.0362751		-0.477425	0.358105	0	-0.326401	0.266009	-0.176455	0.157205	-1.72001	0.762522	-3.01571	0.320595	1.89726	-1.32379	1.44253	-6.14512	-1.47304	1.80258	-4.78488
Follistatin	Q8BNY0	Fst	Secreted	6	1.35729	0.773169	0.264548	1.73545	1	1.89269	0.10731	0.898404	1.1016	1.58409	0.415906	0.343088	1.90616	0.367942	2.09195	0.260232	0.0139132	4.06858	2.07777	1.08601		-1.9184	0.795311	0	0.920438	-3.22014	-0.154564	0.139596	0.663658	-1.26567	-1.54335	0.930671	-1.44245	1.06485	-1.94213	-6.1674	2.02453	1.05504	0.119038
Very-long-chain enoyl-CoA reductase	G3UWE1	Tecr	Polytopic	5	1.37979	0.298974	0.736222	1.26378	1	0.501614	1.49839	0.83462	1.16538	0.977556	1.02244	0.219721	0.10543	0.395054	0.802687	0.185894	0.0943045	0.114682	4.74524	5.75506		-0.441787	0.337743	0	-0.995351	0.583409	-0.260809	0.220801	-0.0327485	0.0320215	-2.18626	-3.24565	-1.33988	-0.317091	-2.42745	-3.40653	-3.12429	2.24648	2.52483
Nardilysin	Q8BHG1	Nrd1	Secreted	17	1.38798	0.614434	0.237169	1.76283	1	0.205618	1.79438	0.897738	1.10226	1.13335	0.866651	0.334219	0.410529	0.448562	0.860733	7.78932	0.372935	0.603183	0.507265	1.16507		-2.07602	0.817895	0	-2.28196	0.843487	-0.155633	0.140467	0.180593	-0.206477	-1.58114	-1.28445	-1.15662	-0.216363	2.9615	-1.423	-0.729333	-0.979187	0.220423
Protein disulfide-isomerase A6	Q922R8	Pdia6	Secreted	3	1.39255	0.872854	0.393107	1.60689	1	0.24309	1.75691	1.36616	0.633836	0.864653	1.13535	0.0290221	0.571349	7.41414	0.280842	0.411014	0.12683	1.07277	1.23116	1.39586		-1.34701	0.684274	0	-2.04044	0.813041	0.450131	-0.657819	-0.209807	0.183133	-5.10671	-0.807556	2.89028	-1.83217	-1.28274	-2.97903	0.101341	0.300013	0.481153
Leucine-rich repeat-containing protein 59	Q922Q8	Lrrc59	Type-II	10	1.43483	0.767778	0.650325	1.34968	1	0.397857	1.60214	0.484473	1.51553	1.04667	0.95333	0.305909	0.391578	2.43026	2.37652	3.10864	0.230953	0.787248	1.40532	1.87708		-0.620768	0.432612	0	-1.32968	0.680003	-1.04551	0.599819	0.0658071	-0.0689529	-1.70883	-1.35263	1.28111	1.24885	1.63628	-2.11433	-0.345111	0.490897	0.908487
Fibronectin;Anastellin	G5E8M2	Fn1	Secreted	19	1.43645	0.918644	1.06008	0.939921	1	1.34455	0.655455	1.47946	0.520537	1.21634	0.783662	1.56055	6.02003	0.41213	0.0158657	1.17694	1.34124	0.481836	0.986119	0.933365		0.0841716	-0.0893884	0	0.427118	-0.609432	0.565073	-0.941927	0.282544	-0.351696	0.642052	2.58977	-1.27883	-5.97794	0.235038	0.423563	-1.05339	-0.0201661	-0.0994861
Leucine-rich repeat-containing protein 15	Q80X72	Lrrc15	Type-I	2	1.446	0.494089	0.714317	1.28568	1	0.645979	1.35402	0.626345	1.37365	1.49258	0.507422	0.37611	2.076	0.00678987	1.03818	1.3032	5.25441	2.03167	0.80159	0.126067		-0.485365	0.362535	0	-0.63044	0.43725	-0.67497	0.45802	0.577807	-0.978743	-1.41077	1.05381	-7.2024	0.0540498	0.38206	2.39353	1.02267	-0.319063	-2.98773
Angiotensinogen	P11859	Agt	Secreted	2	1.53614	0.958179	0.814286	1.18571	1	1.07567	0.924332	0.116144	1.88386	0.579808	1.42019	1.16342	4.41942	1.27952	0.15405	0.33918	0.184764	5.34507	0.626926	0.312883		-0.296393	0.245757	0	0.105233	-0.113517	-3.10601	0.913689	-0.786354	0.506086	0.218367	2.14386	0.3556	-2.69853	-1.55988	-2.43624	2.41821	-0.673634	-1.6763
Noelin-2	Q8BM13	Olfm2	Secreted	5	1.54863	0.897728	0.53332	1.46668	1	0.950536	1.04946	0.830379	1.16962	1.06249	0.937508	0.332497	1.06972	0.869098	0.497305	0.763316	0.471873	1.02928	4.22421	4.68037		-0.906926	0.552554	0	-0.0731871	0.0696529	-0.268159	0.226041	0.0874524	-0.0930976	-1.58859	0.0972339	-0.20241	-1.0078	-0.389647	-1.08353	0.0416414	2.07868	2.22662
Semaphorin-3A;Semaphorin-3F	E9Q668	Sema3a;Sema3f	Secreted	2	1.62261	0.570726	1.15935	0.84065	1	1.45059	0.549406	0.23341	1.76659	1.49447	0.505534	1.17208	1.91927	0.343071	0.496069	3.20933	0.491164	4.67633	1.13026	1.16595		0.213317	-0.250423	0	0.536644	-0.864056	-2.09906	0.820967	0.57963	-0.98412	0.229067	0.940557	-1.54342	-1.01139	1.68227	-1.02572	2.22538	0.17665	0.22151
Reticulon-1	Q7M6W1	Rtn1	Polytopic	3	1.62613	0.862714	0.301648	1.69835	1	0.362178	1.63782	0.789713	1.21029	1.11542	0.884581	0.203395	0.345461	5.78934	1.36821	3.22368	0.245428	0.365583	1.62759	1.46649		-1.72906	0.764136	0	-1.46523	0.711779	-0.3406	0.27535	0.157586	-0.176934	-2.29764	-1.5334	2.5334	0.452289	1.68871	-2.02663	-1.45173	0.702736	0.552366
Protein disulfide-isomerase	P09103	P4hb	Secreted	3	1.63358	0.698675	1.14692	0.853084	1	0.912073	1.08793	1.40076	0.599238	0.848002	1.152	0.506558	0.684627	1.1826	1.09252	0.724397	0.0959843	0.0471268	8.66794	1.70043		0.19776	-0.22924	0	-0.132778	0.121582	0.486212	-0.738798	-0.237861	0.204139	-0.9812	-0.54661	0.24196	0.127662	-0.465148	-3.38106	-4.40731	3.11569	0.765899
Neuronal membrane glycoprotein M6-a	Q542P2	Gpm6a	Polytopic	6	1.64119	0.193828	0.812085	1.18792	1	0.640387	1.35961	1.01815	0.981845	0.934574	1.06543	0.235042	0.874883	1.61208	0.985676	2.49397	1.25286	2.91018	2.9162	1.48979		-0.300298	0.248432	0	-0.642984	0.443196	0.0259572	-0.0264328	-0.0976194	0.0914306	-2.08901	-0.192838	0.68892	-0.020814	1.31845	0.325227	1.54111	1.54409	0.575111
Growth arrest-specific protein 6	Q61592	Gas6	Secreted	2	1.68758	0.943243	1.21006	0.789945	1	1.27638	0.723618	1.49642	0.503583	0.569433	1.43057	0.775674	1.2016	0.35602	0.933622	1.68107	0.22675	0.897169	4.24692	4.86941		0.275073	-0.340177	0	0.35206	-0.4667	0.581512	-0.989698	-0.812403	0.516587	-0.366477	0.264953	-1.48997	-0.0990898	0.74938	-2.14083	-0.156548	2.08642	2.28375
Cartilage acidic protein 1	Q8R555	Crtac1	Secreted	4	1.69608	0.497824	0.684497	1.3155	1	1.07198	0.92802	0.606973	1.39303	0.90758	1.09242	0.544266	1.41008	0.508994	2.45952	0.68238	0.634131	6.70494	0.866119	1.45429		-0.546885	0.395615	0	0.100278	-0.107772	-0.720296	0.478224	-0.139903	0.127527	-0.877615	0.495775	-0.97428	1.29838	-0.551352	-0.657146	2.74522	-0.207363	0.540317
Acid ceramidase;Acid ceramidase subunit alpha;Acid ceramidase subunit beta	Q9WV54	Asah1	Secreted	2	1.69904	0.137904	0.40089	1.59911	1	0.710251	1.28975	1.78974	0.210264	0.736648	1.26335	0.498353	0.996256	3.64377	2.11314	2.27392	1.01268	1.36223	1.29903	2.09201		-1.31872	0.677269	0	-0.493599	0.367091	0.839746	-2.24972	-0.440953	0.337257	-1.00476	-0.00541099	1.86543	1.07939	1.18518	0.0181765	0.445966	0.377437	1.06489
V-set and transmembrane domain-containing protein 2A	Q8R0A6	Vstm2a	Secreted	4	1.72074	0.335171	0.70002	1.29998	1	0.965575	1.03443	1.8161	0.1839	1.05942	0.940581	3.74984	4.24896	1.02086	0.723979	0.821128	0.66273	1.54241	1.38026	1.33649		-0.514531	0.378489	0	-0.0505404	0.0488296	0.860844	-2.44301	0.0832737	-0.0883763	1.90683	2.08711	0.02979	-0.46598	-0.28432	-0.593506	0.625184	0.464944	0.418454
Signal recognition particle receptor subunit beta	E9Q035	Gm20425;Srprb	Type-I	12	1.85315	0.778704	0.546502	1.4535	1	0.721615	1.27838	0.906261	1.09374	1.71175	0.288253	2.98665	5.86304	1.55728	0.675647	2.89739	1.43535	0.950961	0.154276	0.157777		-0.871701	0.539529	0	-0.470698	0.354322	-0.142001	0.129269	0.775469	-1.79459	1.57853	2.55165	0.63903	-0.565658	1.53475	0.521399	-0.0725415	-2.69641	-2.66404
Brain-specific angiogenesis inhibitor 1	Q14BI4	Bai1	Type-I	2	1.86425	0.55244	1.68421	0.315791	1	0.528139	1.47186	1.41983	0.580173	1.43272	0.567278	1.36925	2.71432	0.213617	0.215009	0.306082	3.48255	8.18683	0.123582	0.167035		0.752071	-1.66296	0	-0.921009	0.557641	0.505715	-0.785445	0.518758	-0.817872	0.453381	1.44059	-2.2269	-2.21753	-1.70801	1.80015	3.03331	-3.01646	-2.58178
SPARC	Q5NCU4	Sparc	Secreted	5	1.87654	0.673297	0.63678	1.36322	1	1.33026	0.669745	0.677744	1.32226	1.21243	0.787567	1.9503	0.552589	1.42541	1.10737	0.410275	4.16969	6.52637	0.40812	0.338694		-0.651132	0.447018	0	0.411703	-0.578317	-0.561188	0.403002	0.277905	-0.344525	0.963698	-0.855722	0.51138	0.147133	-1.28534	2.05994	2.70628	-1.29294	-1.56195
Antithrombin-III	Q543J5	Serpinc1	Secreted	3	2.03961	0.163773	0.601075	1.39892	1	1.0785	0.921503	1.2244	0.775603	0.981765	1.01823	0.565896	1.10693	1.13707	2.31242	0.965235	2.22148	0.97698	4.95025	4.12022		-0.734382	0.484318	0	0.109022	-0.117938	0.292071	-0.366609	-0.0265499	0.0260701	-0.821392	0.146558	0.18532	1.2094	-0.0510485	1.15152	-0.033599	2.3075	2.04272
Carboxypeptidase E	Q543R4	Cpe	Secreted	13	2.05153	0.81267	0.686767	1.31323	1	1.47554	0.524465	1.2123	0.787703	1.04669	0.953312	0.469115	1.10086	1.02868	0.48263	0.761274	0.263807	0.791194	6.31994	7.24623		-0.542107	0.393123	0	0.561238	-0.931082	0.277743	-0.344277	0.0658309	-0.0689791	-1.09199	0.138633	0.04079	-1.05101	-0.393512	-1.92245	-0.337897	2.65991	2.85723
78 kDa glucose-regulated protein	P20029	Hspa5	Secreted	5	2.18028	0.513237	1.12272	0.877283	1	0.567825	1.43218	0.971066	1.02893	0.96482	1.03518	0.408709	14.8889	0.0281077	0.0144634	0.536469	0.816934	0.0138313	1.12113	1.79401		0.166994	-0.188886	0	-0.816482	0.518208	-0.0423592	0.0411508	-0.0516683	0.0498817	-1.29086	3.89616	-5.15289	-6.11145	-0.898432	-0.291709	-6.17592	0.164952	0.843192
Mannosyl-oligosaccharide glucosidase	Q80UM7	Mogs	Type-II	2	2.18965	0.524811	1.3465	0.653495	1	1.3395	0.660495	0.0981346	1.90187	0.848018	1.15198	0.510955	1.97059	0.279059	0.794517	1.45315	3.36348	4.43513	5.41544	1.48451		0.429219	-0.613751	0	0.4217	-0.59838	-3.34909	0.927415	-0.237832	0.204118	-0.968731	0.978629	-1.84136	-0.33185	0.53918	1.74996	2.14898	2.43708	0.569988
Desmoglein-1-alpha	Q61495	Dsg1a;Dsg1b;Dsg1c	Type-I	4	2.20363	0.49555	0.430861	1.56914	1	0.449812	1.55019	0.402902	1.5971	0.912727	1.08727	0.986242	3.10661	0.398936	9.1942	0.142204	0.251715	0.957028	2.43499	2.36073		-1.21471	0.649973	0	-1.15261	0.632443	-1.3115	0.675452	-0.131745	0.120715	-0.0199866	1.63534	-1.32577	3.20072	-2.81397	-1.99014	-0.0633676	1.28391	1.23923
Neuroligin-2	Q69ZK9	Nlgn2	Type-I	3	2.2155	0.655444	0.459393	1.54061	1	0.904901	1.0951	0.488792	1.51121	1.14256	0.857441	0.268161	0.222298	17.5006	0.394129	0.2329	0.461228	0.0501465	0.385082	0.424992		-1.1222	0.623499	0	-0.144168	0.131062	-1.03271	0.595702	0.192269	-0.221891	-1.89883	-2.16943	4.12933	-1.34326	-2.10222	-1.11645	-4.31771	-1.37676	-1.23449
Extracellular sulfatase Sulf-2	Q8CFG0	Sulf2	Secreted	2	2.2943	0.942002	1.2249	0.775103	1	0.952216	1.04778	0.635394	1.36461	0.890066	1.10993	0.234803	4.79005	0.282177	1.32713	3.47659	0.194162	0.105333	5.68896	4.54949		0.29266	-0.36754	0	-0.0706389	0.0673411	-0.654276	0.448484	-0.168016	0.150474	-2.09048	2.26004	-1.82533	0.408311	1.79767	-2.36467	-3.24697	2.50816	2.1857
Sarcoplasmic/endoplasmic reticulum calcium ATPase 2	O55143	Atp2a2	Polytopic	29	2.31471	0.617764	0.0220195	1.97798	1	0.969643	1.03036	0.688268	1.31173	1.36957	0.630431	0.504106	2.92658	13.1432	1.06486	0.0803118	0.413768	0.279685	1.63011	0.789829		-5.50507	0.984028	0	-0.0444751	0.0431449	-0.538957	0.391473	0.453721	-0.665589	-0.988202	1.54922	3.71624	0.0906649	-3.63825	-1.27311	-1.83813	0.704971	-0.340389
Alpha-2-macroglobulin-P	Q6GQT1	A2mp	Secreted	15	2.35429	0.565587	0.608721	1.39128	1	0.948358	1.05164	0.315021	1.68498	1.15255	0.847453	8.5726	9.84774	0.221503	0.984084	0.266738	0.268848	0.118211	0.423098	0.485814		-0.716148	0.476412	0	-0.0764963	0.0726437	-1.66648	0.752731	0.204825	-0.238795	3.09973	3.29979	-2.1746	-0.0231463	-1.90651	-1.89514	-3.08057	-1.24093	-1.04152
Nuclear pore membrane glycoprotein 210	Q9QY81	Nup210	Type-I	8	2.6426	0.169508	0.499954	1.50005	1	0.470309	1.52969	1.11392	0.886082	1.08387	0.916133	0.286428	1.30518	8.54914	1.55037	6.96503	0.883255	2.34429	0.910877	0.98886		-1.00013	0.585007	0	-1.08832	0.61324	0.155643	-0.174487	0.116188	-0.126372	-1.80375	0.384247	3.09578	0.63261	2.80013	-0.179097	1.22915	-0.134672	-0.0161617
Plexin-A2	P70207	Plxna2	Type-I	2	2.73273	0.997358	1.00021	0.999789	1	1.11603	0.883972	0.0427416	1.95726	0.881853	1.11815	0.530129	1.74297	0.521461	0.498285	0.36188	0.145594	0.624133	6.11465	14.0555		0.000304968	-0.000305032	0	0.158373	-0.177927	-4.54822	0.968834	-0.18139	0.16111	-0.915585	0.801545	-0.93937	-1.00496	-1.46642	-2.77998	-0.680076	2.61227	3.81306
Cochlin	Q62507	Coch	Secreted	2	3.12077	0.886157	1.00828	0.991717	1	1.23915	0.760852	0.991277	1.00872	1.57404	0.425961	8.56184	1.9904	0.441144	0.575875	0.976518	0.0139583	0.0540793	0.417148	15.0559		0.0119005	-0.0119995	0	0.309348	-0.394312	-0.0126399	0.0125301	0.654472	-1.23121	3.09792	0.993061	-1.18068	-0.796172	-0.0342818	-6.16273	-4.20878	-1.26137	3.91226
Procollagen-lysine,2-oxoglutarate 5-dioxygenase 1	Q9R0E2	Plod1	Secreted	6	3.15283	0.158024	1.83195	0.168054	1	0.52982	1.47018	0.968995	1.031	1.24391	0.756091	0.0343463	2.35954	6.40288	15.4977	0.094011	0.762416	1.46	0.913775	0.850817		0.873377	-2.573	0	-0.916427	0.555993	-0.0454388	0.0440512	0.314881	-0.403369	-4.8637	1.23851	2.67872	3.95398	-3.41103	-0.391349	0.545971	-0.130089	-0.233079
Serine protease inhibitor A3N	G3X8T9	Serpina3n	Secreted	4	3.17526	0.73726	1.24791	0.752089	1	1.41306	0.586936	1.1938	0.806204	0.571414	1.42859	0.960279	1.33551	0.296526	0.821485	0.349668	1.98256	0.730637	11.6821	10.4186		0.319515	-0.411025	0	0.498826	-0.768724	0.255557	-0.310783	-0.807392	0.514588	-0.0584749	0.417395	-1.75377	-0.283694	-1.51594	0.987367	-0.452773	3.54623	3.38109
Plexin domain-containing protein 2	B1AY85	Plxdc2	Type-I	3	3.24154	0.816527	0.281497	1.7185	1	1.50493	0.495065	0.890415	1.10958	1.00157	0.998433	0.165509	0.538341	0.420827	0.29704	0.0821173	17.384	8.0422	1.18347	1.06034		-1.82881	0.781152	0	0.589701	-1.01431	-0.16745	0.15002	0.00225823	-0.00226177	-2.59502	-0.893408	-1.2487	-1.75127	-3.60617	4.11969	3.00759	0.243018	0.0845282
Lipoprotein lipase	P11152	Lpl	GPI	4	3.24746	0.801085	0.708217	1.29178	1	1.34463	0.655366	0.479723	1.52028	0.964716	1.03528	3.61795	21.1081	0.75041	0.393663	0.830593	0.830576	0.24976	0.719071	0.72701		-0.497736	0.369364	0	0.427213	-0.609627	-1.05973	0.604334	-0.0518236	0.0500264	1.85517	4.39972	-0.41425	-1.34497	-0.267787	-0.267816	-2.00139	-0.475794	-0.459954
Procollagen-lysine,2-oxoglutarate 5-dioxygenase 3	Q9R0E1	Plod3	Secreted	4	3.5104	0.447936	0.578151	1.42185	1	0.694059	1.30594	1.32612	0.673882	1.13065	0.869348	0.0528438	0.0929429	0.389631	0.0402991	0.195474	11.1596	18.8781	0.395677	0.389093		-0.790482	0.507768	0	-0.52687	0.38509	0.407209	-0.569431	0.177155	-0.201995	-4.24212	-3.42751	-1.35982	-4.63311	-2.35495	3.48021	4.23864	-1.3376	-1.36181
Probable cation-transporting ATPase 13A1	Q9EPE9	Atp13a1	Polytopic	7	3.58415	0.560619	0.263157	1.73684	1	1.1196	0.880397	0.970113	1.02989	0.640638	1.35936	0.282534	0.0273154	2.34523	1.6914	1.21254	1.41216	1.4623	0.585325	23.2386		-1.926	0.796467	0	0.162987	-0.183773	-0.0437746	0.0424854	-0.64242	0.44293	-1.8235	-5.19414	1.22973	0.758217	0.278037	0.497905	0.548235	-0.77269	4.53845
Endothelial lipase	Q9WVG5	Lipg	Secreted	3	3.72072	0.583613	0.33295	1.66705	1	0.9917	1.0083	0.378984	1.62102	0.908738	1.09126	3.11667	1.85749	27.9951	0.00805235	0.0429299	0.14451	0.137972	0.105677	0.0781184		-1.58662	0.737297	0	-0.0120247	0.0119253	-1.39979	0.696898	-0.138063	0.125997	1.64001	0.893357	4.8071	-6.95637	-4.54187	-2.79076	-2.85755	-3.24226	-3.67819
Sodium/potassium-transporting ATPase subunit alpha-2	D3YYN7	Atp1a2;Atp1a3	Polytopic	2	3.74982	0.931979	0.919702	1.0803	1	0.818026	1.18197	0.729971	1.27003	1.14035	0.859645	1.32279	1.01924	0.321366	0.502529	0.712316	0.205851	0.617911	28.0771	0.969231		-0.120761	0.111429	0	-0.289782	0.241198	-0.454089	0.344861	0.189483	-0.218187	0.403589	0.0274889	-1.63771	-0.992722	-0.489412	-2.28033	-0.694529	4.81132	-0.045087
WSC domain-containing protein 1	F6S2C7	Wscd1	Polytopic	2	4.44523	0.810741	1.4896	0.510404	1	1.66662	0.333381	0.32268	1.67732	1.22321	0.776789	0.216847	0.475468	36.4837	0.0272048	0.0629572	0.217696	0.784121	0.786525	0.952568		0.574921	-0.970289	0	0.736924	-1.58476	-1.63182	0.746158	0.290674	-0.364406	-2.20525	-1.07258	5.18918	-5.2	-3.98949	-2.19961	-0.350852	-0.346436	-0.0701062
Ganglioside GM2 activator	Q60648	Gm2a	Secreted	2	5.46732	0.0626271	0.403005	1.59699	1	1.05389	0.946108	0.738633	1.26137	1.07339	0.92661	0.160922	9.37806	19.6974	0.458937	0.766053	2.95933	4.92195	5.11972	5.74356		-1.31113	0.67536	0	0.0757269	-0.0799231	-0.437071	0.334989	0.102174	-0.109966	-2.63557	3.22929	4.29993	-1.12363	-0.384483	1.56527	2.29923	2.35606	2.52194
Platelet-activating factor acetylhydrolase	Q60963	Pla2g7	Secreted	16	5.81433	0.722829	0.641362	1.35864	1	0.899079	1.10092	1.29714	0.702862	1.04124	0.95876	0.474688	1.29303	0.400818	0.602403	0.852972	0.86644	0.455411	21.8991	25.484		-0.640789	0.442161	0	-0.15348	0.13871	0.375332	-0.508688	0.0583022	-0.0607578	-1.07495	0.370761	-1.31898	-0.7312	-0.22943	-0.206828	-1.13476	4.4528	4.67152
Cerebellin-2	Q8BGU2	Cbln2	Polytopic	2	7.5801	0.249047	0.397142	1.60286	1	0.0566121	1.94339	0.615079	1.38492	1.32713	0.672873	0.886441	1.67081	1.36101	0.0165044	1.00154	34.9477	20.1085	6.73047	1.498		-1.33227	0.680647	0	-4.14275	0.958574	-0.701156	0.469804	0.408306	-0.571594	-0.173903	0.740547	0.44468	-5.92101	0.0022239	5.12712	4.32973	2.75071	0.583036
Xaa-Pro dipeptidase	Q11136	Pepd	0	3	8.59588	0.94244	0.339192	1.66081	1	1.00975	0.990251	1.36552	0.634478	0.725033	1.27497	0.0271069	0.890554	0.513644	0.859171	0.534302	0.344623	0.120736	41.4733	32.5995		-1.55982	0.731885	0	0.0139964	-0.0141336	0.449452	-0.656358	-0.463881	0.350459	-5.20519	-0.167225	-0.96116	-0.218984	-0.904274	-1.53691	-3.05008	5.37411	5.02678
Butyrophilin subfamily 1 member A1;E3 ubiquitin-protein ligase TRIM68	Q62556	Btn1a1;Trim68	Type-I	2	11.9283	0.295817	0.935578	1.06442	1	1.65367	0.34633	0.60782	1.39218	0.422303	1.5777	20.4415	35.7973	0.535942	0.829125	0.639724	0.590601	1.03347	37.1168	10.3698		-0.0960699	0.0900701	0	0.725671	-1.52978	-0.718284	0.477346	-1.24365	0.65782	4.35343	5.16178	-0.89985	-0.270339	-0.644479	-0.759744	0.0474958	5.214	3.37432
Procollagen-lysine,2-oxoglutarate 5-dioxygenase 2	Q9R0B9	Plod2	Secreted	4	12.8627	0.788721	0.406552	1.59345	1	1.26799	0.732009	0.885542	1.11446	1.02347	0.976531	0.398279	0.407085	111.821	0.24442	0.464933	0.0540693	0.666627	0.560858	1.14725		-1.29849	0.672152	0	0.342544	-0.450066	-0.175368	0.156342	0.0334676	-0.0342624	-1.32815	-1.2966	6.80505	-2.03257	-1.10491	-4.20905	-0.585048	-0.834292	0.198178
Lymphocyte antigen 6H	Q9WUC3	Ly6h	GPI	2	14.5828	0.181237	0.481687	1.51831	1	0.39123	1.60877	0.335207	1.66479	1.35915	0.640849	48.3013	69.4932	1.07072	1.26461	2.40832	0.0148359	2.18738	0.998563	5.50627		-1.05383	0.602469	0	-1.35391	0.685958	-1.57688	0.735343	0.442706	-0.641944	5.59399	6.1188	0.09858	0.338688	1.26803	-6.07477	1.1292	-0.00207405	2.46108
Collagen alpha-1(I) chain	P11087	Col1a1	Secreted	2	28.54	0.878359	0.829329	1.17067	1	1.35705	0.642946	0.827865	1.17213	1.14191	0.858093	96.6934	157.481	0.611757	0.241928	0.801758	0.317623	0.284375	0.162481	0.265614		-0.269984	0.227336	0	0.440479	-0.637231	-0.272532	0.229138	0.191445	-0.220795	6.59535	7.29904	-0.70897	-2.04735	-0.318761	-1.65461	-1.81413	-2.62165	-1.91259
