# Supplementary material for: Systematic substrate identification indicates a central role for the metalloprotease ADAM10 in axon targeting and synapse function
Source: eLife. 2016 Jan 23;5:e12748. doi: 10.7554/eLife.12748 (PMC4786429; doi:10.7554/eLife.12748)
Supplement: Supplementary file 2. — DOI: http://dx.doi.org/10.7554/eLife.12748.013 [file elife-12748-supp2.xlsx]

## Sheet: Tabelle1
Quantified glycoproteins of the secretome of the A10 knockout data set filtered according the following criteria: Identified proteins in the protein groups output table of MaxQuant were filtered according the following criteria: -glycoprotein according uniprot annotation -no contaminant according the contaminants file in Andromeda -at least 2 unique peptides -Furthermore the glycoprotein should e…			Protein type - topology (Type I = membrane protein with a signal peptide, N-terminus faces into the lumen, C-terminus faces into the cytosol) (Type II = membrane protein with a signal anchor, N-terminus faces into the cytosol, C-terminus into the lumen) (Secreted = soluble proteins with signal peptide) Polytopic = membrane protein with several transmembrane domains GPI = membrane protein attached…	Number of identified peptides per protein group	Mean value of the ratio between LFQ values of A10 Knockout and Control of all 4 biological replicates (see column H-L)	Two-sided, heteroscedastic t-test on log2 transformed intensity ratios between 8 Control and 8 A10KO technical replicates	Intensity ratio Control-1/Mean of Control-1+Control-2 (biological replicate 1)	Intensity ratio Control-2/Mean of Control-1+Control-2 (biological replicate 1)	Intensity ratio Control-3/Mean of Control-3+Control-4 (biological replicate 2)	Intensity ratio Control-4/Mean of Control-3+Control-4 (biological replicate 2)	Intensity ratio Control-5/Mean of Control-5+Control-6 (biological replicate 3)	Intensity ratio Control-6/Mean of Control-5+Control-6 (biological replicate 3)	Intensity ratio Control-7/Mean of Control-7 + Control-8 (biological replicate 4)	Intensity ratio Control-8/Mean of Control-7 + Control-8 (biological replicate 4)	Intensity ratio A10-Cre-1/Mean of Control-1+Control-2 (biological replicate 1)	Intensity ratio A10-Cre-2/Mean of Control-1+Control-2 (biological replicate 1)	Intensity ratio A10-Cre-3/Mean of Control-3+Control-4 (biological replicate 2)	Intensity ratio A10-Cre-4/Mean of Control-3+Control-4 (biological replicate 2)	Intensity ratio A10-Cre-5/Mean of Control-5+Control-6 (biological replicate 3)	Intensity ratio A10-Cre-6/Mean of Control-5+Control-6 (biological replicate 3)	Intensity ratio A10-Cre-7/Mean of Control-7 + Control-8 (biological replicate 4)	Intensity ratio A10-Cre-8/Mean of Control-7 + Control-8 (biological replicate 4)	Perseus Output intensity values LOG2 transformed	LOG2 Intensity Control 01 (biological replicate 1)	LOG2 Intensity Control 02 (biological replicate 1)	LOG2 Intensity Control 03 (biological replicate 2)	LOG2 Intensity Control 03 (biological replicate 2)	LOG2 Intensity Control 05 (biological replicate 3)	LOG2 Intensity Control 06 (biological replicate 3)	LOG2 Intensity Control 07 (biological replicate 4)	LOG2 Intensity Control 08 (biological replicate 4)	LOG2 Intensity Cre 01 (biological replicate 1)	LOG2 Intensity Cre 02 (biological replicate 1)	LOG2 Intensity Cre 03 (biological replicate 2)	LOG2 Intensity Cre 03 (biological replicate 2)	LOG2 Intensity Cre 05 (biological replicate 3)	LOG2 Intensity Cre 06 (biological replicate 3)	LOG2 Intensity Cre 07 (biological replicate 4)	LOG2 Intensity Cre 08 (biological replicate 4)
Protein names	Uniprot Identifier	Gene names	Protein type	Peptides	MEAN A10KO/CON	TTEST A10KO/CON	Con-1/Mean Con-01+Con-02	Con-2/Mean Con-01+Con-02	Con-03/Mean Con-03+Con-04	Con-03/Mean Con-03+Con-04	Con-05/Mean Con-05+Con-06	Con-06/Mean Con-05+Con-06	Con-07/ Mean Con-07+Con-08	Con-08/Mean Con-07+Con-08	A10KO-Cre-1/Mean Con-01+Con-02	A10KO-Cre-2/Mean Con-01+Con-02	A10KO-Cre-03/Mean Con-03+Con-04	A10KO-Cre-04/Mean Con-03+Con-04	A10KO-Cre-05/Mean Con-05+Con-06	A10KO-Cre-06/Mean Con-05+Con-06	A10-Cre-07/ Mean Con-07+Con-08	A10-Cre-08/Mean Con-07+Con-08		Con 01	Con 02	Con 03	Con 04	Con 05	Con 06	Con 07	Con 08	A10KO-Cre 01	A10KO-Cre 02	A10KO-Cre 03	A10KO-Cre 04	A10KO-Cre 05	A10KO-Cre 06	A10KO-Cre 07	A10KO-Cre 08
Reticulon-4	Q99P72	Rtn4	Polytopic	39	1.28445	0.000294324	1.00027	0.999728	0.863349	1.13665	0.953653	1.04635	1.08297	0.917029	1.31022	1.25568	1.36287	1.12776	1.2992	1.26791	1.36424	1.28774		0.0003917	-0.000391807	-0.211984	0.184789	-0.0684631	0.0653609	0.114995	-0.124961	0.389813	0.328473	0.446647	0.173455	0.377623	0.342457	0.448101	0.364846
Large neutral amino acids transporter small subunit 1	Q9Z127	Slc7a5	Polytopic	9	1.24521	0.00149996	1.01803	0.981966	0.796761	1.20324	0.715938	1.28406	0.852487	1.14751	1.43923	1.15279	1.12147	1.34414	0.910687	1.45809	1.24473	1.29055		0.0257862	-0.0262555	-0.327781	0.266923	-0.482092	0.360714	-0.23025	0.19851	0.525294	0.20513	0.165385	0.426678	-0.134973	0.544077	0.315838	0.367982
Protein Ptprz1	B9EKR1	Ptprz1	Type I	25	2.40728	0.00166282	0.961847	1.03815	0.971224	1.02878	0.916945	1.08306	1.02901	0.970987	1.82467	2.05791	2.46825	2.60376	2.20264	2.43446	2.89022	2.77634		-0.0561211	0.0540195	-0.0421247	0.0409296	-0.125093	0.115107	0.0412607	-0.0424755	0.867637	1.04118	1.30349	1.3806	1.13923	1.2836	1.53118	1.47319
Protocadherin-8	Q7TSK3	Pcdh8	Type I	32	1.45635	0.00273114	1.01312	0.986877	0.855853	1.14415	1.07398	0.926022	0.913583	1.08642	1.47186	1.60976	1.46746	1.652	1.18855	1.43241	1.39691	1.43184		0.018809	-0.0190574	-0.224565	0.194272	0.102964	-0.110881	-0.130392	0.119578	0.557639	0.686844	0.553323	0.724214	0.249201	0.518449	0.482239	0.517866
Fractalkine	O35188	Cx3cl1	Type I	6	2.90681	0.00299546	0.759701	1.2403	1.00909	0.99091	1.06315	0.936849	1.05788	0.942116	2.36839	2.33937	3.91682	3.39051	2.44629	2.16471	2.76731	3.86106		-0.396497	0.310688	0.013055	-0.0131742	0.0883466	-0.0941116	0.0811816	-0.0860236	1.24391	1.22612	1.96968	1.7615	1.29059	1.11418	1.46848	1.949
Tenascin-R	Q8BYI9	Tnr	Secreted	17	1.3958	0.00469434	0.957824	1.04218	1.11962	0.880376	1.10159	0.898415	1.07985	0.920151	1.30798	1.41695	1.37965	1.13815	1.5574	1.26162	1.69501	1.40965		-0.0621669	0.0595984	0.163014	-0.183808	0.139581	-0.154546	0.11083	-0.120058	0.387343	0.502794	0.4643	0.186687	0.639141	0.335278	0.761292	0.495342
Immunoglobulin superfamily containing leucine-rich repeat protein 2	Q5RKR3	Islr2	Type I	16	1.88715	0.006176	1.0666	0.933405	1.04994	0.950062	1.00945	0.990546	0.994746	1.00525	1.7485	1.86285	1.61326	1.65383	1.73789	1.63664	2.38923	2.455		0.0930129	-0.0994254	0.0703041	-0.0739064	0.0135755	-0.0137044	-0.00759994	0.00756012	0.806118	0.897513	0.68998	0.725813	0.797339	0.710736	1.25654	1.29573
Synaptic vesicle glycoprotein 2A	Q9JIS5	Sv2a	Polytopic	15	0.849144	0.00698889	0.674823	1.32518	0.949071	1.05093	1.05468	0.94532	1.11818	0.881822	0.640587	1.01	0.754732	0.935819	0.88037	0.750224	0.928359	0.893063		-0.567418	0.406185	-0.0754116	0.0716648	0.0768054	-0.0811254	0.16115	-0.181441	-0.642534	0.0143582	-0.405964	-0.0956982	-0.183818	-0.414607	-0.107245	-0.163166
Neurocan core protein	P55066	Ncan	Secreted	6	1.34512	0.00780953	1.05623	0.943773	1.0737	0.926304	1.05957	0.940426	1.02083	0.979168	1.21695	1.22338	1.88458	0.83906	1.30968	1.26236	1.60142	1.42355		0.0789198	-0.083488	0.102586	-0.110443	0.0834848	-0.0886142	0.0297461	-0.0303723	0.283269	0.29087	0.914239	-0.253154	0.389219	0.336129	0.679355	0.509493
Receptor-type tyrosine-protein phosphatase U	Q3V360	Ptpru	Type I	7	2.0962	0.00781785	1.08767	0.912327	1.15378	0.846223	2	0	1.05239	0.94761	1.9644	1.87597	2.09088	1.59933	3.26177	2.47501	1.66612	1.83614		0.121245	-0.132377	0.206364	-0.24089	1	NaN	0.0736692	-0.0776344	0.974089	0.907633	1.06411	0.677468	1.70566	1.30743	0.736494	0.876673
Solute carrier organic anion transporter family member 3A1	D3YXA8	Slco3a1	Polytopic	4	0.745861	0.00894849	1.01667	0.983326	0.847422	1.15258	1.01868	0.981323	1.11115	0.888852	0.673734	0.672153	0.700753	0.693059	0.667543	0.905684	0.769679	0.884282		0.0238578	-0.024259	-0.238847	0.204864	0.026697	-0.0272004	0.152052	-0.169986	-0.569749	-0.573139	-0.513022	-0.528949	-0.583068	-0.14292	-0.377672	-0.177421
Protein Pcdhgb6	Q91XX1	Pcdhgb6	Type I	9	1.48979	0.00966163	0.906686	1.09331	0.969503	1.0305	1.0528	0.947202	0.802684	1.19732	1.13148	1.31193	1.39412	1.62315	1.41002	1.76267	1.62549	1.65941		-0.141326	0.128708	-0.0446824	0.04334	0.0742285	-0.0782557	-0.317097	0.259804	0.178216	0.391695	0.479359	0.6988	0.495718	0.817759	0.700879	0.73067
Glutamate receptor 1	P23818	Gria1	Type I	21	1.41636	0.00999825	0.909422	1.09058	1.05988	0.940123	1.14795	0.852051	1.07181	0.928189	1.49343	1.42332	1.60262	1.12112	1.28721	1.16317	1.75093	1.4891		-0.136979	0.125093	0.0838968	-0.0890786	0.199058	-0.230988	0.10005	-0.107509	0.578633	0.509264	0.680435	0.164939	0.36425	0.21806	0.808122	0.574445
Neural cell adhesion molecule L1	P11627	L1cam	Type I	33	1.60749	0.0112363	1.07248	0.927519	0.860484	1.13952	0.885446	1.11455	1.50876	0.491237	1.2953	1.49808	1.32186	1.94384	3.05935	0.921217	1.83971	0.980525		0.100952	-0.108551	-0.21678	0.188422	-0.175524	0.156467	0.593366	-1.02551	0.373291	0.583113	0.402572	0.958909	1.61322	-0.118387	0.879481	-0.0283735
Isoform APP695 of Amyloid beta A4 protein	P12023	App	Type I	15	3.70925	0.0130154	0.96897	1.03103	NaN	NaN	1.07195	0.928054	1.01197	0.988029	3.00438	3.08378	NaN	NaN	2.49965	3.31818	5.3765	4.97304		-0.0454759	0.0440862	NaN	NaN	0.100232	-0.107719	0.0171681	-0.0173749	1.58707	1.6247	NaN	NaN	1.32173	1.73039	2.42667	2.31413
Cadherin EGF LAG seven-pass G-type receptor 3	Q91ZI0	Celsr3	Type I	35	1.15831	0.0137076	0.996486	1.00351	1.02918	0.970822	1.0903	0.909702	1.04511	0.954894	1.0678	1.13977	1.18163	1.18719	1.17075	1.04244	1.27748	1.1994		-0.00507913	0.00506131	0.0414923	-0.042721	0.124722	-0.136534	0.0636489	-0.0665871	0.0946369	0.188749	0.240778	0.247556	0.22743	0.0599638	0.353306	0.262314
Tetraspanin-7	Q62283	Tspan7	Polytopic	5	1.49481	0.0162793	1.33728	0.662717	2	0	1.17266	0.827342	1.07261	0.927392	2.06981	1.6511	2.6512	0	1.43058	1.21856	1.507	1.43022		0.419305	-0.593536	1	NaN	0.229782	-0.273444	0.101123	-0.108749	1.0495	0.723429	1.40664	NaN	0.516597	0.285176	0.591678	0.516237
Contactin-2	Q61330	Cntn2	GPI	18	1.30312	0.0187295	1.07965	0.920354	1.0171	0.982897	0.917311	1.08269	0.969978	1.03002	1.03711	1.1935	1.45732	1.28488	1.34524	1.21894	1.3806	1.50735		0.110558	-0.119739	0.0244653	-0.0248874	-0.124517	0.114618	-0.0439768	0.0426758	0.052567	0.255199	0.543317	0.361629	0.427869	0.285631	0.465298	0.592018
Melanoma inhibitory activity protein 3	Q8BI84	Mia3	Type I	23	1.54654	0.0204348	1.00345	0.996553	1.03547	0.964531	1.00315	0.996845	0.978631	1.02137	1.83005	1.6759	1.06207	1.55565	1.31828	1.25803	1.84403	1.82836		0.00496496	-0.00498211	0.0502839	-0.0521	0.00454442	-0.00455878	-0.0311626	0.0305037	0.87188	0.744933	0.0868791	0.637514	0.398658	0.331162	0.882858	0.870553
Sarcoplasmic/endoplasmic reticulum calcium ATPase 2	O55143	Atp2a2	Polytopic	52	0.86316	0.0214063	1.00096	0.999035	0.94837	1.05163	1.08796	0.912043	1.06788	0.932119	0.904439	0.813266	0.794636	0.814751	0.879448	0.809303	0.954474	0.93496		0.00139114	-0.00139248	-0.0764787	0.0726278	0.121621	-0.132826	0.0947512	-0.101414	-0.144905	-0.298201	-0.331634	-0.295569	-0.18533	-0.305248	-0.0672219	-0.0970231
Semaphorin-4B	Q62179	Sema4b	Type I	4	1.81359	0.0235691	0.888271	1.11173	0.885045	1.11496	0.979565	1.02044	1.042	0.958003	1.9218	2.92129	1.19031	1.51321	1.56707	2.40519	1.75996	1.22988		-0.170928	0.152805	-0.176178	0.156986	-0.0297875	0.0291849	0.0593506	-0.0618973	0.942459	1.5466	0.251338	0.597616	0.648072	1.26615	0.815543	0.298521
Receptor-type tyrosine-protein phosphatase kappa	P35822	Ptprk	Type I	12	1.5309	0.0241044	1.01007	0.989928	0.985286	1.01471	1.08154	0.918455	1.01613	0.983874	1.15147	1.42212	1.7649	1.86826	1.35275	1.17853	1.68509	1.82405		0.014458	-0.0146043	-0.0213849	0.0210726	0.113093	-0.122719	0.0230791	-0.0234544	0.203479	0.508046	0.819584	0.901694	0.435892	0.236986	0.752826	0.867142
Serine/threonine-protein kinase LMTK3	Q5XJV6	Lmtk3	Type I	19	1.46554	0.0252816	1.04942	0.95058	1.01405	0.985945	1.03622	0.963785	1.08863	0.911375	1.36222	1.3511	1.85765	1.83704	1.13881	1.28681	1.59738	1.29332		0.0695915	-0.0731193	0.0201358	-0.0204208	0.0513234	-0.0532168	0.122507	-0.133884	0.445957	0.434131	0.893481	0.877383	0.187525	0.363802	0.675712	0.371078
Voltage-dependent L-type calcium channel subunit beta-1	A2A543	Cacnb1	Type I	9	1.60034	0.027757	1.03315	0.966846	2	0	0.831476	1.16852	0.965011	1.03499	1.98078	1.81794	1.72461	2.10892	1.11824	1.4813	1.10772	1.46322		0.0470556	-0.0486423	1	NaN	-0.266253	0.224687	-0.0513834	0.049616	0.986069	0.862301	0.786267	1.0765	0.161235	0.566864	0.147598	0.549146
Cell adhesion molecule 4	Q8R464	Cadm4	Type I	10	1.23464	0.0301657	1.00838	0.991618	0.970322	1.02968	1.00857	0.991433	1.02841	0.971586	1.47834	1.23903	0.972426	1.66568	1.1178	1.24967	1.04987	1.10427		0.0120428	-0.0121442	-0.0434643	0.0421931	0.0123066	-0.0124125	0.0404211	-0.0415863	0.563975	0.309206	-0.0403402	0.736113	0.160665	0.321542	0.0702135	0.143095
Protocadherin Fat 4	Q2PZL6	Fat4	Type I	48	1.11898	0.0305387	1.03263	0.967369	0.94012	1.05988	0.922381	1.07762	1.00427	0.995726	0.976861	1.08241	1.26787	1.05739	1.20416	1.12293	1.21154	1.02865		0.0463242	-0.0478611	-0.0890837	0.0839014	-0.116566	0.107848	0.00615328	-0.00617963	-0.0337746	0.114244	0.34241	0.0805143	0.268025	0.167271	0.27684	0.0407516
Slc8a1 protein	Q68FL0	Slc8a1	Polytopic	24	0.852519	0.0318179	1.02271	0.97729	0.945932	1.05407	1.20308	0.796918	1.09619	0.903809	0.929507	0.760216	0.95955	0.875307	0.944578	0.568036	0.861101	0.92186		0.0323975	-0.0331417	-0.0801921	0.0759684	0.266735	-0.327496	0.132499	-0.14591	-0.105462	-0.395519	-0.0595694	-0.192139	-0.0822584	-0.815947	-0.215745	-0.11738
Transferrin receptor protein 1	Q62351	Tfrc	Type II	22	1.18325	0.0352462	1.00177	0.998232	0.931034	1.06897	1.12247	0.877532	1.07415	0.925848	1.23806	1.28947	1.23549	1.23865	1.3495	1.04583	1.10814	0.960856		0.00254904	-0.00255355	-0.103094	0.0962161	0.166674	-0.188476	0.103198	-0.111152	0.308085	0.366782	0.305085	0.308767	0.432424	0.064649	0.148141	-0.0576076
Contactin-associated protein-like 4	D3YWB9	Cntnap4	Type I	17	1.65008	0.0355483	1.00922	0.99078	1.05051	0.949487	1.04907	0.950929	1.03171	0.968292	1.84185	1.67431	1.12949	1.06459	1.66665	2.27699	1.82373	1.72306		0.0132412	-0.0133638	0.0710943	-0.0747802	0.0691126	-0.0725908	0.0450353	-0.0464866	0.881158	0.74357	0.175669	0.0902938	0.736953	1.18713	0.866895	0.78497
Isoform 2 of Seizure protein 6	Q7TSK2	Sez6	Type I	6	1.2741	0.0375744	1.05441	0.945592	1.06039	0.939609	0.830368	1.16963	0.963146	1.03685	1.14518	1.17054	1.31399	0.913445	1.18808	1.50357	1.37583	1.58215		0.0764326	-0.0807095	0.0845957	-0.0898668	-0.268176	0.226054	-0.0541732	0.0522124	0.195576	0.227175	0.393958	-0.13061	0.248636	0.58839	0.460306	0.661889
Protein Pcdha9	Q91Y09	Pcdha9	Type I	12	1.42759	0.0390354	0.714119	1.28588	2	0	1.01343	0.986573	0.889012	1.11099	1.12326	1.04635	1.7428	1.64688	1.2809	1.45938	1.42024	1.70087		-0.485763	0.362757	1	NaN	0.0192421	-0.0195023	-0.169724	0.151843	0.167693	0.0653606	0.801411	0.719737	0.357163	0.545355	0.506137	0.766275
Sodium/potassium-transporting ATPase subunit alpha-3	Q6PIC6	Atp1a3	Polytopic	62	0.951535	0.0409356	0.982282	1.01772	1.12675	0.873246	0.96043	1.03957	1.05055	0.949447	0.903185	0.945862	1.03832	0.904806	1.01307	0.944419	1.01168	0.850926		-0.025791	0.025338	0.172172	-0.195539	-0.0582478	0.0559871	0.0711494	-0.0748411	-0.146906	-0.0802987	0.0542578	-0.144319	0.0187396	-0.0825009	0.0167525	-0.232895
Phospholipase D3	O35405	Pld3	Type II	3	1.59893	0.0448664	0.887014	1.11299	1.16087	0.839132	1.11553	0.884472	0.967403	1.0326	1.05073	1.44165	1.33735	1.3092	1.49292	3.00601	2.01826	1.13533		-0.172971	0.154435	0.215203	-0.253029	0.157727	-0.177112	-0.0478105	0.0462768	0.0713918	0.527717	0.419377	0.388684	0.578136	1.58785	1.01311	0.18311
Netrin receptor UNC5D	Q8K1S2	Unc5d	Type I	5	1.61249	0.0465552	1.26713	0.732868	2	0	0.810336	1.18966	1.13733	0.862668	1.59361	0.908068	2.87262	1.72082	1.16864	1.98173	1.02538	1.62902		0.341567	-0.448375	1	NaN	-0.303407	0.250554	0.185653	-0.213123	0.672301	-0.139127	1.52237	0.783093	0.224826	0.98676	0.0361607	0.704007
Receptor-type tyrosine-protein phosphatase F (Fragment)	F6Y3V0	Ptprf	Type I	19	1.29988	0.0474226	1.14269	0.85731	0.820319	1.17968	2	0	1.39633	0.603673	1.17721	0.985885	1.14209	1.51063	2.44728	0	1.78929	1.3467		0.192434	-0.222111	-0.285744	0.238397	1	NaN	0.481637	-0.72816	0.235368	-0.0205086	0.191672	0.595153	1.29118	NaN	0.83939	0.429424
Protein disulfide-isomerase A6	Q3TML0	Pdia6	Secreted	7	1.33675	0.0499543	0.928501	1.0715	0.701933	1.29807	1.01113	0.988874	1.1412	0.858797	1.63228	1.36006	1.01289	1.07695	1.2629	1.29747	1.72506	1.32635		-0.107024	0.0996303	-0.510594	0.376365	0.0159634	-0.016142	0.190555	-0.21961	0.706891	0.443667	0.0184757	0.106949	0.336736	0.375703	0.78665	0.407463
Fibronectin leucine rich transmembrane protein 3	Q8BGT1	Flrt3	Type I	16	1.64333	0.0504979	0.886007	1.11399	0.812279	1.18772	0.843509	1.15649	0.979314	1.02069	1.2398	1.3604	1.3924	2.00749	1.28952	1.18307	2.2292	2.44477		-0.17461	0.15574	-0.299953	0.248196	-0.245525	0.209754	-0.0301573	0.0295398	0.310105	0.444036	0.477575	1.00539	0.366832	0.242541	1.15653	1.2897
Oligodendrocyte-myelin glycoprotein	Q63912	Omg	GPI	4	1.34468	0.0513028	1.0814	0.9186	1.05399	0.94601	2	0	0.548188	1.45181	0.949987	1.29371	0.70511	1.60017	3.05346	0	2.13866	1.01633		0.1129	-0.122491	0.0758606	-0.080072	1	NaN	-0.867256	0.537854	-0.0740198	0.371514	-0.50408	0.678225	1.61044	NaN	1.09671	0.0233623
Cadherin-4	P39038	Cdh4	Type I	6	1.77986	0.0526862	1.27149	0.728507	2	0	0	2	1.21062	0.78938	1.41717	1.69645	1.64837	1.02234	2.44132	3.16133	1.9586	0.893308		0.346523	-0.456984	1	NaN	NaN	1	0.275746	-0.341207	0.503013	0.762515	0.721043	0.031881	1.28766	1.66053	0.969822	-0.162771
Protein Pcdh17	E9PXF0	Pcdh17	Type I	31	1.37347	0.0540506	1.12315	0.876847	1.08115	0.918849	0.951637	1.04836	1.07695	0.923048	1.68181	1.4329	1.03829	1.00414	1.30134	1.44317	1.61528	1.47087		0.167555	-0.189603	0.112568	-0.1221	-0.0715171	0.0681387	0.106954	-0.115523	0.750017	0.518935	0.0542114	0.00595364	0.379998	0.529244	0.691781	0.556666
Glypican-1	Q9QZF2	Gpc1	GPI	5	1.5406	0.0541048	1.2868	0.713195	0	2	1.45091	0.549092	0.877025	1.12298	1.29563	1.74492	1.2538	2.18955	1.22341	0.844733	2.08738	1.68538		0.363793	-0.487631	NaN	1	0.536956	-0.864881	-0.189311	0.167326	0.373657	0.803164	0.32631	1.13064	0.290903	-0.243433	1.06169	0.753074
G-protein coupled receptor 56	Q8K209	Gpr56	Type I	9	1.34129	0.0577678	0.981648	1.01835	1.1409	0.8591	1.09852	0.90148	1.07069	0.929308	1.38492	1.94423	1.05766	1.05351	1.57437	1.13878	1.44011	1.13671		-0.0267218	0.0262358	0.190173	-0.219103	0.135562	-0.149633	0.0985431	-0.105771	0.469799	0.959197	0.0808726	0.0752038	0.654773	0.187484	0.526182	0.184869
Isoform 2 of Lipid phosphate phosphatase-related protein type 1	Q8BFZ2	Lppr1	Polytopic	5	1.22597	0.0592012	0.984119	1.01588	1.08338	0.916618	1.03021	0.969787	1.22339	0.776612	1.4157	1.45858	1.23604	0.90799	1.29368	1.25699	1.084	1.15473		-0.0230951	0.0227312	0.115542	-0.125607	0.0429432	-0.0442607	0.290881	-0.364733	0.501519	0.544562	0.305722	-0.139251	0.371486	0.329978	0.116371	0.207562
Isoform 2 of Voltage-dependent L-type calcium channel subunit alpha-1C	Q01815	Cacna1c	Polytopic	6	1.24561	0.0619303	0.817733	1.18227	2	0	1.08463	0.915365	0.910135	1.08987	1.2607	1.43146	2.21556	0	1.15205	1.74837	1.06579	1.09091		-0.290299	0.241556	1	NaN	0.117209	-0.127581	-0.135848	0.12415	0.33423	0.517488	1.14767	NaN	0.20421	0.806013	0.0919296	0.125531
L1 cell adhesion molecule	Q6PGJ3	L1cam	Type I	37	1.21039	0.0638613	0.910898	1.0891	0.830111	1.16989	0.981654	1.01835	1.01117	0.98883	1.11828	1.04806	1.34825	1.33655	1.02715	1.11164	1.43704	1.25612		-0.134638	0.123139	-0.268624	0.226372	-0.0267136	0.0262279	0.0160253	-0.0162054	0.161279	0.0677177	0.43109	0.418513	0.0386444	0.152693	0.5231	0.328974
Neuronal cell adhesion molecule	Q810U4	Nrcam	Type I	26	1.4856	0.0638752	1.00909	0.990915	1.01045	0.989546	1.05758	0.942415	1.04026	0.959741	1.21861	1.27762	1.53823	1.87521	0.988659	1.19814	1.99273	1.79561		0.0130484	-0.0131675	0.0150042	-0.0151619	0.0807731	-0.0855651	0.0569433	-0.0592836	0.285231	0.353462	0.621271	0.907049	-0.0164552	0.2608	0.994748	0.844475
Neurexin-3	Q6P9K9	Nrxn3	Type I	25	1.48165	0.0702591	1.16196	0.838038	1.10866	0.89134	0.949173	1.05083	1.06299	0.937006	1.72158	1.45686	1.29183	1.1565	1.05596	1.16695	1.78897	2.21458		0.216563	-0.254913	0.148817	-0.165952	-0.0752566	0.0715248	0.0881331	-0.0938694	0.783729	0.542867	0.369419	0.209767	0.0785488	0.222739	0.839132	1.14704
Thioredoxin-related transmembrane protein 1	Q8VBT0	Tmx1	Type I	5	1.44517	0.0716874	0.879571	1.12043	0.984405	1.01559	0.836716	1.16328	1.13457	0.865427	1.52245	2.03187	1.04443	0.94708	1.58423	1.21765	1.66614	1.54753		-0.185128	0.164051	-0.0226757	0.0223248	-0.257189	0.218203	0.182149	-0.208515	0.606395	1.02281	0.0627096	-0.078442	0.663783	0.284105	0.736512	0.629971
Sodium- and chloride-dependent GABA transporter 3	P31650	Slc6a11	Polytopic	13	0.81317	0.0720039	0.996519	1.00348	0.996379	1.00362	0.865319	1.13468	0.79175	1.20825	0.626629	0.667281	0.947987	0.674241	0.716065	0.996627	0.93294	0.943589		-0.00503104	0.00501356	-0.00523294	0.00521403	-0.208696	0.182287	-0.336884	0.272919	-0.674317	-0.583634	-0.0770615	-0.568665	-0.481838	-0.00487423	-0.100143	-0.08377
Isoform 3 of Reelin	Q60841	Reln	Secreted	16	1.46219	0.0723391	0.994099	1.0059	0.900812	1.09919	1.00944	0.990555	1.04688	0.953122	2.16933	1.8937	1.52808	1.36191	1.10345	1.12245	1.27825	1.24037		-0.0085388	0.00848856	-0.150703	0.136439	0.0135621	-0.0136908	0.0660938	-0.0692677	1.11725	0.921207	0.611719	0.445633	0.142021	0.166652	0.354171	0.31077
GPI inositol-deacylase	Q3UUQ7	Pgap1	Polytopic	27	0.790466	0.0741805	1.01734	0.982662	0.996864	1.00314	1.0855	0.914496	1.0087	0.991302	0.690488	0.659023	0.826934	0.769421	1.14473	0.862787	0.713809	0.656538		0.0247984	-0.0252321	-0.00453188	0.00451769	0.118365	-0.128951	0.0124945	-0.0126037	-0.534312	-0.601599	-0.274156	-0.378154	0.195009	-0.212923	-0.48639	-0.60705
Isoform 6 of Fibroblast growth factor receptor 1	P16092	Fgfr1	Type I	7	1.93571	0.0805187	0	2	NaN	NaN	1.08477	0.915228	1.20554	0.79446	1.50216	2.66936	NaN	NaN	1.75446	2.0094	1.5408	2.13808		NaN	1	NaN	NaN	0.117392	-0.127797	0.26968	-0.331954	0.58704	1.41649	NaN	NaN	0.811028	1.00676	0.623676	1.09631
Protein disulfide-isomerase	P09103	P4hb	Secreted	18	1.52159	0.0848907	1.03803	0.961971	1.03166	0.968345	1.07075	0.929249	1.03949	0.960513	1.35099	1.31068	2.12922	1.60981	1.02063	0.978971	1.76551	2.0069		0.0538472	-0.0559351	0.0449611	-0.0464075	0.098623	-0.105863	0.0558717	-0.058123	0.434018	0.390314	1.09032	0.686894	0.0294533	-0.0306623	0.820083	1.00497
Protein Pcdh9	F8VPK8	Pcdh9	Type I	19	1.31338	0.0929089	1.09974	0.900261	0.877861	1.12214	0.937224	1.06278	1.04937	0.95063	1.62615	1.17534	1.05322	0.9637	1.16546	1.22873	1.54981	1.74462		0.137161	-0.151585	-0.187936	0.166252	-0.0935342	0.0878375	0.0695236	-0.0730443	0.701462	0.233078	0.0748099	-0.0533438	0.220898	0.297168	0.632091	0.802911
Nodal modulator 1	Q6GQT9	Nomo1	Type I	8	2.41149	0.0931967	2	0	NaN	NaN	1.2183	0.781697	1.08545	0.914548	4.29546	4.29914	NaN	NaN	1.537	1.51745	1.51162	1.30829		1	NaN	NaN	NaN	0.284873	-0.355318	0.118296	-0.128869	2.10281	2.10405	NaN	NaN	0.620113	0.601648	0.596096	0.387688
Transmembrane 9 superfamily member 2	P58021	Tm9sf2	Type I	8	0.831971	0.0942454	1.05638	0.943616	1.1406	0.859403	1.4788	0.521196	0.841869	1.15813	0.828688	0.528425	0.614604	1.04648	0.958668	1.04879	0.640303	0.989805		0.0791343	-0.0837282	0.189789	-0.218594	0.564431	-0.940103	-0.248332	0.211798	-0.2711	-0.920229	-0.70227	0.0655498	-0.0608968	0.0687235	-0.643174	-0.0147837
Isoform 2 of Agrin	A2ASQ1	Agrn	Type II	12	2.02628	0.0956943	1.15047	0.849527	0	2	0.865556	1.13444	0.978672	1.02133	0.935379	0.93944	3.27132	3.19511	1.59804	2.53689	1.42243	2.3116		0.202227	-0.235268	NaN	1	-0.208302	0.181986	-0.0311031	0.0304467	-0.0963769	-0.0901276	1.70987	1.67587	0.676301	1.34306	0.508362	1.20889
Neuronal pentraxin receptor	F7BX42	Nptxr	Polytopic	10	1.54676	0.0957392	0.888	1.112	1.06678	0.933223	1.04946	0.950539	1.40239	0.597607	1.51923	1.42537	1.6004	0.998538	1.32554	0.838057	2.5853	2.08164		-0.171369	0.153157	0.093259	-0.0997066	0.0696479	-0.0731815	0.487891	-0.742732	0.603341	0.511334	0.678437	-0.00211087	0.406582	-0.254879	1.37033	1.05772
Tenascin	Q80YX1	Tnc	Secreted	6	2.39045	0.0961725	1.35286	0.647144	2	0	0.881436	1.11856	1.14417	0.855828	2.39553	0.933471	9.28088	0	0.653944	1.54099	1.94967	2.3691		0.436009	-0.627842	1	NaN	-0.182072	0.161648	0.194303	-0.224607	1.26035	-0.0993229	3.21426	NaN	-0.612762	0.623853	0.963231	1.24434
Receptor-type tyrosine-protein phosphatase F	A2A8L5	Ptprf	Type I	24	1.41638	0.100035	1.02355	0.976452	1.02447	0.975533	1.08741	0.912588	1.049	0.951004	0.914317	0.962869	1.51257	1.47479	1.29528	1.59231	1.82517	1.75378		0.033579	-0.0343793	0.0348735	-0.0357374	0.120898	-0.131964	0.0690098	-0.0724773	-0.129234	-0.0545891	0.597004	0.560506	0.373259	0.671117	0.868029	0.810464
SLIT and NTRK-like protein 5	Q810B7	Slitrk5	Type I	10	1.64861	0.105442	1.17683	0.823174	2	0	1.0158	0.984197	0.837073	1.16293	1.04223	1.08524	1.75582	2.03914	1.03777	1.36907	2.27243	2.58714		0.234901	-0.280731	1	NaN	0.0226213	-0.0229817	-0.256575	0.217761	0.0596758	0.118019	0.812145	1.02796	0.0534914	0.4532	1.18424	1.37136
Isoform 2 of Protein shisa-7	Q8C3Q5	Shisa7	Type I	7	3.47005	0.106418	0.886415	1.11359	0	2	2	0	0.878479	1.12152	2.52803	1.65855	9.02211	7.87068	2.37361	0	1.75608	2.55133		-0.173946	0.155212	NaN	1	1	NaN	-0.18692	0.165456	1.33802	0.729925	3.17346	2.97649	1.24709	NaN	0.812358	1.35125
4F2 cell-surface antigen heavy chain	G3UWA6	Slc3a2	Polytopic	21	1.21888	0.109618	0.971737	1.02826	1.0002	0.999797	1.05161	0.948393	1.09607	0.903934	1.054	0.997843	1.74033	1.25014	1.05924	1.13549	1.29369	1.22032		-0.0413626	0.0402097	0.000292581	-0.00029264	0.072595	-0.0764424	0.132334	-0.14571	0.0758718	-0.00311516	0.799361	0.322087	0.0830297	0.183314	0.371489	0.287259
ALK tyrosine kinase receptor	P97793	Alk	Type I	5	1.95571	0.110146	2	0	NaN	NaN	0.935401	1.0646	0.962955	1.03704	2.8521	3.08234	NaN	NaN	1.39045	1.21982	1.9589	1.23067		1	NaN	NaN	NaN	-0.0963429	0.0903099	-0.0544591	0.0524779	1.51202	1.62403	NaN	NaN	0.475554	0.286671	0.970041	0.299441
Glypican-2	F8WHY9	Gpc2	GPI	5	1.50515	0.11139	0.963938	1.03606	1.14351	0.85649	0.985125	1.01487	1.02515	0.974849	1.93401	2.2716	1.70573	1.20402	0.994759	0.887242	1.47649	1.56735		-0.052988	0.0511106	0.193469	-0.223491	-0.0216209	0.0213016	0.0358364	-0.0367493	0.951597	1.18371	0.770386	0.267864	-0.00758118	-0.172601	0.562171	0.648324
Protein Dchs1	E9PVD3	Dchs1	Type I	22	1.54842	0.112064	1.11268	0.88732	0.636399	1.3636	0.88074	1.11926	1.1416	0.858402	1.55608	1.19297	2.63049	2.07773	1.5263	1.38328	1.04847	0.972073		0.154038	-0.172473	-0.651997	0.447422	-0.183211	0.162545	0.191055	-0.220275	0.63792	0.254558	1.39533	1.05501	0.610043	0.468091	0.0682857	-0.0408636
Protocadherin Fat 3	E9QK16	Fat3	Type I	47	1.21547	0.117119	1.05185	0.948147	1.12898	0.871023	0.87462	1.12538	0.999914	1.00009	0.882559	1.03399	1.27168	1.08724	1.19415	1.41749	1.43252	1.40416		0.0729337	-0.076818	0.175017	-0.199218	-0.193272	0.170412	-0.000124745	0.000124734	-0.180235	0.0482153	0.346732	0.120665	0.255982	0.503334	0.518551	0.489703
Galactosylgalactosylxylosylprotein 3-beta-glucuronosyltransferase 3	P58158	B3gat3	Type II	5	1.24998	0.117649	0.883421	1.11658	1.05287	0.947131	1.14324	0.856757	0.924092	1.07591	0.745322	1.30186	1.22538	1.0802	1.29905	1.12906	1.37253	1.84642		-0.178827	0.159085	0.0743265	-0.0783647	0.193132	-0.223042	-0.113891	0.105554	-0.424064	0.380578	0.293224	0.111294	0.377458	0.175128	0.456837	0.884728
Somatostatin receptor type 2	P30875	Sstr2	Polytopic	4	0.822798	0.118379	0.982347	1.01765	0.977538	1.02246	0.92731	1.07269	1.24995	0.750049	0.607448	0.734372	0.686559	1.05515	0.93601	1.12112	1.44173	0		-0.0256947	0.0252451	-0.0327746	0.0320465	-0.108876	0.101233	0.321871	-0.414943	-0.719167	-0.445416	-0.542545	0.0774423	-0.0954042	0.164938	0.527803	NaN
LEM domain-containing protein 2	Q6DVA0	Lemd2	Polytopic	5	0.834575	0.120043	0.874491	1.12551	0.875693	1.12431	1.00618	0.993819	1.03969	0.960311	0.62816	0.681993	0.844881	0.795269	1.0153	1.0079	1.0073	0.695793		-0.193484	0.170577	-0.191503	0.169036	0.00888934	-0.00894446	0.0561516	-0.058426	-0.670795	-0.552171	-0.24318	-0.330485	0.0219131	0.0113529	0.0104873	-0.52327
Leucine-rich repeat and immunoglobulin-like domain-containing nogo receptor-interacting protein 3	Q6GQU6	Lingo3	Type I	6	1.7151	0.123154	1.01788	0.982117	2	0	2	0	0.981281	1.01872	0.837627	0.870027	2.02713	2.30542	2.2786	2.16548	1.49776	1.73876		0.0255717	-0.0260331	1	NaN	1	NaN	-0.0272623	0.0267567	-0.255619	-0.200868	1.01944	1.20503	1.18815	1.11469	0.582802	0.798057
Uncharacterized protein KIAA1467	Q8BYI8	Kiaa1467	Polytopic	14	1.17268	0.126672	0.903482	1.09652	1.10833	0.891668	1.08214	0.91786	0.980991	1.01901	1.24543	1.3253	1.32125	1.37623	1.05969	1.01799	1.19943	0.836134		-0.146433	0.13293	0.14839	-0.165421	0.113887	-0.123654	-0.0276876	0.0271662	0.316644	0.406318	0.401906	0.460719	0.0836396	0.0257248	0.26235	-0.258195
Protein Pcdha9	Q91Y18	Pcdha9	Polytopic	8	1.7275	0.127397	0.968698	1.0313	NaN	NaN	2	0	0.972007	1.02799	1.41862	1.32092	NaN	NaN	4.64813	0	1.3917	1.58561		-0.0458808	0.0444665	NaN	NaN	1	NaN	-0.0409616	0.0398307	0.504489	0.401546	NaN	NaN	2.21665	NaN	0.476851	0.665036
Leucine-rich repeat transmembrane neuronal protein 1	Q8K377	Lrrtm1	Type I	7	1.66876	0.129148	1.23775	0.762254	NaN	NaN	0.931524	1.06848	0.910467	1.08953	1.7488	1.76779	NaN	NaN	1.31651	1.34126	1.99224	1.84594		0.307715	-0.391656	NaN	NaN	-0.102336	0.0955548	-0.135322	0.12371	0.806365	0.82195	NaN	NaN	0.396718	0.423592	0.994393	0.884356
Signal-regulatory protein alpha	Q6P6I8	Sirpa	Secreted	6	1.77175	0.131077	0.979934	1.02007	0	2	1.23259	0.767413	1.13954	0.860459	0.980849	0.99115	3.52346	1.88944	1.20477	1.23924	2.5025	1.84262		-0.0292437	0.0286627	NaN	1	0.301689	-0.381925	0.188453	-0.216821	-0.0278972	-0.0128247	1.81699	0.917959	0.26876	0.309455	1.32337	0.88176
Transporter	E9Q517	Slc6a9	Polytopic	3	1.08753	0.131748	1.24049	0.759512	0.921231	1.07877	0.882599	1.1174	0.855026	1.14497	1.18572	1.18308	0.902076	1.08534	0.905874	1.17617	1.03407	1.22791		0.310907	-0.396855	-0.118366	0.109386	-0.18017	0.160147	-0.225959	0.195314	0.245764	0.242547	-0.148679	0.118142	-0.142618	0.234093	0.0483395	0.296208
Stromal interaction molecule 2	P83093	Stim2	Type I	12	1.41136	0.13311	1.0729	0.927096	0.913648	1.08635	0.999516	1.00048	0.951685	1.04831	1.19843	0.841964	1.24657	1.12267	1.48867	1.27904	1.89313	2.22038		0.101522	-0.10921	-0.13029	0.119492	-0.000698244	0.000697906	-0.0714436	0.0680719	0.26115	-0.248169	0.317969	0.166933	0.574022	0.355056	0.920774	1.15081
GRAM domain-containing protein 1A	F8WJ74	Gramd1a	Polytopic	11	1.57362	0.133372	0.900955	1.09904	1.01397	0.986034	0.90986	1.09014	1.04324	0.956757	2.11815	2.47146	0.881685	1.04826	1.26139	1.18129	2.03546	1.59129		-0.150473	0.13625	0.0200091	-0.0202905	-0.136284	0.124514	0.0610746	-0.0637748	1.08281	1.30536	-0.181665	0.0679913	0.335013	0.240367	1.02535	0.670199
Nicalin	D3YU17	Ncln	Type I	13	0.841536	0.136036	0.96161	1.03839	0.992234	1.00777	1.02597	0.974029	0.98618	1.01382	1.07039	1.05291	0.828879	0.671251	0.872485	0.836212	0.686568	0.713594		-0.0564769	0.0543491	-0.0112483	0.0111613	0.03699	-0.0379634	-0.0200769	0.0198013	0.0981348	0.0743843	-0.270767	-0.575075	-0.196798	-0.258059	-0.542526	-0.486824
78 kDa glucose-regulated protein	P20029	Hspa5	Secreted	19	1.24505	0.13654	0.938734	1.06127	1.00597	0.994025	1.03548	0.964515	1.04702	0.952984	1.31916	1.49148	0.944714	0.872142	1.30307	1.31366	1.45203	1.2641		-0.0912121	0.0857867	0.00859398	-0.00864548	0.0503066	-0.0521244	0.0662842	-0.0694768	0.39962	0.576747	-0.0820498	-0.197365	0.381918	0.393591	0.53807	0.338116
Dolichyl-diphosphooligosaccharide--protein glycosyltransferase subunit 1	Q91YQ5	Rpn1	Type I	22	1.29845	0.136542	0.906997	1.093	1.03522	0.964785	1.06295	0.937047	0.998714	1.00129	1.1057	1.18201	1.92711	1.62538	1.30557	1.18286	1.2064	0.852541		-0.14083	0.128297	0.0499311	-0.0517213	0.0880782	-0.0938071	-0.00185695	0.00185456	0.144958	0.241247	0.946439	0.700774	0.384678	0.242277	0.270711	-0.230159
Phosphatidate cytidylyltransferase 2	Q99L43	Cds2	Polytopic	6	1.14451	0.138701	1.03767	0.962334	1.06442	0.935583	0.797472	1.20253	1.07248	0.927519	1.10087	0.962162	1.19364	1.46925	1.18752	1.20802	0.953566	1.08107		0.0533422	-0.0553904	0.090063	-0.0960619	-0.326494	0.266071	0.100952	-0.108551	0.138641	-0.0556476	0.255365	0.555078	0.247956	0.272649	-0.068596	0.112454
Tumor suppressor candidate 3	Q8BTV1	Tusc3	Polytopic	4	1.46669	0.140944	0.958395	1.0416	1.14143	0.858567	0.836033	1.16397	0.878317	1.12168	1.7258	2.66221	1.38877	1.33627	0.909285	1.00638	1.15182	1.55299		-0.0613073	0.0588079	0.190847	-0.219998	-0.258369	0.219051	-0.187186	0.165665	0.787263	1.41262	0.473805	0.418212	-0.137195	0.00918023	0.203918	0.635046
Glucosidase 2 subunit beta	O08795	Prkcsh	Secreted	4	1.71072	0.14208	0	2	NaN	NaN	0.979791	1.02021	1.13435	0.865648	0.432668	1.68799	NaN	NaN	2.22323	1.85207	1.53165	2.5367		NaN	1	NaN	NaN	-0.0294541	0.0288647	0.181868	-0.208147	-1.20867	0.755304	NaN	NaN	1.15266	0.88914	0.615085	1.34296
Isoform 3 of Receptor-type tyrosine-protein phosphatase epsilon	P49446	Ptpre	Type I	10	1.85188	0.143401	0	2	2	0	1.08747	0.91253	1.3363	0.663696	1.51145	2.01504	2.7374	4.00244	1.3659	0.775482	2.40734	0		NaN	1	1	NaN	0.120976	-0.132056	0.418248	-0.591405	0.595937	1.01081	1.45281	2.00088	0.449849	-0.366836	1.26744	NaN
VPS10 domain-containing receptor SorCS3	Q8VI51	Sorcs3	Type I	5	1.68902	0.143765	2	0	NaN	NaN	2	0	0.875832	1.12417	2.51195	0	NaN	NaN	1.5152	3.28774	1.27538	1.54387		1	NaN	NaN	NaN	1	NaN	-0.191275	0.168858	1.32881	NaN	NaN	NaN	0.599506	1.7171	0.35093	0.626553
Protein Nrxn2	E9Q5N7	Nrxn2	Type I	48	1.18618	0.146558	1.002	0.997999	1.02001	0.979991	0.972276	1.02772	1.01849	0.981506	1.01544	1.06401	1.11113	1.18276	1.05552	1.08035	1.44861	1.53163		0.00288386	-0.00288964	0.0285814	-0.0291591	-0.0405623	0.039453	0.0264379	-0.0269315	0.0221041	0.0895054	0.152032	0.242159	0.0779574	0.111496	0.534668	0.615065
Ephrin-B2	P52800	Efnb2	Type I	4	0.818683	0.152435	1.24065	0.759346	2	0	0.607838	1.39216	1.49396	0.506045	0.580552	0.574053	1.67815	0	0.62035	1.14822	0	1.94814		0.311101	-0.397171	1	NaN	-0.71824	0.477327	0.579137	-0.982663	-0.784502	-0.800744	0.746875	NaN	-0.688845	0.199394	NaN	0.962095
C2 domain-containing protein 2-like	Q80X80	C2cd2l	Polytopic	10	1.38396	0.153188	1.07785	0.922154	1.14297	0.857026	0.965808	1.03419	0.958771	1.04123	1.46338	1.16952	1.07626	1.55068	0.802884	1.06836	2.20151	1.73906		0.108152	-0.116921	0.192793	-0.22259	-0.0501915	0.0485039	-0.0607413	0.058287	0.549303	0.225912	0.106029	0.6329	-0.316736	0.0953981	1.13849	0.798305
Glycosyltransferase-like protein LARGE1	Q9Z1M7	Large	Type II	13	1.36976	0.154949	1.12673	0.873265	2	0	1.06155	0.93845	1.05946	0.940538	2.50588	1.60259	2.22707	0	1.30613	0.949488	1.08702	1.27993		0.172148	-0.195509	1	NaN	0.0861717	-0.0916475	0.0833312	-0.0884412	1.32531	0.680405	1.15515	NaN	0.385298	-0.0747788	0.120373	0.356068
Endonuclease domain-containing 1 protein	Q8C522	Endod1	Secreted	6	0.789639	0.155165	1.00944	0.990565	0.800349	1.19965	0.718291	1.28171	1.00195	0.998048	0.653842	0.662204	0.554748	0.652947	1.32351	0.967037	0.802137	0.700688		0.013548	-0.0136765	-0.321299	0.262615	-0.47736	0.358069	0.00281376	-0.00281926	-0.612985	-0.594651	-0.850094	-0.614962	0.404367	-0.0483565	-0.318079	-0.513155
Repulsive guidance molecule A	Q8C4C4	Rgma	GPI	8	1.70662	0.158049	0.914557	1.08544	NaN	NaN	0.772673	1.22733	0.922494	1.07751	1.01133	1.23788	NaN	NaN	1.26572	1.46319	2.17709	3.08453		-0.128854	0.118283	NaN	NaN	-0.372069	0.295519	-0.116389	0.107696	0.0162527	0.307866	NaN	NaN	0.339956	0.549118	1.1224	1.62505
Disintegrin and metalloproteinase domain-containing protein 15	O88839	Adam15	Type I	4	1.55447	0.160783	1.02168	0.978324	2	0	0.966317	1.03368	1.03198	0.968015	1.22844	0.901158	1.9409	3.04837	0.677342	1.45051	1.57807	1.611		0.0309378	-0.0316158	1	NaN	-0.0494309	0.0477932	0.0454218	-0.0468984	0.296832	-0.150148	0.956728	1.60804	-0.562044	0.536558	0.658157	0.687955
Protein Fat1	F2Z4A3	Fat1	Type I	25	1.22081	0.160787	0.99989	1.00011	0.990997	1.009	1.03028	0.969717	1.15266	0.847343	0.782178	1.07238	1.51094	1.49067	1.42793	1.10296	1.03854	1.34091		-0.000159208	0.000159191	-0.013048	0.012931	0.0430402	-0.0443639	0.204963	-0.238982	-0.354431	0.100819	0.595447	0.575957	0.513928	0.141382	0.054559	0.423207
Syndecan-3	Q64519	Sdc3	Type I	4	1.29952	0.160896	1.1552	0.844795	0.574389	1.42561	0.378118	1.62188	0.49745	1.50255	1.19046	1.03315	0.677031	2.70978	0.329872	1.58044	0.637388	2.23808		0.208149	-0.243327	-0.799899	0.51158	-1.40309	0.697669	-1.00738	0.587413	0.25152	0.0470477	-0.562706	1.43818	-1.60002	0.660322	-0.649756	1.16226
Delta and Notch-like epidermal growth factor-related receptor	Q8JZM4	Dner	Type I	6	1.38795	0.163798	1.04844	0.951564	1.14751	0.852495	1.02165	0.978353	1.27737	0.722633	1.25472	0.985123	1.67892	2.21937	1.66933	1.37542	0.991451	0.929228		0.0682387	-0.0716273	0.198501	-0.230237	0.0308963	-0.0315725	0.353173	-0.468665	0.32737	-0.0216236	0.747535	1.15015	0.739272	0.459873	-0.0123869	-0.105895
Isoform 2 of Astrotactin-1	Q61137	Astn1	Type I	22	1.37202	0.164592	1.01506	0.98494	0.97598	1.02402	1.18165	0.81835	0.959571	1.04043	1.22231	0.874294	0.891666	1.45359	1.33386	1.06395	2.33522	1.80125		0.0215649	-0.0218921	-0.0350772	0.0342445	0.240802	-0.28921	-0.0595389	0.0571788	0.28961	-0.19381	-0.165425	0.539619	0.415603	0.0894278	1.22356	0.849002
Neurexin-1	E0CZA5	Nrxn1	Type I	41	1.28566	0.165899	1.08137	0.918629	0.984193	1.01581	0.969684	1.03032	1.00327	0.996732	1.01341	0.950444	1.29363	1.30625	1.07376	1.14896	1.83053	1.66831		0.112862	-0.122446	-0.0229867	0.0226262	-0.0444133	0.0430868	0.00470719	-0.0047226	0.0192126	-0.0733272	0.371427	0.385432	0.102668	0.200332	0.872262	0.738385
Protein Tmem132b	F7BAB2	Tmem132b	Type I	4	2.15746	0.169893	1.07801	0.921986	1.47416	0.525835	0.743687	1.25631	2	0	0	1.56793	0	4.7174	1.10155	2.06939	4.38617	3.41727		0.108376	-0.117184	0.559898	-0.927317	-0.427233	0.329196	1	NaN	NaN	0.648859	NaN	2.23799	0.139531	1.04921	2.13296	1.77285
Erlin-2	Q8BFZ9	Erlin2	Type II	8	1.42785	0.172881	1.05801	0.94199	2	0	0.897088	1.10291	0.790026	1.20997	1.07437	0.604892	1.9449	1.85076	1.99741	1.21366	1.68138	1.05541		0.0813535	-0.0862166	1	NaN	-0.156678	0.141318	-0.340028	0.274976	0.103495	-0.72525	0.959694	0.888121	0.998134	0.279365	0.749644	0.0778038
Protein disulfide-isomerase A4	P08003	Pdia4	Secreted	10	1.57765	0.174659	1.23406	0.765939	1.36602	0.633983	1.01082	0.989182	1.0423	0.9577	2.61259	1.58875	0.991921	0.632974	1.67385	1.0949	1.88362	2.14257		0.303414	-0.384699	0.449976	-0.657484	0.0155229	-0.0156918	0.0597709	-0.0623547	1.38548	0.667893	-0.0117035	-0.659781	0.743175	0.130798	0.913508	1.09934
Protein dispatched homolog 2	Q8CIP5	Disp2	Polytopic	10	1.28848	0.175048	1.06338	0.936617	0	2	0.729519	1.27048	0.955509	1.04449	1.58845	1.14968	1.56666	1.86909	0.995095	1.25284	0.918731	0.967319		0.0886616	-0.0944692	NaN	1	-0.454983	0.345375	-0.0656579	0.0627994	0.667617	0.201234	0.647691	0.902337	-0.0070933	0.325203	-0.122285	-0.0479364
Thyrotropin-releasing hormone-degrading ectoenzyme	Q8K093	Trhde	Type II	6	1.52541	0.175854	0.919105	1.08089	0	2	2	0	0.898568	1.10143	1.11879	0.823509	2.3974	1.88317	3.88206	0	1.03764	1.06071		-0.121698	0.112226	NaN	1	1	NaN	-0.154301	0.139381	0.161937	-0.280143	1.26147	0.913166	1.95682	NaN	0.0533082	0.0850296
Leucine-rich repeat and immunoglobulin-like domain-containing nogo receptor-interacting protein 2	Q3URE9	Lingo2	Type I	9	1.29002	0.176484	1.03165	0.968349	0.783029	1.21697	1.02818	0.971817	0.870672	1.12933	1.15836	1.18151	1.26412	1.3605	1.07461	0.792065	1.55015	1.93888		0.0449555	-0.0464015	-0.352862	0.283295	0.0400964	-0.0412427	-0.199798	0.175464	0.212081	0.240638	0.338131	0.444138	0.103817	-0.33631	0.632404	0.955224
Glycosaminoglycan xylosylkinase	Q8VCS3	Fam20b	Type II	3	1.6275	0.177454	0.914551	1.08545	NaN	NaN	2	0	0	2	1.10196	1.16619	NaN	NaN	2.42198	0	5.07489	0		-0.128865	0.118292	NaN	NaN	1	NaN	NaN	1	0.140074	0.221797	NaN	NaN	1.27619	NaN	2.34338	NaN
Endoplasmin	P08113	Hsp90b1	Secreted	36	1.24853	0.178347	0.927073	1.07293	0.970209	1.02979	0.909508	1.09049	0.933346	1.06665	1.42402	1.35512	1.44492	1.73266	1.04429	0.980711	0.970969	1.03557		-0.109245	0.101552	-0.0436323	0.0423514	-0.136841	0.124979	-0.0995155	0.0930917	0.509971	0.438419	0.530994	0.792992	0.0625241	-0.0281005	-0.0425023	0.0504264
Thioredoxin-related transmembrane protein 4	Q8C0L0	Tmx4	Type I	4	1.56837	0.17962	1.02036	0.979638	NaN	NaN	2	0	1.03061	0.96939	0.795788	1.10005	NaN	NaN	2.36437	1.65561	2.02128	1.47309		0.0290809	-0.0296791	NaN	NaN	1	NaN	0.0434988	-0.0448512	-0.329545	0.137574	NaN	NaN	1.24146	0.727362	1.01527	0.558848
Voltage-dependent T-type calcium channel subunit alpha-1H	E9Q6P9	Cacna1h	Polytopic	13	1.18756	0.181865	1.0367	0.963295	1.02888	0.971121	0.926689	1.07331	1.08006	0.919935	1.0775	1.13403	0.574138	1.28617	1.29328	1.32887	1.19123	1.61525		0.0520051	-0.0539501	0.0410736	-0.0422774	-0.109844	0.102069	0.111118	-0.120396	0.107692	0.181455	-0.800531	0.363083	0.371031	0.410204	0.252451	0.691756
Isoform 2 of Choline transporter-like protein 2	Q8BY89	Slc44a2	Polytopic	14	0.828501	0.182058	0.899558	1.10044	0.909336	1.09066	1.01946	0.980543	1.08604	0.913957	0.643167	0.818523	0.651094	0.564374	1.04812	1.03382	1.06103	0.807881		-0.152711	0.138083	-0.137114	0.125206	0.0278005	-0.0283468	0.119081	-0.129802	-0.636735	-0.288904	-0.619062	-0.825277	0.0678056	0.0479795	0.0854628	-0.307785
3-hydroxy-3-methylglutaryl-coenzyme A reductase	F2Z470	Hmgcr	Polytopic	11	1.32415	0.183138	0.970511	1.02949	0.931778	1.06822	0.86606	1.13394	0.929858	1.07014	1.18143	1.19595	1.14415	1.01835	1.14088	0.997018	2.06341	1.85202		-0.043184	0.0419288	-0.101941	0.0952109	-0.20746	0.181344	-0.104918	0.0978025	0.240538	0.258152	0.19428	0.0262304	0.19015	-0.00430812	1.04503	0.889103
Sodium-dependent neutral amino acid transporter SLC6A17	Q8BJI1	Slc6a17	Polytopic	6	1.19213	0.18337	0.834133	1.16587	2	0	1.00225	0.997754	1.00609	0.993911	0.904125	1.0079	2.80767	0	1.56485	1.14704	1.15879	0.946693		-0.261651	0.221404	1	NaN	0.0032369	-0.00324418	0.00875788	-0.00881137	-0.145407	0.0113518	1.48937	NaN	0.646026	0.197919	0.212623	-0.0790315
Eph receptor A7, isoform CRA_b	A2BDQ4	Epha7	Type I	13	1.7243	0.18341	2	0	0	2	1.228	0.772	0.888022	1.11198	3.27492	3.17838	2.00174	0	1.31943	1.32375	1.52129	1.17487		1	NaN	NaN	1	0.296311	-0.373327	-0.171332	0.153128	1.71146	1.66829	1.00125	NaN	0.399911	0.404632	0.605296	0.232497
Protein CASC4	Q6P2L7	Casc4	Type II	12	1.61313	0.183486	1.13019	0.869814	0	2	0.723723	1.27628	0.854484	1.14552	2.64744	1.26839	1.71675	2.57631	0.66738	0.851208	1.66172	1.51583		0.17656	-0.201221	NaN	1	-0.466491	0.351942	-0.226875	0.195998	1.4046	0.342997	0.779682	1.3653	-0.58342	-0.232416	0.732674	0.60011
Receptor-type tyrosine-protein phosphatase gamma	F8VQD7	Ptprg	Type I	15	1.15554	0.183558	0.904328	1.09567	0.967649	1.03235	0.95081	1.04919	1.00256	0.997437	1.11189	1.04779	1.18455	0.967199	0.965818	1.08009	1.48219	1.40478		-0.145082	0.131816	-0.0474449	0.0459342	-0.0727705	0.0692755	0.00369233	-0.0037018	0.153014	0.0673563	0.244336	-0.048115	-0.0501769	0.111156	0.567732	0.490342
Glutamate receptor ionotropic, kainate 3	B1AS29	Grik3	Polytopic	10	1.18365	0.183801	1.04502	0.95498	1.10461	0.895387	0.911421	1.08858	0.94465	1.05535	0.76033	1.043	0	0	1.6114	2.37815	1.77598	1.90037		0.0635302	-0.0664572	0.143541	-0.159417	-0.13381	0.122446	-0.0821474	0.0777209	-0.395303	0.0607449	NaN	NaN	0.688313	1.24984	0.828613	0.926281
Adenylate cyclase type 1	O88444	Adcy1	Polytopic	6	0.840448	0.188279	1.04264	0.95736	2	0	1.12589	0.874112	1.27632	0.723675	0.950656	1.03442	1.49789	0	1.25174	0	1.02026	0.96861		0.0602406	-0.0628661	1	NaN	0.171063	-0.19411	0.351995	-0.466585	-0.0730054	0.0488213	0.582934	NaN	0.323936	NaN	0.0289422	-0.0460129
ATP-binding cassette sub-family G member 2	S4R2E1	Abcg2	Polytopic	4	0.723437	0.196876	0.922661	1.07734	0.906514	1.09349	0.927583	1.07242	0.925845	1.07416	0.846469	0	1.2659	1.54984	1.15332	0	0	0.971977		-0.116128	0.107473	-0.141599	0.128935	-0.108451	0.100865	-0.111157	0.103202	-0.24047	NaN	0.34016	0.632115	0.205789	NaN	NaN	-0.0410057
FAD-dependent oxidoreductase domain-containing protein 2	Q3USW5	Foxred2	Secreted	7	0.80763	0.199075	0.883543	1.11646	0.938983	1.06102	0.96587	1.03413	0.898662	1.10134	0.72766	0.58384	0.526092	0.781101	0.604611	0.777567	1.00054	1.45963		-0.178627	0.158927	-0.0908296	0.0854483	-0.0500996	0.048418	-0.154149	0.139257	-0.458663	-0.776355	-0.926612	-0.356419	-0.725922	-0.362962	0.00077178	0.545607
Versican core protein	E9PYH0	Vcan	Secreted	10	1.21008	0.204238	0.953606	1.04639	1.14521	0.854792	1.02116	0.978842	1.02329	0.976705	1.21082	1.53852	1.00203	0.909439	1.07242	0.984608	1.48928	1.47353		-0.0685354	0.0654267	0.19561	-0.226355	0.0302067	-0.0308527	0.033222	-0.034005	0.275987	0.621548	0.00291999	-0.136951	0.100873	-0.0223783	0.574618	0.559273
Leucine-rich repeat-containing protein 8A	Q80WG5	Lrrc8a	Polytopic	13	1.27071	0.204588	1.04825	0.951753	0.765033	1.23497	1.07177	0.928233	1.16545	0.834553	1.46057	1.2831	0.989798	1.01165	1.03588	0.957222	1.81632	1.6111		0.0679786	-0.0713408	-0.386406	0.304473	0.0999917	-0.107442	0.220884	-0.260925	0.546534	0.359639	-0.0147944	0.0167105	0.0508535	-0.0630739	0.861017	0.688046
Alpha-N-acetylglucosaminidase	O88325	Naglu	Secreted	7	1.7677	0.205624	1.17723	0.822771	2	0	1.07354	0.926463	0.97324	1.02676	1.1499	0.805679	4.25201	2.45295	1.74047	1.5105	1.21831	1.01177		0.235395	-0.281437	1	NaN	0.102372	-0.110195	-0.0391322	0.0380987	0.201511	-0.311723	2.08814	1.29452	0.799476	0.595024	0.284885	0.016885
Isoform 3 of Teneurin-4	Q3UHK6	Tenm4	Type II	48	1.21796	0.207129	1.00949	0.990511	1.12232	0.877682	0.989399	1.0106	0.952103	1.0479	1.34433	1.23825	0.891334	0.86032	1.16121	1.27956	1.39894	1.56976		0.0136247	-0.0137546	0.166481	-0.188229	-0.0153754	0.0152133	-0.0708104	0.0674969	0.426888	0.308301	-0.165962	-0.217054	0.215626	0.355643	0.484332	0.650543
Semaphorin-4C	Q64151	Sema4c	Type I	5	1.37618	0.21059	1.22637	0.773633	NaN	NaN	2	0	1.01067	0.989334	1.26091	1.38104	NaN	NaN	2.23602	0	1.37332	2.00578		0.294391	-0.370279	NaN	NaN	1	NaN	0.0153063	-0.0154704	0.334468	0.465756	NaN	NaN	1.16093	NaN	0.457669	1.00416
Cytoskeleton-associated protein 4	Q8BMK4	Ckap4	Type II	26	1.43146	0.211617	1.06782	0.932181	0.548564	1.45144	0.93304	1.06696	0.815637	1.18436	2.23828	1.70413	1.80113	1.80661	0.839685	1.02815	0.884111	1.14956		0.094667	-0.101318	-0.866269	0.537481	-0.0999891	0.093506	-0.294	0.244111	1.16239	0.769031	0.848903	0.853282	-0.25208	0.0400577	-0.177701	0.201085
Insulin receptor	P15208	Insr	Type I	6	1.38222	0.21292	0.961441	1.03856	NaN	NaN	0.798262	1.20174	1.05871	0.941294	1.56685	0.762631	NaN	NaN	1.06689	1.31817	1.85015	1.72861		-0.0567301	0.0545835	NaN	NaN	-0.325065	0.265122	0.0823024	-0.0872831	0.647871	-0.390943	NaN	NaN	0.0934144	0.398537	0.887646	0.789609
Isoform 4 of Receptor-type tyrosine-protein phosphatase T	Q99M80	Ptprt	Type I	7	1.48203	0.215751	1.00328	0.996725	0.90924	1.09076	0.965699	1.0343	1.1235	0.876499	1.50351	1.54307	0.830791	0.78782	1.04381	1.65341	2.40661	2.08719		0.00471768	-0.00473315	-0.137268	0.125334	-0.050355	0.0486566	0.168002	-0.190176	0.588334	0.625799	-0.267443	-0.344063	0.0618564	0.725443	1.267	1.06156
Transporter	E9Q151	Slc6a8	Polytopic	6	0.819668	0.217899	0.814237	1.18576	0.945011	1.05499	0.839229	1.16077	0.945897	1.0541	0.671597	0.884847	0.828044	0.996737	0.845089	1.26796	1.06307	0		-0.29648	0.245816	-0.0815967	0.0772277	-0.252864	0.215083	-0.0802445	0.0760154	-0.574331	-0.1765	-0.27222	-0.00471573	-0.242825	0.342508	0.0882372	NaN
Adenylate cyclase type 8	P97490	Adcy8	Polytopic	8	0.76949	0.219367	0.446527	1.55347	0.995197	1.0048	0.993464	1.00654	0.831101	1.1689	0.553679	0.277246	1.48076	0	1.14471	1.15478	1.12352	0.421223		-1.16318	0.635497	-0.00694617	0.00691289	-0.0094611	0.00939945	-0.266904	0.22515	-0.852879	-1.85076	0.566342	NaN	0.194986	0.207615	0.168026	-1.24734
Lysosome membrane protein 2	O35114	Scarb2	Polytopic	7	1.25201	0.22058	0.91622	1.08378	0.815386	1.18461	0.740007	1.25999	0.91358	1.08642	1.69881	1.76947	0.841111	1.64437	0.853918	1.05872	1.33484	0.814877		-0.126234	0.116072	-0.294445	0.244417	-0.434388	0.333415	-0.130398	0.119582	0.76452	0.823318	-0.249632	0.717531	-0.227831	0.0823176	0.416667	-0.295346
Tetraspanin 6	Q99L96	Tspan6	Polytopic	6	1.31613	0.222048	2	0	NaN	NaN	1.06924	0.93076	0.874611	1.12539	2.46558	0	NaN	NaN	1.55147	1.26501	1.00556	1.60918		1	NaN	NaN	NaN	0.096586	-0.103519	-0.193286	0.170423	1.30193	NaN	NaN	NaN	0.633633	0.339151	0.00799463	0.686325
Niemann-Pick C1 protein	O35604	Npc1	Type I	13	0.88289	0.231309	0.963473	1.03653	1.16043	0.839566	1.07957	0.920435	1.1571	0.842904	0.734514	0.804828	1.00922	1.24953	1.15514	0.591317	0.900715	0.617843		-0.0536843	0.0517581	0.214664	-0.252284	0.11045	-0.119612	0.210509	-0.24656	-0.445137	-0.313247	0.0132455	0.321391	0.208074	-0.757996	-0.150857	-0.694689
Isoform 2 of Protein sidekick-1	Q3UH53	Sdk1	Type I	5	1.36954	0.231702	1.01191	0.988086	NaN	NaN	0.942422	1.05758	1.10729	0.892715	1.32881	1.27605	NaN	NaN	1.68048	2.02675	1.90518	0		0.0170865	-0.0172913	NaN	NaN	-0.0855549	0.0807641	0.147027	-0.163729	0.410135	0.351682	NaN	NaN	0.748873	1.01917	0.929928	NaN
Leucine-rich repeat transmembrane neuronal protein 2	Q8BGA3	Lrrtm2	Type I	6	1.83551	0.232393	1.09206	0.907939	2	0	1.04668	0.953325	0.901898	1.0981	1.27246	0.997717	4.09626	3.41636	1.1037	0.830181	1.94561	1.02179		0.127054	-0.139333	1	NaN	0.065814	-0.0689605	-0.148965	0.135013	0.347616	-0.00329728	2.03431	1.77246	0.142349	-0.268502	0.96022	0.0310919
Zinc transporter ZIP6	Q8C145	Slc39a6	Type I	7	1.4149	0.233445	1.07666	0.923339	NaN	NaN	1.33431	0.665692	1.21953	0.78047	0.777073	0.959066	NaN	NaN	1.41036	1.29753	2.23857	1.80677		0.106564	-0.115068	NaN	NaN	0.416092	-0.587074	0.286325	-0.357584	-0.363878	-0.0602975	NaN	NaN	0.496067	0.375773	1.16258	0.853412
Leucine-rich repeat and immunoglobulin-like domain-containing nogo receptor-interacting protein 1	Q9D1T0	Lingo1	Type I	17	1.42068	0.235548	0.959764	1.04024	1.1209	0.879099	1.14831	0.851688	1.0853	0.914701	0.849793	0.931406	1.16599	1.36623	1.28295	1.19435	2.20711	2.36764		-0.059248	0.0569105	0.164658	-0.185902	0.199515	-0.231604	0.118093	-0.128628	-0.234817	-0.102518	0.22156	0.450204	0.359464	0.256228	1.14216	1.24345
Sodium bicarbonate cotransporter 3	Q8BTY2	Slc4a7	Polytopic	9	0.770274	0.236406	0.935563	1.06444	1.08883	0.911166	0.774347	1.22565	0.773871	1.22613	0.393791	0.508865	0.469861	0.673307	0.619737	0.737638	1.20613	1.55286		-0.0960939	0.0900911	0.122784	-0.134215	-0.368948	0.293551	-0.369835	0.294111	-1.3445	-0.974646	-1.0897	-0.570663	-0.690273	-0.439016	0.270389	0.634931
Noelin	Q8R357	Olfm1	Secreted	3	1.19714	0.237796	1.36149	0.638508	1.08404	0.91596	0.731808	1.26819	1.14675	0.853252	1.23017	1.53658	1.05932	1.04995	0.937483	0.881202	1.31331	1.56907		0.445189	-0.647224	0.116418	-0.126644	-0.450463	0.342773	0.197548	-0.228956	0.298857	0.619719	0.0831403	0.0703216	-0.0931356	-0.182455	0.393205	0.649914
Endoplasmic reticulum metallopeptidase 1	Q3UVK0	Ermp1	Polytopic	15	1.19751	0.238896	0.886888	1.11311	0.950886	1.04911	1.12796	0.872037	0.906945	1.09305	1.30471	1.29333	0.866293	0.825632	1.4768	1.0709	1.50938	1.23304		-0.173177	0.154599	-0.0726554	0.0691711	0.17372	-0.197539	-0.140913	0.128366	0.383724	0.37109	-0.207073	-0.276428	0.56247	0.0988221	0.593954	0.302223
Isoform Short of Ephrin type-A receptor 4	Q03137	Epha4	Type I	24	1.33486	0.246368	0.872087	1.12791	1.02099	0.97901	1.00639	0.993608	0.910691	1.08931	1.24041	1.38755	0.944036	0.783548	1.21375	1.16288	2.05931	1.88737		-0.197456	0.173656	0.0299684	-0.0306042	0.0091922	-0.00925114	-0.134966	0.123413	0.310819	0.472539	-0.0830861	-0.351907	0.279476	0.217706	1.04216	0.916375
Immunoglobulin superfamily member 21	Q7TNR6	Igsf21	Secreted	3	0.825376	0.247713	0.922922	1.07708	1.06412	0.935882	1.07031	0.929689	1.18992	0.810085	0.773789	0.820962	0.842013	0.794442	1.05666	0	1.16163	1.15352		-0.115719	0.107122	0.0896575	-0.0956007	0.0980305	-0.10518	0.250859	-0.303855	-0.369987	-0.284613	-0.248085	-0.331986	0.0795102	NaN	0.216146	0.206041
Endoplasmic reticulum-Golgi intermediate compartment protein 1	Q9DC16	Ergic1	Polytopic	5	0.700755	0.247972	0	2	0	2	1.06247	0.937534	0.73296	1.26704	0	1.79333	0	0.470084	1.7472	1.07036	0	0.525067		NaN	1	NaN	1	0.0874169	-0.0930573	-0.448194	0.341462	NaN	0.842644	NaN	-1.08901	0.805041	0.0980923	NaN	-0.929427
Brain-specific angiogenesis inhibitor 1	Q3UHD1	Bai1	Type I	19	0.808691	0.249015	1.07385	0.926155	0.912186	1.08781	1.03489	0.965108	1.05466	0.945335	0.886675	0.801058	0.570114	0.352602	1.04138	0.702611	1.25583	0.859256		0.102786	-0.110675	-0.1326	0.121432	0.0494804	-0.0512378	0.0767844	-0.081102	-0.173523	-0.320022	-0.810679	-1.50389	0.0584917	-0.509202	0.328644	-0.21884
Major prion protein	P04925	Prnp	GPI	4	1.32873	0.25078	1.13369	0.866308	NaN	NaN	1.13815	0.861847	0.726504	1.2735	1.06774	0.859799	NaN	NaN	1.15316	1.14024	1.53115	2.22029		0.181029	-0.207049	NaN	NaN	0.186694	-0.214496	-0.460958	0.348795	0.0945657	-0.217928	NaN	NaN	0.205596	0.189343	0.614615	1.15075
Lysophospholipid acyltransferase 5	Q91V01	Lpcat3	Polytopic	4	1.25568	0.25249	0.945563	1.05444	NaN	NaN	1.03704	0.962957	1.04692	0.953083	1.26648	1.22991	NaN	NaN	1.33053	1.56375	0.868257	1.27517		-0.0807541	0.0764726	NaN	NaN	0.0524758	-0.0544568	0.0661473	-0.0693265	0.340828	0.298557	NaN	NaN	0.412002	0.645014	-0.203805	0.35069
Neutral alpha-glucosidase AB	Q8BHN3	Ganab	Secreted	11	1.70519	0.259197	1.00143	0.998569	0	2	0.902458	1.09754	1.06139	0.938607	1.21309	1.13215	3.0255	3.86315	1.97305	0	1.46124	0.973364		0.00206255	-0.00206551	NaN	1	-0.148068	0.134276	0.0859592	-0.0914071	0.278683	0.179071	1.59717	1.94978	0.980429	NaN	0.547197	-0.0389488
Neuroligin-2	Q69ZK9	Nlgn2	Type I	16	1.30056	0.259718	0.982954	1.01705	0.997265	1.00274	0.936845	1.06316	1.1921	0.807902	1.0116	1.15189	0.950963	1.11775	1.05321	1.09891	2.26754	1.75261		-0.0248035	0.0243842	-0.00395155	0.00394075	-0.094118	0.0883522	0.253503	-0.307748	0.0166339	0.204009	-0.0725387	0.160595	0.0747884	0.136067	1.18113	0.809503
Transmembrane 9 superfamily member 4	Q8BH24	Tm9sf4	Type I	5	1.58375	0.259719	2	0	NaN	NaN	2	0	0.810501	1.1895	3.08459	2.31026	NaN	NaN	1.46155	1.33933	1.30677	0		1	NaN	NaN	NaN	1	NaN	-0.303113	0.250354	1.62508	1.20805	NaN	NaN	0.547496	0.421506	0.386007	NaN
Xyloside xylosyltransferase 1	Q3U4G3	Xxylt1	Polytopic	10	0.791501	0.261446	1.02135	0.97865	0.993135	1.00686	1.00526	0.994741	1.12574	0.874262	0.815212	1.08681	0.835583	0	1.01161	1.21596	0.736173	0.630672		0.0304767	-0.0311344	-0.00993777	0.00986978	0.00756787	-0.00760778	0.170871	-0.193863	-0.294753	0.120096	-0.259145	NaN	0.0166493	0.282092	-0.441883	-0.665039
Attractin	Q9WU60	Atrn	Type I	8	1.34018	0.26146	0.883324	1.11668	NaN	NaN	0.947081	1.05292	0.999365	1.00063	1.18327	1.0219	NaN	NaN	1.27542	0.544496	2.06794	1.94802		-0.178985	0.159211	NaN	NaN	-0.078441	0.0743951	-0.00091592	0.000915339	0.242777	0.0312581	NaN	NaN	0.350971	-0.877007	1.0482	0.962012
Immunoglobulin superfamily member 8	G3UYZ1	Igsf8	Type I	7	1.15254	0.264172	0.909681	1.09032	1.0464	0.953599	1.29072	0.709283	1.09736	0.902645	1.16293	1.32305	1.04588	0.694735	1.35345	1.3273	1.37339	0.939556		-0.136567	0.12475	0.0654359	-0.0685454	0.368173	-0.495567	0.134031	-0.14777	0.217762	0.40387	0.0647172	-0.525466	0.436644	0.408498	0.457746	-0.0899492
Thrombospondin type-1 domain-containing protein 7A	E9QNR5	Thsd7a	Secreted	10	1.20087	0.264721	0.997502	1.0025	0.789872	1.21013	1.05684	0.943165	0.954624	1.04538	1.02863	0.93945	0.982531	0.996399	1.21493	1.19469	1.3505	1.8998		-0.00360821	0.00359921	-0.340309	0.275159	0.0797507	-0.0844186	-0.0669949	0.0640214	0.0407238	-0.0901117	-0.0254259	-0.00520437	0.280869	0.256641	0.433492	0.92585
Protein Pcdh1	Q8CFX3	Pcdh1	Type I	20	1.14148	0.266346	1.01086	0.989144	0.943044	1.05696	1.06981	0.930192	1.26076	0.739241	1.42662	1.24702	0.740285	1.0544	1.17219	0.984144	1.50198	1.00521		0.0155771	-0.0157472	-0.0846037	0.0799159	0.0973525	-0.1044	0.334293	-0.435883	0.512606	0.318479	-0.433846	0.0764183	0.229208	-0.0230586	0.586865	0.0074936
Beta-1,4 N-acetylgalactosaminyltransferase 1	Q09200	B4galn	Type II	7	1.73547	0.269385	0.903031	1.09697	2	0	0.927913	1.07209	0.815468	1.18453	0.866095	0.864325	2.73264	3.44792	0.697171	1.22123	1.53652	2.51788		-0.147152	0.133523	1	NaN	-0.107939	0.100422	-0.2943	0.244317	-0.207403	-0.210354	1.4503	1.78573	-0.520415	0.288332	0.619669	1.33221
Protein shisa-6 homolog	Q3UH99	Shisa6	Type I	3	1.98562	0.273056	1.03819	0.961809	NaN	NaN	2	0	2	0	1.16482	0	NaN	NaN	2.44164	0	4.76503	3.54222		0.0540724	-0.0561782	NaN	NaN	1	NaN	1	NaN	0.220108	NaN	NaN	NaN	1.28785	NaN	2.25248	1.82465
Intercellular adhesion molecule 5	Q60625	Icam5	Type I	13	0.853368	0.275344	1.0122	0.987803	1.21338	0.786625	0.979114	1.02089	1.04435	0.955654	0.677328	0.56304	0.877777	0.494931	0.969939	1.006	1.17083	1.06709		0.0174907	-0.0177053	0.279026	-0.346252	-0.0304519	0.0298224	0.0625995	-0.0654394	-0.562074	-0.828691	-0.188074	-1.0147	-0.0440346	0.0086288	0.227536	0.0936867
Low-density lipoprotein receptor-related protein 1B	Q9JI18	Lrp1b	Type I	19	1.28574	0.275535	0.892416	1.10758	1.27535	0.724646	0.994837	1.00516	0.949825	1.05018	0.744925	1.06955	1.03888	0.935079	1.46161	1.49479	1.66037	1.88073		-0.164212	0.147417	0.350898	-0.464652	-0.00746777	0.00742931	-0.0742669	0.0706303	-0.424832	0.0969998	0.0550258	-0.0968403	0.547559	0.579945	0.731503	0.911289
Amyloid-like protein 1	Q03157	Aplp1	Type I	5	1.95655	0.276469	0.686558	1.31344	NaN	NaN	2	0	2	0	0.615163	0.71615	NaN	NaN	2.01327	0	5.18837	3.20634		-0.542546	0.393352	NaN	NaN	1	NaN	1	NaN	-0.700959	-0.481666	NaN	NaN	1.00954	NaN	2.37528	1.68093
Low-density lipoprotein receptor	P35951	Ldlr	Type I	11	1.53381	0.276809	2	0	0.620843	1.37916	0.928466	1.07153	1.03119	0.968812	1.61233	1.5985	0.674193	1.04119	1.14386	0.929666	2.8015	2.46923		1	NaN	-0.687699	0.463786	-0.107079	0.0996775	0.044307	-0.045711	0.689143	0.676723	-0.568766	0.0582337	0.193913	-0.105216	1.4862	1.30406
BMP/retinoic acid-inducible neural-specific protein 2	Q6DFY8	Brinp2	Secreted	10	1.43164	0.277573	1.02464	0.97536	2	0	0.851115	1.14889	1.23364	0.766362	1.202	0.782171	2.27512	1.76071	0.816692	0.886078	1.80286	1.92751		0.0351175	-0.0359937	1	NaN	-0.232575	0.200235	0.302919	-0.383902	0.265434	-0.354444	1.18594	0.81616	-0.292136	-0.174494	0.850287	0.946735
SLIT and NTRK-like protein 4	Q810B8	Slitrk4	Type I	13	1.53978	0.281147	1.2584	0.741596	1.10549	0.894508	2	0	0.767209	1.23279	0.670394	0.99764	0.998577	0.948457	1.93941	2.53607	2.65532	1.57239		0.331596	-0.431295	0.144688	-0.160833	1	NaN	-0.382308	0.301928	-0.576918	-0.00340835	-0.00205444	-0.0763461	0.95562	1.34259	1.40889	0.652958
ATP-binding cassette sub-family A member 3	Q8R420	Abca3	Polytopic	10	1.30106	0.283506	1.02593	0.974071	1.11659	0.883407	1.03159	0.968406	0.993889	1.00611	1.4488	1.38926	1.75023	1.81411	1.28386	1.13205	0.979542	0.610615		0.0369315	-0.0379018	0.159103	-0.178849	0.0448757	-0.0463165	-0.00884343	0.00878955	0.534855	0.474321	0.807541	0.859266	0.360491	0.178933	-0.0298203	-0.711666
Chloride transport protein 6	O35454	Clcn6	Polytopic	7	1.48721	0.290245	0.9808	1.0192	2	0	1.12668	0.873316	1.0123	0.987695	2.58083	1.63487	2.08831	1.87716	1.34306	0.847278	0.888652	0.637484		-0.0279684	0.0274365	1	NaN	0.172083	-0.195425	0.0176435	-0.017862	1.36783	0.709176	1.06234	0.908548	0.425525	-0.239093	-0.17031	-0.649538
Leucine-rich repeat and fibronectin type III domain-containing protein 1	Q2WF71	Lrfn1	Type I	18	1.18472	0.291972	1.05852	0.941479	0.990972	1.00903	0.828144	1.17186	0.916966	1.08303	0.965217	0.878817	1.10109	1.19229	0.91131	1.23001	1.37412	1.82495		0.0820492	-0.0869985	-0.0130835	0.012966	-0.272046	0.228795	-0.12506	0.115079	-0.0510749	-0.186366	0.138928	0.253731	-0.133986	0.298672	0.458508	0.867856
Prolow-density lipoprotein receptor-related protein 1	Q91ZX7	Lrp1	Type I	75	1.06377	0.294601	1.00264	0.997361	1.03192	0.968085	1.02634	0.973656	1.00119	0.998815	0.933401	0.971249	1.00361	1.03982	1.07613	1.12753	1.24404	1.1144		0.00380264	-0.00381269	0.0453247	-0.046795	0.037515	-0.0385166	0.00170897	-0.001711	-0.0994315	-0.0420871	0.00519378	0.056334	0.105851	0.173161	0.315036	0.156266
Plexin-B1	Q8CJH3	Plxnb1	Type I	17	1.31099	0.294783	1.00396	0.996042	1.10876	0.891241	0.939434	1.06057	1.08698	0.913022	0.723285	0.781743	1.49452	1.49511	1.57742	1.82387	1.28848	1.30349		0.00569852	-0.00572111	0.148945	-0.166112	-0.0901365	0.0848346	0.120322	-0.131278	-0.467363	-0.355233	0.579686	0.580252	0.657567	0.867001	0.36567	0.38238
Sortilin-related receptor	O88307	Sorl1	Type I	14	1.32694	0.295418	1.04015	0.959851	0	2	0.965555	1.03444	0.891998	1.108	0.9424	0.93967	2.67814	1.59477	1.01234	1.23237	0.90672	1.30912		0.0567909	-0.0591184	NaN	1	-0.0505694	0.0488567	-0.164888	0.14796	-0.0855888	-0.0897737	1.42123	0.673345	0.0176999	0.301434	-0.141271	0.388596
Isoform 2 of N-acetylglucosamine-1-phosphotransferase subunits alpha/beta	Q69ZN6	Gnptab	Type II	9	1.27146	0.29804	0.903446	1.09655	1.24024	0.759761	0.841365	1.15863	0.928025	1.07198	1.4473	1.38392	0.971557	0.685556	0.945713	1.24861	1.70401	1.78505		-0.146489	0.132977	0.310618	-0.396383	-0.249196	0.212426	-0.107765	0.100272	0.533367	0.468762	-0.0416293	-0.544654	-0.080526	0.320318	0.768932	0.835966
Isoform 4 of Voltage-dependent calcium channel subunit alpha-2/delta-2	Q6PHS9	Cacna2d2	Type I	10	0.875655	0.299587	1.02337	0.976629	0.733219	1.26678	1.12511	0.874886	0.976348	1.02365	0.76986	0.671234	0.804761	0.636618	0.934329	0.726271	1.107	1.35517		0.0333288	-0.034117	-0.447683	0.341167	0.170071	-0.192833	-0.034533	0.0337257	-0.377332	-0.575112	-0.313369	-0.6515	-0.0979967	-0.461421	0.14665	0.438477
Contactin-3	Q07409	Cntn3	GPI	11	0.727175	0.302295	1.07222	0.927775	0.972754	1.02725	1.04893	0.951075	1.00632	0.993683	0.35352	0.463415	0.278674	0	0.922031	1.23724	1.15853	1.40398		0.100608	-0.108153	-0.0398524	0.0387811	0.0689118	-0.0723693	0.00908455	-0.00914212	-1.50014	-1.10962	-1.84335	NaN	-0.117112	0.307128	0.212299	0.489524
Metabotropic glutamate receptor 7	Q68ED2	Grm7	Type I	16	0.9294	0.302469	1.01233	0.98767	0.756918	1.24308	1.19585	0.804149	1.11291	0.887091	1.1856	0.822655	0.84135	0.789165	0.978175	0.706478	1.16306	0.948721		0.017679	-0.0178984	-0.40179	0.313921	0.258038	-0.314465	0.154336	-0.172847	0.245613	-0.281641	-0.249222	-0.341601	-0.031835	-0.501284	0.217921	-0.0759446
FRAS1-related extracellular matrix protein 2	Q6NVD0	Frem2	Type I	9	1.16016	0.303566	0.954878	1.04512	NaN	NaN	1.21047	0.789525	0.908437	1.09156	0.931516	0.938871	NaN	NaN	1.14684	1.59986	1.07726	1.26663		-0.066612	0.0636717	NaN	NaN	0.275573	-0.340943	-0.138541	0.126395	-0.102347	-0.0910014	NaN	NaN	0.197665	0.677944	0.107361	0.340991
ATP-binding cassette sub-family A member 5	Q8K448	Abca5	Polytopic	11	1.15927	0.303891	1.00693	0.993069	1.06842	0.93158	1.12766	0.872344	1.06531	0.93469	1.01547	1.19882	1.63327	1.45761	1.02435	1.00115	1.1778	0.765653		0.0099653	-0.0100346	0.0954784	-0.102248	0.173327	-0.197031	0.0912732	-0.09744	0.0221542	0.261616	0.707761	0.543608	0.0347078	0.00166176	0.236096	-0.385238
Isoform 2 of CUB and sushi domain-containing protein 1	Q923L3	Csmd1	Type I	13	1.18211	0.306915	1.13012	0.869879	0.925671	1.07433	1.10386	0.896142	1.01626	0.983738	0.873615	0.8621	1.14638	1.15964	1.20712	1.09999	1.54842	1.55963		0.176478	-0.201114	-0.111428	0.103435	0.142554	-0.158201	0.023273	-0.0236546	-0.19493	-0.214073	0.197082	0.213675	0.271565	0.137489	0.630797	0.641203
UDP-glucose:glycoprotein glucosyltransferase 1	Q6P5E4	Uggt1	Secreted	9	0.870964	0.307076	0.91045	1.08955	2	0	0.83116	1.16884	1.15383	0.846174	0	2.00338	0	0	1.88488	1.06145	0.989472	1.02852		-0.135348	0.123732	1	NaN	-0.266802	0.225078	0.206426	-0.240974	NaN	1.00244	NaN	NaN	0.914473	0.0860411	-0.0152698	0.0405702
Isoform Epsilon of Lamina-associated polypeptide 2, isoforms beta/delta/epsilon/gamma	Q61029	Tmpo	Type II	7	1.11422	0.312732	0.954434	1.04557	0.993471	1.00653	0.689077	1.31092	1.02429	0.975713	0.965836	1.23163	1.18557	1.08715	0.89437	0.894115	1.5492	1.10586		-0.0672833	0.0642848	-0.0094502	0.0093887	-0.537262	0.390583	0.0346198	-0.035471	-0.0501499	0.300572	0.245576	0.120544	-0.161057	-0.161468	0.631527	0.145174
Noelin-2	Q8BM13	Olfm2	Secreted	2	1.25404	0.313874	1.1947	0.805302	2	0	2	0	0.998584	1.00142	1.54617	1.79895	1.73387	0	2.96721	0	1.2627	0.723422		0.256645	-0.312397	1	NaN	1	NaN	-0.00204424	0.00204135	0.628695	0.847157	0.793995	NaN	1.56911	NaN	0.336514	-0.467091
ATP-binding cassette sub-family A member 1	P41233	Abca1	Polytopic	39	1.18708	0.314745	1.04148	0.958519	1.15486	0.845141	1.01075	0.989254	1.02645	0.973555	1.02578	0.99585	1.4026	1.13406	1.52717	1.6105	0.834364	0.966344		0.058636	-0.0611205	0.207717	-0.242736	0.0154207	-0.0155873	0.0376563	-0.0386656	0.0367168	-0.00600009	0.488102	0.181499	0.610861	0.687506	-0.261251	-0.049391
Gamma-aminobutyric acid receptor subunit alpha-5	Q8BHJ7	Gabra5	Type I	5	1.18805	0.315012	0.982142	1.01786	NaN	NaN	1.10576	0.894237	1.08654	0.91346	0.827614	0.814944	NaN	NaN	1.18607	1.02713	1.50429	1.76826		-0.0259958	0.0255356	NaN	NaN	0.145042	-0.16127	0.119742	-0.130587	-0.272971	-0.295226	NaN	NaN	0.246189	0.0386183	0.589079	0.822333
Tumor necrosis factor receptor superfamily member 21	Q9EPU5	Tnfrsf21	Type I	13	1.53459	0.316026	1.04351	0.956492	2	0	1.11267	0.887333	0.889786	1.11021	1.36849	1.39133	0.625971	0.785145	1.58896	1.25057	2.67698	2.58928		0.061441	-0.0641745	1	NaN	0.154022	-0.172453	-0.16847	0.150838	0.452587	0.476462	-0.675831	-0.348969	0.66808	0.322586	1.42061	1.37255
Isoform Alpha-6X1A of Integrin alpha-6	Q61739	Itga6	Type I	10	0.780394	0.324157	1.05686	0.943136	1.242	0.758004	0.855827	1.14417	0.970749	1.02925	0.657743	0	0.594699	0	1.20762	1.34652	1.12679	1.30978		0.0797893	-0.0844618	0.31266	-0.399722	-0.224608	0.194305	-0.0428291	0.0415942	-0.604404	NaN	-0.749768	NaN	0.272162	0.429237	0.172224	0.389321
Isoform 2 of Protein FAM171B	Q14CH0	Fam171b	Type I	12	1.19951	0.324561	1.10944	0.890556	NaN	NaN	0.836137	1.16386	0.884684	1.11532	0.741159	0.853103	NaN	NaN	1.05883	1.00095	1.93088	1.61215		0.149837	-0.167221	NaN	NaN	-0.258189	0.218922	-0.176766	0.157453	-0.432146	-0.229207	NaN	NaN	0.0824679	0.00136615	0.949255	0.688982
Cadherin-10	P70408	Cdh10	Type I	6	1.27388	0.331012	0.893307	1.10669	1.01701	0.982991	0.964802	1.0352	1.0386	0.961395	1.26026	1.09029	0.809133	0.82148	1.32328	1.12633	1.9757	1.78458		-0.162772	0.146255	0.024332	-0.0247494	-0.0516949	0.0499065	0.0546468	-0.0567985	0.333719	0.124713	-0.305551	-0.283703	0.404117	0.17163	0.982366	0.835587
Isoform 2 of Vesicular inhibitory amino acid transporter	O35633	Slc32a1	Polytopic	7	1.11945	0.334128	1.03926	0.960738	NaN	NaN	0.942528	1.05747	1.04077	0.95923	1.19581	1.19656	NaN	NaN	1.31261	1.35812	0.720389	0.933235		0.0555596	-0.0577852	NaN	NaN	-0.0853933	0.08062	0.0576508	-0.0600508	0.257991	0.258893	NaN	NaN	0.392438	0.441608	-0.473152	-0.0996877
Leucine rich repeat containing 8 family, member B	B2RSI6	Lrrc8b	Polytopic	8	1.11774	0.334389	1.07675	0.923248	NaN	NaN	1.14248	0.857525	1.02427	0.975734	0.855955	0.845333	NaN	NaN	1.51139	1.25693	1.18087	1.05595		0.106686	-0.11521	NaN	NaN	0.192163	-0.22175	0.0345899	-0.0354396	-0.224393	-0.242409	NaN	NaN	0.595873	0.329906	0.23985	0.0785388
Chondroitin sulfate proteoglycan 4	Q8VHY0	Cspg4	Type I	48	1.10233	0.334877	1.07746	0.922544	0.985868	1.01413	0.904299	1.0957	0.923594	1.07641	1.00276	0.853504	1.0357	1.05618	1.00515	1.17807	1.20975	1.47749		0.107629	-0.11631	-0.0205331	0.020245	-0.145128	0.131854	-0.114669	0.106222	0.00397279	-0.22853	0.050604	0.0788584	0.0074177	0.23643	0.27471	0.563144
Metabotropic glutamate receptor 5	Q3UVX5	Grm5	Type I	25	1.11589	0.335225	0.998114	1.00189	0.971378	1.02862	1.00565	0.994349	0.821258	1.17874	0.906273	0.841117	1.09815	1.35334	1.22295	1.34808	0.910236	1.24698		-0.00272396	0.00271883	-0.0418959	0.0407135	0.0081297	-0.00817578	-0.284092	0.237248	-0.141982	-0.249622	0.135078	0.436521	0.290362	0.43091	-0.135687	0.318433
Uncharacterized family 31 glucosidase KIAA1161	Q69ZQ1	Kiaa1161	Type II	16	0.852162	0.336531	1.13096	0.869042	1.40201	0.597989	0.773494	1.22651	1.04025	0.959754	0.655061	0.397856	0.986009	0.462111	1.07376	1.47926	0.951867	0.811379		0.177545	-0.202502	0.487498	-0.741809	-0.370538	0.294554	0.0569243	-0.0592629	-0.610298	-1.32968	-0.0203268	-1.11369	0.102669	0.564873	-0.0711684	-0.301553
Leucine-rich repeat-containing protein 8C	Q8R502	Lrrc8c	Polytopic	8	0.812625	0.336687	0.952363	1.04764	0.893732	1.10627	0.818711	1.18129	1.27135	0.72865	1.45492	0	0.720809	0	0.903672	1.34158	1.31139	0.768629		-0.0704172	0.0671395	-0.162086	0.145701	-0.288574	0.240362	0.346361	-0.456702	0.540937	NaN	-0.472312	NaN	-0.146129	0.423935	0.391101	-0.379642
Lysocardiolipin acyltransferase 1	Q3UN02	Lclat1	Polytopic	5	1.19749	0.338719	2	0	NaN	NaN	1.04942	0.950581	1.13127	0.868731	3.74343	0	NaN	NaN	1.07466	0.704156	0.83466	0.828015		1	NaN	NaN	NaN	0.0695912	-0.073119	0.177942	-0.203018	1.90436	NaN	NaN	NaN	0.103885	-0.506032	-0.260739	-0.272271
Latrophilin-1	H7BX15	Lphn1	Polytopic	20	1.13355	0.339184	0.980801	1.0192	0.917293	1.08271	0.947097	1.0529	0.860981	1.13902	1.05056	1.391	0.81777	0.93549	1.06269	1.0465	1.26994	1.49447		-0.0279681	0.0274362	-0.124545	0.114642	-0.0784165	0.074373	-0.215947	0.187792	0.07116	0.476118	-0.290233	-0.0962055	0.0877253	0.0655754	0.344765	0.579631
Sterol regulatory element-binding protein cleavage-activating protein	Q6GQT6	Scap	Polytopic	8	1.11164	0.342385	2	0	NaN	NaN	1.15941	0.840593	1.00224	0.997758	1.66557	1.28163	NaN	NaN	1.09923	0.755091	0.911115	0.95722		1	NaN	NaN	NaN	0.213387	-0.25052	0.00323052	-0.00323777	0.736012	0.357983	NaN	NaN	0.136496	-0.405278	-0.134295	-0.0630772
Isoform 3 of ADP-dependent glucokinase	Q8VDL4	Adpgk	Secreted	9	1.13943	0.344243	0.983315	1.01668	0.97449	1.02551	0.996177	1.00382	0.96223	1.03777	1.02586	1.18399	1.48481	1.16187	0.891355	0.796205	1.22727	1.34407		-0.0242743	0.0238726	-0.0372814	0.0363422	-0.00552592	0.00550483	-0.0555458	0.0534862	0.0368375	0.243663	0.570274	0.216445	-0.165929	-0.328789	0.295449	0.42661
Isoform 2 of Metabotropic glutamate receptor 1	P97772	Grm1	Type I	5	0.924186	0.346717	1.08619	0.913813	1.03458	0.96542	0.895173	1.10483	0.991943	1.00806	1.04084	0.973347	1.04099	0.863142	0.875042	1.14829	1.00688	0.444957		0.119272	-0.130028	0.0490447	-0.0507708	-0.159762	0.143821	-0.0116703	0.0115767	0.0577481	-0.0389744	0.0579625	-0.21233	-0.192576	0.199483	0.00988758	-1.16826
Protein tweety homolog 3	Q6P5F7	Ttyh3	Polytopic	8	0.931569	0.347276	1.05581	0.944187	0.901779	1.09822	0.940911	1.05909	0.748867	1.25113	1.28339	0.783516	0.687398	0.837624	1.0523	0.985286	0.819619	1.00342		0.0783539	-0.082855	-0.149154	0.135168	-0.0878702	0.0828242	-0.417219	0.323236	0.359962	-0.351966	-0.540783	-0.255626	0.0735462	-0.0213859	-0.286975	0.0049222
Neutral cholesterol ester hydrolase 1	Q8BLF1	Nceh1	Type II	11	0.882	0.347887	1.23451	0.765491	0.292612	1.70739	0.82345	1.17655	0.528363	1.47164	1.19339	1.01161	0.713929	1.40997	0.739893	0.733425	0.691996	0.561794		0.303938	-0.385544	-1.77294	0.771791	-0.280247	0.234563	-0.920398	0.557422	0.25507	0.0166491	-0.486147	0.495661	-0.434611	-0.44728	-0.531164	-0.831887
Bifunctional heparan sulfate N-deacetylase/N-sulfotransferase 1	Q3UHN9	Ndst1	Type II	5	1.09904	0.347973	1.04491	0.955088	NaN	NaN	1.05242	0.947581	0.963457	1.03654	1.04481	1.09106	NaN	NaN	1.66641	0	1.28453	1.50745		0.0633813	-0.0662943	NaN	NaN	0.0737087	-0.0776782	-0.0537079	0.0517801	0.0632425	0.125724	NaN	NaN	0.736742	NaN	0.361241	0.592107
Cadherin EGF LAG seven-pass G-type receptor 2	A2AEE7	Celsr2	Polytopic	17	1.20944	0.349163	1.00093	0.999073	0.974787	1.02521	0.988916	1.01108	1.03314	0.966862	1.47918	1.27417	1.08292	0.457916	1.16212	1.28695	1.50132	1.43094		0.00133685	-0.00133809	-0.036841	0.0359236	-0.0160803	0.0159031	0.0470328	-0.0486179	0.564797	0.349552	0.114927	-1.12684	0.216757	0.363953	0.586229	0.516958
Neural cell adhesion molecule L1-like protein	P70232	Chl1	Type I	40	1.38068	0.351834	1.02749	0.972507	1.05934	0.940655	0.861481	1.13852	0.994911	1.00509	1.11455	1.3108	1.41697	1.50689	0.649436	0.784742	2.12266	2.13941		0.0391281	-0.040219	0.0831722	-0.088262	-0.215109	0.187158	-0.00736081	0.00732345	0.15646	0.390442	0.502814	0.591572	-0.62274	-0.349709	1.08588	1.09722
Ephrin-B3	O35393	Efnb3	Type I	6	1.31482	0.352136	0.955571	1.04443	0.890931	1.10907	0.85624	1.14376	1.02074	0.979265	0.512878	1.05321	1.17771	1.82444	1.04883	1.05722	1.85663	1.98761		-0.0655649	0.0627143	-0.166614	0.149349	-0.223913	0.193784	0.0296087	-0.0302291	-0.963313	0.074789	0.235983	0.867456	0.0687843	0.0802765	0.892689	0.991034
Hypoxia up-regulated protein 1	Q9JKR6	Hyou1	Secreted	12	0.844424	0.354359	0.494237	1.50576	1.00496	0.995042	0.913755	1.08624	1.03854	0.96146	0.700494	0.748678	0	0	1.48416	1.55126	1.04134	1.22946		-1.01673	0.590495	0.00713563	-0.0071711	-0.13012	0.119349	0.0545574	-0.056702	-0.513555	-0.417582	NaN	NaN	0.569645	0.633442	0.0584368	0.298026
Protein FAM171A2	A2A699	Fam171a2	Type I	12	1.14581	0.354727	1.12195	0.878045	0.846535	1.15346	0.909397	1.0906	0.973971	1.02603	0.932147	0.824991	1.31494	1.0245	1.03874	1.07531	1.48957	1.46632		0.166014	-0.187633	-0.240358	0.205974	-0.137018	0.125126	-0.0380498	0.037072	-0.101371	-0.277549	0.394993	0.034916	0.0548291	0.104755	0.574901	0.552203
Anion exchange protein 3	P16283	Slc4a3	Polytopic	6	1.22755	0.354792	0.967702	1.0323	1.10711	0.892894	1.25346	0.746541	0.908253	1.09175	1.60834	1.91851	0.940385	0.718152	1.3523	0.974426	1.02191	1.28634		-0.0473652	0.0458595	0.146794	-0.16344	0.325914	-0.421706	-0.138834	0.126639	0.685573	0.939988	-0.0886761	-0.477639	0.435418	-0.0373754	0.0312635	0.36327
Contactin-associated protein-like 2	E9QNF7	Cntnap2	Type I	9	1.35785	0.356323	0.849468	1.15053	1.00335	0.996654	0.896736	1.10326	0.915005	1.085	1.30423	1.03299	0.910906	0.554295	1.83863	2.32157	1.48701	1.41321		-0.235369	0.202302	0.00481937	-0.00483552	-0.157244	0.141777	-0.128149	0.117689	0.383198	0.0468239	-0.134626	-0.851274	0.878632	1.2151	0.572414	0.498976
V-type proton ATPase 116 kDa subunit a isoform 2	P15920	Atp6v0a2	Polytopic	6	1.45439	0.358919	0	2	2	0	0.792233	1.20777	1.14115	0.858853	3.87024	4.52379	0	0	0.814982	0	1.28792	1.13819		NaN	1	1	NaN	-0.336002	0.272342	0.190485	-0.219517	1.95242	2.17753	NaN	NaN	-0.295159	NaN	0.365047	0.186747
Isoform 2 of Lactadherin	P21956	Mfge8	Secreted	6	1.41766	0.360137	1.1084	0.891601	0.774041	1.22596	1.03079	0.969214	1.11776	0.882244	0.986363	0.943911	0.810226	0.747241	1.30476	2.13517	2.14739	2.26619		0.148478	-0.16553	-0.369517	0.29391	0.0437445	-0.0451124	0.160606	-0.180751	-0.0198087	-0.0832775	-0.303605	-0.420354	0.383785	1.09435	1.10259	1.18027
Isoform B0 of Neuropilin-2	O35375	Nrp2	Type I	16	1.14145	0.362377	0.940516	1.05948	1.01295	0.987052	1.01698	0.983018	0.973931	1.02607	1.02261	1.04528	1.13161	1.00656	0.950493	0.922025	1.55706	1.49591		-0.0884757	0.0833619	0.0185607	-0.0188026	0.0242936	-0.0247097	-0.0381087	0.0371279	0.0322607	0.063895	0.178383	0.00943576	-0.0732528	-0.117122	0.638827	0.581027
Neutral amino acid transporter A	O35874	Slc1a4	Polytopic	12	0.919751	0.362527	0.843106	1.15689	2	0	1.15052	0.849481	0.899168	1.10083	0.944207	0.590727	0.85567	0.842093	0.841082	0.947178	1.18027	1.15679		-0.246214	0.210257	1	NaN	0.202284	-0.235346	-0.153337	0.138594	-0.0828255	-0.759436	-0.224873	-0.247949	-0.249682	-0.0782926	0.239116	0.210121
Autophagy 9-like 1 protein	Q3ZAQ4	Atg9a	Polytopic	10	0.923931	0.365128	0.993735	1.00626	2	0	1.11398	0.886022	0.901405	1.0986	1.01057	0.900897	1.72841	0	0.857402	0.647639	1.25761	0.988913		-0.00906687	0.00901024	1	NaN	0.155721	-0.174586	-0.149753	0.13566	0.0151701	-0.150565	0.789449	NaN	-0.221956	-0.626738	0.330686	-0.0160851
Excitatory amino acid transporter 2	A2APL5	Slc1a2	Polytopic	8	0.891279	0.368712	0.990047	1.00995	1.08603	0.913972	1.0099	0.990098	0.904971	1.09503	0.620789	0.575842	0.878403	1.14649	1.19229	0.969008	0.849337	0.898078		-0.0144313	0.0142884	0.119061	-0.129778	0.0142155	-0.014357	-0.144057	0.13097	-0.687825	-0.796255	-0.187045	0.197221	0.253733	-0.045419	-0.235591	-0.155087
Transmembrane protein 245	B1AZA5	Tmem245	Polytopic	9	1.07718	0.370321	0.926228	1.07377	1.20498	0.795015	1.10533	0.894675	1.01452	0.985477	1.34773	1.20864	1.19817	0.97289	0.982772	0.97	0.891349	1.0459		-0.110561	0.102688	0.269015	-0.330946	0.144471	-0.160565	0.0208014	-0.0211058	0.430535	0.27338	0.260829	-0.0396517	-0.0250711	-0.0439429	-0.165938	0.0647436
Isoform 4 of Prominin-1	O54990	Prom1	Type I	8	1.10912	0.371627	1.12175	0.878248	1.1749	0.825101	0.951833	1.04817	1.03109	0.968908	1.52688	0.991202	0.837433	1.11043	1.01281	0.815123	1.13569	1.44344		0.165753	-0.187299	0.232537	-0.277357	-0.0712199	0.0678688	0.0441724	-0.0455677	0.610588	-0.0127495	-0.255955	0.151113	0.0183624	-0.29491	0.183563	0.529511
Synaptotagmin-1	P46096	Syt1	Polytopic	13	1.15823	0.373365	0.885405	1.1146	0.986719	1.01328	1.19362	0.806376	1.17379	0.826211	1.32884	1.4487	1.11748	1.09747	1.00719	0.620906	1.6511	0.994136		-0.175591	0.15652	-0.0192887	0.0190342	0.255349	-0.310476	0.231173	-0.275417	0.410171	0.534759	0.160244	0.13418	0.0103397	-0.687554	0.72343	-0.00848459
Gamma-aminobutyric acid type B receptor subunit 2	Q80T41	Gabbr2	Type I	17	0.909589	0.377254	1.06157	0.93843	0.848906	1.15109	1.01151	0.988486	1.0668	0.933196	1.20067	1.15982	0.730509	0.687615	0.868049	0.750668	0.915286	0.964095		0.0861989	-0.0916783	-0.236323	0.203005	0.0165168	-0.016708	0.0932951	-0.099748	0.263842	0.213899	-0.453025	-0.540327	-0.204151	-0.413752	-0.127705	-0.0527533
Equilibrative nucleoside transporter 2	Q61672	Slc29a2	Polytopic	3	1.20357	0.380836	2	0	NaN	NaN	0.749356	1.25064	1.28918	0.710821	1.31485	0	NaN	NaN	0.952235	0.845104	1.64082	2.46841		1	NaN	NaN	NaN	-0.416277	0.322671	0.366452	-0.492442	0.394897	NaN	NaN	NaN	-0.0706101	-0.242799	0.714419	1.30358
Isoform B of Netrin receptor DCC	P70211	Dcc	Type I	21	1.12381	0.38104	0.982146	1.01785	1.16157	0.838429	1.06632	0.933678	1.08471	0.915294	1.03098	1.35603	1.1382	0.909126	0.931546	0.828887	1.49535	1.30034		-0.0259908	0.0255309	0.216077	-0.254239	0.0926427	-0.0990025	0.117303	-0.127692	0.0440172	0.439385	0.186759	-0.137448	-0.102302	-0.270752	0.58048	0.378889
Plexin-C1	Q9QZC2	Plxnc1	Type I	18	0.920069	0.382891	1.03224	0.967759	1.04846	0.951544	0.98307	1.01693	0.928292	1.07171	1.00078	1.14639	1.16498	0.805601	0.67978	0.710894	0.927354	0.924765		0.0457794	-0.0472798	0.0682663	-0.0716577	-0.0246341	0.0242205	-0.10735	0.0999123	0.00112974	0.197096	0.22031	-0.311863	-0.55686	-0.492294	-0.108808	-0.112841
Leucine-rich repeat and fibronectin type-III domain-containing protein 2	Q80TG9	Lrfn2	Type I	14	1.21006	0.38866	0.993412	1.00659	0.929212	1.07079	1.07075	0.929245	1.03861	0.961391	0.854299	1.27894	1.04288	0.83029	1.28277	0.738698	1.63525	2.01731		-0.00953558	0.00947297	-0.10592	0.0986725	0.0986281	-0.105869	0.0546526	-0.0568048	-0.227187	0.354948	0.0605793	-0.268312	0.359267	-0.436942	0.709511	1.01243
Plexin-B2	B2RXS4	Plxnb2	Type I	17	0.894296	0.389235	1.08145	0.918549	1.19588	0.804115	0.975376	1.02462	0.922518	1.07748	0.618157	0.647334	0.835115	0.68304	1.03371	0.950927	1.02439	1.36169		0.112968	-0.122571	0.258078	-0.314525	-0.0359697	0.0350946	-0.116351	0.107664	-0.693954	-0.627419	-0.259954	-0.549958	0.0478338	-0.0725936	0.0347659	0.4454
Lamin-B receptor	Q3U9G9	Lbr	Polytopic	4	1.00225	0.390991	0.778796	1.2212	NaN	NaN	1.0923	0.907701	0.976889	1.02311	1.05218	1.08035	NaN	NaN	0.78618	1.23338	0.838799	1.02261		-0.360683	0.288305	NaN	NaN	0.127368	-0.139711	-0.0337334	0.0329627	0.0733866	0.111504	NaN	NaN	-0.347068	0.302616	-0.253603	0.0322518
Solute carrier family 23 member 2	Q9EPR4	Slc23a2	Polytopic	6	0.996947	0.393965	0.985096	1.0149	NaN	NaN	0.853261	1.14674	1.18071	0.819287	0.965181	0.963114	NaN	NaN	0.895551	1.05519	1.14339	0.959259		-0.0216642	0.0213437	NaN	NaN	-0.228942	0.197538	0.239659	-0.28756	-0.0511283	-0.0542219	NaN	NaN	-0.159153	0.077497	0.193317	-0.0600082
Isoform 2 of Contactin-6	Q9JMB8	Cntn6	GPI	11	1.22837	0.39413	1.07055	0.929451	1.14276	0.857241	1.07897	0.921031	0.924235	1.07576	1.05369	0.747457	1.82447	0	1.36831	1.2379	1.98353	1.61158		0.0983502	-0.105549	0.192521	-0.222227	0.109653	-0.118678	-0.113668	0.105363	0.0754516	-0.419937	0.867475	NaN	0.452398	0.307895	0.988072	0.688478
Voltage-dependent calcium channel gamma-8 subunit	F7CZ64	Cacng8	Polytopic	4	1.64913	0.397011	0.958345	1.04166	1.08907	0.910933	0.814682	1.18532	0.830748	1.16925	1.11149	0.402194	0.829353	0.772225	1.9522	2.66154	2.99242	2.47163		-0.0613832	0.0588778	0.123092	-0.134583	-0.295691	0.245274	-0.267518	0.225586	0.152497	-1.31404	-0.269941	-0.372906	0.965098	1.41226	1.58131	1.30546
Latrophilin-3	D3Z6H9	Lphn3	Polytopic	24	1.19685	0.399892	0.890689	1.10931	1.00575	0.994246	1.05609	0.943913	1.01079	0.989207	0.853176	0.696605	1.24213	0.978293	1.48263	1.22254	1.63393	1.4655		-0.167006	0.149664	0.0082769	-0.00832466	0.078729	-0.0832746	0.015488	-0.015656	-0.229084	-0.521587	0.312821	-0.0316611	0.568155	0.28988	0.70835	0.551392
Solute carrier family 22 member 23 (Fragment)	F7BP73	Slc22a23	Polytopic	7	1.13454	0.400984	0.990359	1.00964	1.0675	0.932495	0.847082	1.15292	0.934163	1.06584	1.18472	0.631971	1.56323	1.07359	0.832115	1.03394	1.32677	1.42997		-0.0139762	0.0138421	0.0942423	-0.100831	-0.239426	0.20529	-0.098254	0.091987	0.244544	-0.662069	0.644528	0.102447	-0.265145	0.0481478	0.407919	0.515987
Isoform 2 of ATP-binding cassette sub-family A member 8-B	Q8K440	Abca8b	Polytopic	5	0.984665	0.403259	2	0	NaN	NaN	1.10927	0.890733	0.887981	1.11202	2.07523	0	NaN	NaN	0.874881	0.980882	0.975829	1.00117		1	NaN	NaN	NaN	0.149606	-0.166934	-0.171399	0.153181	1.05327	NaN	NaN	NaN	-0.192841	-0.0278489	-0.0352993	0.00168244
Isoform 16 of Kinectin	Q61595	Ktn1	Type II	69	1.24133	0.403541	1.11405	0.885946	1.09353	0.906468	0.936175	1.06382	0.97935	1.02065	1.87168	1.62984	0.717171	0.77442	1.11676	1.47098	1.14464	1.20514		0.155819	-0.174709	0.128995	-0.141671	-0.0951492	0.0892602	-0.0301029	0.0294876	0.904336	0.704735	-0.47961	-0.368812	0.159313	0.556778	0.194897	0.269205
Contactin-1	P12960	Cntn1	GPI	33	1.2136	0.403986	0.967329	1.03267	0.846154	1.15385	1.08497	0.91503	1.04115	0.958852	0.776789	0.849141	0.831396	1.1498	1.42748	1.394	1.64834	1.63186		-0.0479214	0.0463807	-0.241008	0.206451	0.117655	-0.128109	0.0581752	-0.06062	-0.364405	-0.235925	-0.266392	0.201387	0.513472	0.479234	0.721012	0.706521
Contactin-associated protein like 5-1	Q0V8T9	Cntnap5a	Type I	11	1.16113	0.404743	0.930857	1.06914	0.912543	1.08746	1.00678	0.993217	1.01812	0.98188	1.09006	0.92577	0.842187	0.923649	1.2313	1.06893	1.47276	1.73435		-0.103369	0.0964554	-0.132035	0.120958	0.00975238	-0.00981876	0.0259073	-0.0263811	0.12441	-0.111275	-0.247787	-0.114583	0.300187	0.0961661	0.558526	0.794394
Sodium- and chloride-dependent taurine transporter	O35316	Slc6a6	Polytopic	4	0.875259	0.409504	0.922784	1.07722	0	2	0.823459	1.17654	0.437577	1.56242	0.947901	0.482928	0	2.76189	0.523873	0.501799	0.529837	1.25385		-0.115936	0.107308	NaN	1	-0.280232	0.234552	-1.19239	0.643785	-0.0771922	-1.05012	NaN	1.46565	-0.932712	-0.994819	-0.916379	0.326361
Exostosin-like 3	Q9WVL6	Extl3	Type II	9	0.990198	0.41558	1.14695	0.85305	NaN	NaN	0.789405	1.21059	0.72472	1.27528	0.929237	0.712051	NaN	NaN	0.882936	0.910912	1.20628	1.29978		0.197802	-0.229298	NaN	NaN	-0.341162	0.275716	-0.464505	0.350814	-0.105881	-0.489947	NaN	NaN	-0.17962	-0.134617	0.270564	0.378263
Cleft lip and palate transmembrane protein 1 homolog	Q8VBZ3	Clptm1	Polytopic	7	0.969507	0.416142	0.908978	1.09102	NaN	NaN	0.937282	1.06272	1.28969	0.710307	1.12175	0.887848	NaN	NaN	0.960405	0.790152	1.28135	0.775534		-0.137682	0.12568	NaN	NaN	-0.0934444	0.0877583	0.367028	-0.493486	0.165753	-0.171616	NaN	NaN	-0.0582847	-0.339798	0.357668	-0.366739
Transmembrane 9 superfamily member 3	Q9ET30	Tm9sf3	Type I	9	0.968355	0.416715	1.01382	0.986176	NaN	NaN	1.12017	0.879832	0.577627	1.42237	1.13779	0.633255	NaN	NaN	1.08591	0.996182	1.19375	0.763244		0.0198072	-0.0200829	NaN	NaN	0.163715	-0.184699	-0.791791	0.5083	0.186229	-0.659141	NaN	NaN	0.118904	-0.00551906	0.255506	-0.389783
Receptor-type tyrosine-protein phosphatase	Q91V35	Ptpra	Type I	22	1.26489	0.417122	0.996179	1.00382	0.901276	1.09872	0.987539	1.01246	1.1525	0.8475	0.722828	0.803307	1.04098	0.944765	1.85514	1.32317	1.91139	1.51756		-0.00552326	0.0055022	-0.149959	0.135829	-0.0180903	0.0178663	0.204767	-0.238714	-0.468276	-0.315977	0.0579476	-0.081973	0.891526	0.403995	0.934623	0.601752
Neuronal membrane glycoprotein M6-a	P35802	Gpm6a	Polytopic	9	0.937322	0.417335	1.03485	0.965146	0.706179	1.29382	0.668766	1.33123	0.887445	1.11256	1.19004	0.946274	1.15168	0.865784	0.705455	1.14587	0.779926	0.713545		0.0494277	-0.0511814	-0.501893	0.371638	-0.580426	0.412764	-0.172271	0.153877	0.251015	-0.0796704	0.203737	-0.207922	-0.503374	0.196442	-0.358591	-0.486924
Nucleobindin-1	Q02819	Nucb1	Secreted	18	1.18032	0.418138	1.08173	0.918267	1.08035	0.919649	0.995832	1.00417	0.994608	1.00539	1.42872	1.41539	1.08718	0.837703	0.710964	0.960077	1.28896	1.71358		0.113345	-0.123015	0.111501	-0.120845	-0.00602621	0.00600114	-0.00780078	0.00775883	0.514718	0.501201	0.120589	-0.255488	-0.492151	-0.0587786	0.366208	0.777015
von Willebrand factor A domain-containing protein 8	Q8CC88	Vwa8	Secreted	16	0.761766	0.419181	1.00965	0.990349	2	0	0.969356	1.03064	0.939814	1.06019	1.2055	1.43324	0	0	1.02666	1.08994	0.652345	0.686433		0.013857	-0.0139914	1	NaN	-0.0449021	0.0435467	-0.0895535	0.084318	0.269631	0.51928	NaN	NaN	0.0379644	0.124253	-0.616293	-0.542809
Solute carrier family 12 member 2	E9QM38	Slc12a2	Polytopic	23	0.950875	0.419549	1.00997	0.990026	1.11016	0.889843	0.95914	1.04086	1.11594	0.884064	0.794522	0.901509	1.02812	0.902791	0.907734	0.853178	1.12622	1.09292		0.0143185	-0.014462	0.150764	-0.168378	-0.0601859	0.0577754	0.158254	-0.177777	-0.33184	-0.149587	0.0400114	-0.147536	-0.139659	-0.229081	0.171487	0.128192
Ubiquitin-associated domain-containing protein 2	Q8R1K1	Ubac2	Type I	3	1.04934	0.422375	0.907329	1.09267	NaN	NaN	0.988523	1.01148	1.11233	0.887673	1.35201	1.60346	NaN	NaN	1.03998	1.08839	0	1.21222		-0.140302	0.127859	NaN	NaN	-0.0166529	0.0164629	0.153581	-0.1719	0.435109	0.681188	NaN	NaN	0.0565548	0.122193	NaN	0.277657
Activin receptor type-1B	Q61271	Acvr1b	Type I	3	1.02156	0.425016	2	0	NaN	NaN	2	0	0	2	2.94111	0	NaN	NaN	1.7868	0	1.40143	0		1	NaN	NaN	NaN	1	NaN	NaN	1	1.55636	NaN	NaN	NaN	0.837378	NaN	0.486895	NaN
Sodium/potassium-transporting ATPase subunit alpha-2	D3YYN7	Atp1a2	Polytopic	59	0.928527	0.426212	0.877198	1.1228	1.01991	0.980094	1.04047	0.959531	1.05076	0.94924	0.69233	0.74794	0.990268	1.13444	1.19611	0.948427	0.959232	0.759464		-0.189026	0.167104	0.0284357	-0.0290074	0.0572338	-0.0595984	0.0714329	-0.0751548	-0.530469	-0.419006	-0.0141086	0.181986	0.258354	-0.0763915	-0.0600489	-0.396947
Isoform 2 of Reticulon-3	Q9ES97	Rtn3	Polytopic	12	1.0047	0.426569	0.835155	1.16485	NaN	NaN	0.886475	1.11353	0.87789	1.12211	0.729797	0.639304	NaN	NaN	0.785604	1.17147	1.36572	1.33628		-0.259884	0.220138	NaN	NaN	-0.173849	0.155134	-0.187887	0.166214	-0.454433	-0.645425	NaN	NaN	-0.348125	0.228323	0.44966	0.418225
Proline-rich transmembrane protein 3	Q6PE13	Prrt3	Type I	6	1.62265	0.428801	1.12339	0.876611	2	0	1.17127	0.828733	2	0	1.23999	1.34284	1.3649	1.13827	0.568362	0.713259	3.75732	2.85628		0.167858	-0.189992	1	NaN	0.22807	-0.271021	1	NaN	0.310329	0.425292	0.448796	0.18684	-0.815118	-0.487502	1.9097	1.51414
Isoform Alpha of Poliovirus receptor-related protein 2	P32507	Pvrl2	Type I	7	1.36415	0.429761	0.700424	1.29958	0.901077	1.09892	0.904683	1.09532	1.19851	0.801486	0.864232	0.940756	1.90865	2.95422	1.47435	1.04228	1.72868	0		-0.513699	0.378041	-0.150278	0.136091	-0.144516	0.131348	0.261247	-0.31925	-0.21051	-0.0881079	0.932555	1.56278	0.560079	0.0597417	0.789674	NaN
Leucine-rich repeat and fibronectin type-III domain-containing protein 5	Q8BXA0	Lrfn5	Type I	14	1.32807	0.430468	1.02442	0.975576	1.16091	0.839085	1.03796	0.962043	0.871795	1.1282	1.18213	1.23777	0.909046	0.827022	0.949592	0.906826	1.95757	2.6546		0.0348135	-0.0356744	0.215262	-0.25311	0.0537465	-0.0558265	-0.197939	0.174029	0.241383	0.307738	-0.137575	-0.274002	-0.0746204	-0.141103	0.969063	1.40849
Glutamate receptor ionotropic, NMDA 2B	G3X9V4	Grin2b	Polytopic	8	1.05354	0.432944	0.657464	1.34254	NaN	NaN	0.857846	1.14215	0.838141	1.16186	1.112	0	NaN	NaN	1.2484	1.03845	1.23718	1.68521		-0.605016	0.424961	NaN	NaN	-0.221209	0.191757	-0.254734	0.216435	0.153159	NaN	NaN	NaN	0.320081	0.0544264	0.307058	0.752932
Slit homolog 1 protein	E9QAW9	Slit1	Type I	9	0.822873	0.433326	2	0	2	0	2	0	1.09854	0.901464	2.93166	0	0	0	2.66047	0	0.990853	0		1	NaN	1	NaN	1	NaN	0.135583	-0.149659	1.55172	NaN	NaN	NaN	1.41168	NaN	-0.0132572	NaN
Protein Pcdh7	E9Q2S0	Pcdh7	Type I	14	1.21567	0.433808	1.11257	0.887425	1.07052	0.929475	0.91671	1.08329	1.03672	0.963276	1.30584	1.20621	0.819091	0.693624	1.14663	1.10817	1.83904	1.60672		0.153902	-0.172302	0.0983183	-0.105512	-0.125463	0.11542	0.0520317	-0.0539787	0.384982	0.270478	-0.287905	-0.527774	0.197406	0.148185	0.87895	0.684122
Contactin-5	E9PYK7	Cntn5	GPI	7	0.869592	0.436227	1.03599	0.964006	0.673169	1.32683	1.23657	0.763426	1.11294	0.887062	0	0.745676	0	1.0188	1.27999	0.930056	1.75399	1.22822		0.0510162	-0.0528865	-0.57096	0.407985	0.306349	-0.38944	0.154374	-0.172894	NaN	-0.423379	NaN	0.0268674	0.356137	-0.10461	0.810637	0.296573
Leucine-rich repeat-containing protein 4C	Q8C031	Lrrc4c	Type I	11	1.1946	0.439241	0.876582	1.12342	1.30544	0.694564	0.910528	1.08947	0.820907	1.17909	0.845407	0.719958	1.89449	1.19167	0.928101	1.09188	1.34119	1.54411		-0.190038	0.167894	0.384531	-0.52582	-0.135225	0.123629	-0.284709	0.237677	-0.242283	-0.474015	0.921808	0.252983	-0.107646	0.126813	0.423516	0.626773
Sodium/potassium-transporting ATPase subunit beta-1	P14094	Atp1b1	Type II	8	0.884039	0.439595	0.954316	1.04568	0.653277	1.34672	0.917232	1.08277	0.893911	1.10609	0.733941	0.556873	0.492067	0.517618	0.860269	0.95692	1.71232	1.2423		-0.0674615	0.0644474	-0.614233	0.429453	-0.124641	0.114724	-0.161797	0.145467	-0.446264	-0.844579	-1.02307	-0.95004	-0.21714	-0.0635303	0.775954	0.313013
Transmembrane protein 214	D3Z6S1	Tmem214	Polytopic	6	0.899627	0.442052	1.19711	0.802888	1.02277	0.977232	0.90897	1.09103	0.950193	1.04981	1.05894	1.35959	1.79899	0	0.843552	1.02154	1.1144	0		0.259558	-0.31673	0.0324786	-0.0332267	-0.137695	0.125691	-0.0737077	0.0701243	0.0826168	0.443173	0.84719	NaN	-0.245452	0.0307504	0.156262	NaN
Alpha-2A adrenergic receptor	Q01338	Adra2a	Polytopic	4	1.11044	0.447367	1.14654	0.853457	NaN	NaN	0.792033	1.20797	1.02074	0.979258	1.54542	1.53486	NaN	NaN	0.91117	0	1.39299	1.27823		0.19729	-0.228609	NaN	NaN	-0.336367	0.272581	0.0296183	-0.0302391	0.627996	0.618104	NaN	NaN	-0.134207	NaN	0.478182	0.354144
Leucine-rich repeat and fibronectin type-III domain-containing protein 4	Q80XU8	Lrfn4	Type I	10	1.18251	0.448767	0.946766	1.05323	0.776662	1.22334	0.995342	1.00466	0.948779	1.05122	0.619094	0.859967	1.19675	1.18536	1.44105	1.10342	1.58643	1.46802		-0.0789202	0.074826	-0.364641	0.290823	-0.00673562	0.00670432	-0.0758566	0.0720665	-0.691769	-0.217646	0.259126	0.245322	0.527123	0.141979	0.665785	0.553868
Glycoprotein m6b, isoform CRA_g	A2AEG6	Gpm6b	Type I	8	0.918566	0.451382	0.981479	1.01852	0.784971	1.21503	0.915318	1.08468	0.962311	1.03769	0.944764	0.990752	0.529049	0.774898	0.663135	1.07277	1.27847	1.0947		-0.0269705	0.0264755	-0.349288	0.28099	-0.127655	0.117272	-0.0554255	0.0533747	-0.0819739	-0.0134039	-0.918527	-0.367922	-0.592625	0.101334	0.354415	0.130534
Receptor-type tyrosine-protein phosphatase eta	A2AWF8	Ptprj	Type I	15	1.19901	0.452024	1.01558	0.984423	1.32642	0.673582	0.911235	1.08876	0.905638	1.09436	0.729977	0.742328	1.96443	1.15233	1.09549	1.11959	1.30161	1.48634		0.0223	-0.0226501	0.407535	-0.570074	-0.134105	0.122693	-0.142994	0.13009	-0.454076	-0.429871	0.974114	0.204549	0.131578	0.162968	0.380297	0.571765
Apolipoprotein E	P08226	Apoe	Secreted	9	1.12929	0.454888	0.854243	1.14576	0.760749	1.23925	0.675719	1.32428	0.880751	1.11925	1.39761	1.43783	0.893073	1.35886	0.939558	0.665188	1.25343	1.08878		-0.227282	0.196301	-0.394508	0.309469	-0.565506	0.40521	-0.183194	0.162531	0.482959	0.523897	-0.16315	0.442398	-0.0899461	-0.588166	0.325879	0.122715
Glycerophosphoinositol inositolphosphodiesterase GDPD2	Q9ESM6	Gdpd2	Polytopic	2	0.87957	0.46132	0	2	1.01196	0.98804	1.12049	0.879507	1.1732	0.8268	0.526144	0.548217	0.581761	0	1.52955	1.07505	1.3894	1.38644		NaN	1	0.0171523	-0.0173587	0.164133	-0.185232	0.230449	-0.274389	-0.926471	-0.867181	-0.781502	NaN	0.613105	0.104406	0.474464	0.471384
Immunoglobulin superfamily member 3	Q6ZQA6	Igsf3	Type I	38	0.89506	0.464715	0.885414	1.11459	1.10486	0.895142	1.06523	0.93477	1.03633	0.963671	0.537079	0.601423	0.615134	0.571271	1.14698	1.07597	1.39267	1.21995		-0.175576	0.156508	0.143861	-0.159812	0.0911654	-0.0973172	0.0514826	-0.053388	-0.896795	-0.733547	-0.701027	-0.807753	0.197835	0.105643	0.477856	0.286819
Very low-density lipoprotein receptor	F8WGI9	Vldlr	Type I	8	0.907962	0.465371	0.974965	1.02504	0.948711	1.05129	1.03462	0.965376	1.29604	0.70396	0.563678	0.577491	0.888403	0	0.953925	0.492695	1.93002	1.85748		-0.036578	0.0356735	-0.0759595	0.0721594	0.0491063	-0.0508369	0.374111	-0.506435	-0.827056	-0.79213	-0.170714	NaN	-0.068052	-1.02123	0.948617	0.893347
OL-protocadherin isoform	Q925I8	Pcdh10	Type I	14	1.06833	0.467699	0.99508	1.00492	1.05853	0.94147	0.911009	1.08899	1.03909	0.960915	0.987952	1.1707	0.863568	0.869638	1.32245	1.08241	1.3105	0.939422		-0.00711595	0.00708102	0.0820623	-0.0870131	-0.134463	0.122992	0.0553139	-0.0575195	-0.0174865	0.227368	-0.211618	-0.201514	0.403215	0.11425	0.390113	-0.090154
Spatacsin	Q3UHA3	Spg11	Polytopic	11	0.917524	0.469018	1.06216	0.937839	NaN	NaN	0.949913	1.05009	1.03878	0.961224	0.937718	1.16628	NaN	NaN	1.00471	0.95958	0.777576	0.659284		0.0870023	-0.0925876	NaN	NaN	-0.0741334	0.0705095	0.0548845	-0.0570553	-0.0927745	0.221908	NaN	NaN	0.00677561	-0.0595248	-0.362944	-0.601027
Transmembrane protein 132E	Q6IEE6	Tmem132e	Type I	17	0.891744	0.470033	0.946648	1.05335	1.17494	0.825061	0.952673	1.04733	0.995625	1.00437	0.475532	0.624913	0.55308	0.378678	1.10509	1.02734	1.42088	1.54844		-0.0791006	0.0749881	0.232586	-0.277427	-0.0699469	0.0667119	-0.00632517	0.00629756	-1.07239	-0.678274	-0.854439	-1.40096	0.144165	0.0389086	0.506789	0.630812
V-type proton ATPase subunit C 1	Q9Z1G3	Atp6v1c1	Polytopic	5	0.905832	0.470636	1.11139	0.888612	NaN	NaN	0.977733	1.02227	0.928353	1.07165	1.55156	0	NaN	NaN	0.896036	1.03479	0.750618	1.20199		0.152363	-0.170375	NaN	NaN	-0.0324877	0.0317722	-0.107255	0.0998301	0.633719	NaN	NaN	NaN	-0.158371	0.0493369	-0.413849	0.265425
Transmembrane protein 127 (Fragment)	G3UXI2	Tmem127	Polytopic	4	1.10565	0.471435	0.948704	1.0513	NaN	NaN	1.123	0.877	0.960702	1.0393	1.14158	1.38571	NaN	NaN	1.46157	1.80457	0.840476	0		-0.0759707	0.0721695	NaN	NaN	0.167358	-0.189351	-0.0578388	0.0556091	0.19103	0.470627	NaN	NaN	0.54752	0.851656	-0.250721	NaN
Metal transporter CNNM3	Q32NY4	Cnnm3	Polytopic	17	1.07916	0.471828	1.09148	0.908516	0.826069	1.17393	0.973176	1.02682	0.925277	1.07472	0.889607	0.798791	1.2304	1.20799	1.0043	1.20492	0.994456	1.30279		0.126291	-0.138416	-0.275665	0.231347	-0.0392275	0.038189	-0.112044	0.103966	-0.168759	-0.32411	0.299128	0.272605	0.00618648	0.268936	-0.00802073	0.381602
Integrin alpha-V light chain	A2AKI5	Itgav	Type I	9	0.893786	0.472322	1.31471	0.685291	0.77066	1.22934	0.905268	1.09473	0.996849	1.00315	0.545355	0.658793	0	0.77958	0.856683	1.06436	1.70293	1.54259		0.394743	-0.545211	-0.375834	0.297884	-0.143583	0.130578	-0.00455345	0.00453912	-0.874733	-0.602102	NaN	-0.359232	-0.223167	0.0899797	0.768016	0.625357
Isoform 2 of Metal transporter CNNM2	Q3TWN3	Cnnm2	Polytopic	6	1.45806	0.489254	1.0941	0.905902	0.97412	1.02588	1.0522	0.9478	1.00754	0.992458	2.21285	2.30855	1.04341	0	1.12365	1.60573	1.71952	1.65077		0.129742	-0.142573	-0.0378289	0.0368623	0.0734089	-0.0773454	0.0108395	-0.0109216	1.14591	1.20699	0.061302	NaN	0.168195	0.683231	0.782009	0.723136
Junctional adhesion molecule C	Q9D8B7	Jam3	Type I	4	1.24885	0.491668	0.909551	1.09045	0.961952	1.03805	1.0426	0.957399	0.719595	1.28041	0.555996	0.841409	1.04898	1.34618	0.798232	1.58012	1.87035	1.9495		-0.136773	0.124922	-0.0559628	0.0538728	0.0601877	-0.0628084	-0.474744	0.356601	-0.846854	-0.249121	0.0689906	0.428868	-0.32512	0.660031	0.903308	0.963104
Integrin beta-1	P09055	Itgb1	Type I	9	0.91487	0.491737	0.906712	1.09329	0.835368	1.16463	0.596847	1.40315	0.903063	1.09694	0.728403	0.715153	0.681472	0.658035	0.652346	0.786702	1.44524	1.65161		-0.141283	0.128673	-0.259516	0.219874	-0.744567	0.488673	-0.147102	0.133481	-0.457191	-0.483675	-0.553273	-0.603764	-0.616292	-0.34611	0.531306	0.723874
Neuroligin 4-like	B0F2B4	Nlgn4l	Polytopic	11	1.44376	0.494512	1.10424	0.895762	1.15386	0.846142	1.12032	0.879679	0.964638	1.03536	0.835287	0.759608	0.963005	1.04906	1.32374	0.766794	2.52633	3.32622		0.143051	-0.158813	0.206466	-0.241029	0.163913	-0.184952	-0.0519401	0.050135	-0.259655	-0.396673	-0.0543843	0.0690977	0.404615	-0.383089	1.33704	1.73388
Nicastrin	P57716	Ncstn	Type I	9	0.906998	0.504571	0.974675	1.02532	1.10646	0.893543	1.00968	0.990323	1.08662	0.91338	0.525805	0.54514	0.572094	0.521362	1.11531	1.29702	1.55178	1.12748		-0.0370066	0.036081	0.145948	-0.162392	0.0138933	-0.0140284	0.119847	-0.130713	-0.9274	-0.875302	-0.805677	-0.939644	0.157441	0.375201	0.633921	0.173101
Glycoprotein endo-alpha-1,2-mannosidase-like protein	Q6P1J0	Maneal	Type II	7	1.06894	0.508111	2	0	NaN	NaN	0.886217	1.11378	0.598971	1.40103	3.8824	0	NaN	NaN	0.974642	0	1.55659	0		1	NaN	NaN	NaN	-0.174269	0.155469	-0.739442	0.486487	1.95695	NaN	NaN	NaN	-0.0370555	NaN	0.638392	NaN
SLIT and NTRK-like protein 1	Q810C1	Slitrk1	Type I	10	1.18075	0.512413	1.09354	0.906456	1.07332	0.92668	1.07546	0.924542	0.912596	1.0874	0.861431	1.02593	0.925104	0.980302	0.999089	0.960242	1.97334	1.72056		0.129012	-0.141691	0.102081	-0.109857	0.104951	-0.113189	-0.131952	0.120888	-0.215193	0.0369371	-0.112313	-0.0287018	-0.00131507	-0.0585303	0.980637	0.782879
Down syndrome cell adhesion molecule-like protein 1 homolog	Q4VA61	Dscaml1	Type I	7	0.948353	0.51409	1.06559	0.934408	NaN	NaN	0.945583	1.05442	0.792068	1.20793	0.904863	0.653181	NaN	NaN	1.38543	1.60527	1.14137	0		0.0916556	-0.0978759	NaN	NaN	-0.0807247	0.0764462	-0.336304	0.272539	-0.144229	-0.614446	NaN	NaN	0.470339	0.682816	0.190766	NaN
Hyperpolarization-activated, cyclic nucleotide-gated K+ 4	B2RY58	Hcn4	Polytopic	7	0.872987	0.517811	0.823162	1.17684	NaN	NaN	0.91157	1.08843	1.02199	0.978014	0.582559	0.675045	NaN	NaN	0.959555	0.942693	1.06903	1.00904		-0.280752	0.234916	NaN	NaN	-0.133575	0.122249	0.0313755	-0.0320731	-0.779524	-0.566944	NaN	NaN	-0.0595628	-0.0851406	0.0962999	0.0129902
Neuroplastin	P97300	Nptn	Type I	9	1.26876	0.521739	0.997023	1.00298	0.901445	1.09855	0.912922	1.08708	0.981282	1.01872	1.19349	1.08921	1.07254	0.707104	0.926799	0.764407	2.62654	1.77		-0.00430096	0.00428818	-0.149689	0.135607	-0.131436	0.120455	-0.0272601	0.0267546	0.255186	0.123278	0.10103	-0.500006	-0.109672	-0.387587	1.39316	0.823752
Basigin	K3W4Q8	Bsg	Type I	8	0.919506	0.522063	1.01334	0.986659	0.996534	1.00347	1.05678	0.943215	0.798761	1.20124	0.610324	0.573216	0.682516	0.638739	0.970685	1.10984	1.82664	0.944087		0.0191199	-0.0193767	-0.00500927	0.00499194	0.0796816	-0.0843411	-0.324164	0.264523	-0.712353	-0.802849	-0.551064	-0.646702	-0.0429252	0.150357	0.869191	-0.0830078
BDNF/NT-3 growth factors receptor	P15209	Ntrk2	Type I	23	1.14694	0.524062	1.03423	0.965772	0.92739	1.07261	1.30192	0.698076	1.0231	0.976901	1.02475	1.01608	0.613079	0.930997	1.31012	1.22379	1.35737	1.69931		0.0485546	-0.0502458	-0.108751	0.101125	0.380646	-0.518545	0.0329461	-0.0337161	0.03527	0.0230162	-0.705854	-0.103152	0.389701	0.291356	0.440815	0.764947
Excitatory amino acid transporter 3	P51906	Slc1a1	Polytopic	3	0.840816	0.528597	1.11879	0.88121	NaN	NaN	2	0	1.26558	0.734416	0.990392	0.49249	NaN	NaN	1.67919	0	1.88283	0		0.161939	-0.182442	NaN	NaN	1	NaN	0.339804	-0.445331	-0.0139289	-1.02183	NaN	NaN	0.747763	NaN	0.912902	NaN
Lipid phosphate phosphohydrolase 3	Q99JY8	Ppap2b	Polytopic	6	0.911901	0.530039	1.25043	0.74957	0	2	0.884776	1.11522	0.815903	1.1841	0.871844	0	0	1.54871	1.06549	1.4137	1.3301	1.06537		0.322425	-0.415865	NaN	1	-0.176616	0.157334	-0.29353	0.243787	-0.197859	NaN	NaN	0.631063	0.0915165	0.499478	0.411536	0.0913529
Sodium/hydrogen exchanger	A1L3P4	Slc9a6	Polytopic	6	0.930636	0.532574	1.07386	0.926136	0.695561	1.30444	1.02408	0.975918	0.761322	1.23868	1.29553	1.01579	0.696686	0.858206	0.951397	1.34759	0.551916	0.727972		0.102811	-0.110704	-0.523751	0.38343	0.0343311	-0.035168	-0.393422	0.308802	0.373539	0.0226048	-0.521419	-0.220605	-0.0718813	0.430382	-0.85748	-0.458045
Plexin-D1	Q3UH93	Plxnd1	Type I	35	1.11472	0.532602	0.942503	1.0575	0.897734	1.10227	1.02588	0.974124	1.13992	0.860083	0.972342	0.862082	1.20812	1.84646	0.898822	0.917496	1.11364	1.09882		-0.0854308	0.0806535	-0.15564	0.140473	0.0368557	-0.037822	0.188929	-0.217453	-0.0404644	-0.214103	0.272762	0.88476	-0.153892	-0.124227	0.155279	0.135958
Cadherin-6	P97326	Cdh6	Type I	6	1.60839	0.535719	2	0	0.898123	1.10188	0.988598	1.0114	0.870576	1.12942	2.2741	1.93483	0.793824	0	1.48663	1.77979	1.92179	2.67615		1	NaN	-0.155015	0.139963	-0.0165448	0.0163572	-0.199958	0.175588	1.1853	0.952205	-0.333109	NaN	0.572049	0.831707	0.94245	1.42016
Dolichyl-diphosphooligosaccharide--protein glycosyltransferase subunit STT3B	Q3TDQ1	Stt3b	Polytopic	4	1.27937	0.539296	2	0	2	0	0.682488	1.31751	1.3761	0.623902	1.69926	1.11686	0	2.14141	2.04446	1.94645	0.490927	0.795567		1	NaN	1	NaN	-0.551125	0.397816	0.460583	-0.680609	0.764906	0.159443	NaN	1.09856	1.03172	0.960843	-1.02642	-0.329945
BMP/retinoic acid-inducible neural-specific protein 1	Q920P3	Brinp1	Secreted	14	1.20229	0.541609	1.11634	0.88366	1.30265	0.697348	0.789172	1.21083	0.914459	1.08554	0.88653	0.743045	1.42798	0.987184	0.90485	0.901885	1.72153	2.04528		0.158777	-0.178437	0.381451	-0.520049	-0.341588	0.275994	-0.12901	0.118414	-0.173758	-0.428478	0.513973	-0.0186086	-0.144249	-0.148985	0.783692	1.0323
Limbic system-associated membrane protein	Q3TYE5	Lsamp	GPI	13	1.30114	0.542074	1.0673	0.932701	0.920054	1.07995	1.01065	0.989348	1.07766	0.922337	0.628886	0.733321	1.3253	1.02502	0.796541	1.37918	2.30652	2.21438		0.093965	-0.100514	-0.12021	0.11096	0.0152868	-0.0154505	0.107906	-0.116634	-0.66913	-0.447483	0.406323	0.0356456	-0.328179	0.463816	1.20572	1.1469
Alpha-mannosidase 2x	Q8BRK9	Man2a2	Type II	19	1.15575	0.543974	0.99913	1.00087	0.992308	1.00769	1.0406	0.959402	1.06974	0.930259	0.811573	0.869804	0.883712	0.865084	1.36627	1.22997	1.53613	1.68345		-0.00125541	0.00125432	-0.0111406	0.0110552	0.0574126	-0.0597924	0.0972617	-0.104296	-0.301207	-0.201238	-0.178351	-0.209089	0.450242	0.298628	0.619302	0.751417
Equilibrative nucleoside transporter 1	E9PXM6	Slc29a1	Polytopic	3	0.907575	0.545146	1.03676	0.963244	NaN	NaN	1.11053	0.889468	0.976776	1.02322	1.00406	0.968666	NaN	NaN	1.30793	1.21394	0	0.950856		0.0520758	-0.0540262	NaN	NaN	0.15125	-0.168985	-0.033901	0.0331227	0.00583901	-0.0459289	NaN	NaN	0.387285	0.279699	NaN	-0.0727016
Lipid phosphate phosphatase-related protein type 3	Q7TPB0	Lppr3	Polytopic	16	0.924977	0.546416	1.08211	0.917894	0.771072	1.22893	1.11694	0.883062	1.0764	0.923597	0.649712	0.691121	0.554909	0.538085	1.12111	1.15693	1.50041	1.18753		0.113841	-0.1236	-0.375062	0.2974	0.159549	-0.179414	0.106218	-0.114664	-0.622129	-0.53299	-0.849676	-0.894094	0.164928	0.210305	0.585361	0.247961
Metabotropic glutamate receptor 3	Q9QYS2	Grm3	Type I	15	1.08447	0.557998	0.891811	1.10819	1.26507	0.734933	0.963671	1.03633	0.884893	1.11511	1.03113	1.15051	0.942513	0.670245	1.26222	1.33951	1.0924	1.18724		-0.165191	0.148204	0.339214	-0.444315	-0.0533881	0.0514828	-0.176425	0.157182	0.0442247	0.20227	-0.0854149	-0.577239	0.335963	0.421711	0.127508	0.247611
Vascular cell adhesion protein 1	Q3UPN1	Vcam1	GPI/Type I	25	1.05588	0.561339	0.978281	1.02172	1.02902	0.970984	1.10113	0.898874	1.07802	0.921977	1.046	1.08794	0.747532	0.95419	1.34212	0.933222	1.24374	1.09229		-0.0316792	0.0309985	0.0412652	-0.0424804	0.138979	-0.153809	0.108388	-0.117198	0.064885	0.121605	-0.419792	-0.0676515	0.424509	-0.0997082	0.314681	0.127357
Protein disulfide-isomerase A3	P27773	Pdia3	Secreted	18	1.37578	0.565742	1.21368	0.786322	0.848904	1.1511	0.937279	1.06272	0.972548	1.02745	1.72923	1.8267	0.532287	0.611253	0.987373	0.985589	2.31708	2.01672		0.279385	-0.346808	-0.236326	0.203008	-0.0934488	0.0877623	-0.0401592	0.0390715	0.790132	0.869236	-0.909723	-0.710159	-0.0183334	-0.0209426	1.21231	1.01201
Uncharacterized protein KIAA2013	Q91X21	Kiaa2013	Type I	4	1.20093	0.569803	0.952245	1.04776	2	0	1.0237	0.976303	1.09418	0.90582	1.30914	1.39778	1.72392	1.4719	1.14893	1.28524	0.569466	0.701093		-0.0705957	0.0673018	1	NaN	0.0337893	-0.0345997	0.12985	-0.142703	0.388622	0.483134	0.785692	0.557676	0.200289	0.362032	-0.812317	-0.512322
Transmembrane protein 120A	Q8C1E7	Tmem120a	Polytopic	6	0.919494	0.575965	0.94264	1.05736	NaN	NaN	1.01236	0.987641	1.06656	0.933437	1.73584	1.27558	NaN	NaN	0.905353	0.711709	0.888484	0		-0.0852218	0.0804672	NaN	NaN	0.0177209	-0.0179412	0.0929687	-0.0993749	0.795634	0.351152	NaN	NaN	-0.143447	-0.49064	-0.170582	NaN
Glycosylphosphatidylinositol anchor attachment 1 protein	E9PW03	Gpaa1	Polytopic	6	0.856256	0.576917	0.634663	1.36534	NaN	NaN	1.10077	0.89923	1.08366	0.916336	0.796758	1.21691	NaN	NaN	0.941403	0	0.962539	1.21992		-0.655937	0.449257	NaN	NaN	0.138513	-0.153237	0.115917	-0.126051	-0.327786	0.283224	NaN	NaN	-0.0871159	NaN	-0.055083	0.28679
Reticulon-4 receptor-like 2	Q7M6Z0	Rtn4rl2	GPI	10	1.1017	0.57701	0.947666	1.05233	0.93592	1.06408	1.10152	0.898476	0.944153	1.05585	0.736129	0.792116	0.999355	1.20648	1.04903	1.34963	1.52161	1.15929		-0.0775487	0.073592	-0.0955429	0.0896067	0.1395	-0.154447	-0.0829067	0.0784002	-0.44197	-0.336215	-0.0009308	0.270804	0.0690518	0.432559	0.605594	0.213242
Adenylate cyclase type 3	B8JK56	Adcy3	Polytopic	13	1.101	0.582199	1.06386	0.936138	1.15197	0.84803	0.966887	1.03311	1.09332	0.906677	1.13431	1.16103	0.88408	0.694952	0.953582	1.14466	1.5172	1.31821		0.0893114	-0.0952073	0.204103	-0.237813	-0.0485802	0.0469975	0.12872	-0.14134	0.181812	0.215407	-0.177751	-0.525015	-0.0685706	0.194918	0.601413	0.398575
Leucine-rich repeat neuronal protein 1	Q61809	Lrrn1	Type I	4	0.909957	0.582957	1.17589	0.824112	NaN	NaN	2	0	1.0052	0.994798	0.88945	0	NaN	NaN	1.58148	0	1.74677	1.24204		0.233751	-0.279088	NaN	NaN	1	NaN	0.0074852	-0.00752423	-0.169015	NaN	NaN	NaN	0.661273	NaN	0.804687	0.312717
Zinc transporter ZIP10	Q6P5F6	Slc39a10	Type I	5	0.966312	0.585487	0.98229	1.01771	0.904666	1.09533	0.764646	1.23535	0.90013	1.09987	0.903608	0.78868	0.902193	0.862876	0.763886	1.21958	0.89654	1.39314		-0.0257786	0.0253261	-0.144543	0.131371	-0.387137	0.304925	-0.151794	0.137333	-0.146231	-0.342489	-0.148493	-0.212776	-0.388571	0.28638	-0.157561	0.478338
Trophoblast glycoprotein	Q9Z0L0	Tpbg	Type I	5	0.943094	0.589568	0.931109	1.06889	0.842396	1.1576	1.06953	0.930466	0.94284	1.05716	0.911382	0.964783	1.7867	1.17988	1.17516	0	1.52684	0		-0.102978	0.0961144	-0.247429	0.211142	0.0969818	-0.103974	-0.0849148	0.0801935	-0.133873	-0.0517235	0.837293	0.238645	0.23286	NaN	0.610551	NaN
Isoform E of Receptor-type tyrosine-protein phosphatase delta	Q64487	Ptprd	Type I	22	1.20466	0.592119	0.994534	1.00547	0.980398	1.0196	0.995528	1.00447	1.04454	0.955457	0.85855	0.825894	0.975424	0.755617	1.19121	1.02453	2.03575	1.97034		-0.00790691	0.00786381	-0.0285612	0.0280067	-0.00646598	0.00643713	0.0628722	-0.0657375	-0.220025	-0.275972	-0.0358986	-0.404272	0.252422	0.0349586	1.02556	0.978442
Isoform 2 of Electroneutral sodium bicarbonate exchanger 1	Q8JZR6	Slc4a8	Polytopic	11	0.960046	0.595705	1.10106	0.898945	1.01648	0.983521	0.926869	1.07313	1.58582	0.414176	1.10335	0.532494	0.830924	1.00323	0.68189	1.06258	1.12871	1.3372		0.138887	-0.153695	0.023581	-0.0239728	-0.109562	0.101826	0.665233	-1.27168	0.14189	-0.909162	-0.267211	0.00464587	-0.55239	0.0875693	0.174669	0.419215
NT-3 growth factor receptor	Q6VNS1	Ntrk3	Type I	15	0.950963	0.596923	0.988047	1.01195	1.00032	0.999681	1.01303	0.986971	0.897812	1.10219	0.568593	0.759458	0.89316	0.722166	0.740878	0.641004	1.61121	1.67124		-0.0173485	0.0171424	0.000460725	-0.000460872	0.018675	-0.01892	-0.155515	0.140371	-0.814532	-0.396957	-0.163009	-0.469597	-0.432692	-0.641595	0.688141	0.74092
Gamma-glutamyltransferase 7	Q99JP7	Ggt7	Type II	7	0.942711	0.597237	1.01022	0.98978	1.04873	0.951271	0.739895	1.2601	1.09727	0.90273	1.03393	1.09184	0.941029	0.661084	0.708544	0.443758	1.35438	1.30712		0.01467	-0.0148207	0.0686425	-0.0720723	-0.434607	0.333544	0.133918	-0.147633	0.0481346	0.126762	-0.0876894	-0.597094	-0.497071	-1.17215	0.437635	0.386395
Cannabinoid receptor 1	P47746	Cnr1	Polytopic	6	0.951648	0.597385	2	0	NaN	NaN	0.802163	1.19784	0.878245	1.12175	2.13094	0	NaN	NaN	0.677627	0	1.27639	1.62494		1	NaN	NaN	NaN	-0.318033	0.260432	-0.187304	0.165757	1.09149	NaN	NaN	NaN	-0.561436	NaN	0.352066	0.700383
Isoform 2 of Netrin receptor UNC5A	Q8K1S4	Unc5a	Type I	12	1.17628	0.599049	0.91895	1.08105	1.37584	0.624164	1.09949	0.900513	0.926403	1.0736	0.918491	0.888568	0.740782	1.00782	1.16706	0.868159	1.81049	2.00885		-0.121942	0.112433	0.460309	-0.680003	0.136831	-0.151181	-0.110288	0.102453	-0.122662	-0.170445	-0.43288	0.0112405	0.222876	-0.20397	0.856378	1.00637
Isoform 2 of Neuropathy target esterase	Q3TRM4	Pnpla6	Polytopic	8	1.07667	0.599721	1.04942	0.950578	NaN	NaN	2	0	0.796901	1.2031	0.82382	0.64432	NaN	NaN	2.07382	2.22076	0.697287	0		0.0695953	-0.0731235	NaN	NaN	1	NaN	-0.327527	0.266755	-0.279599	-0.634151	NaN	NaN	1.05229	1.15105	-0.520176	NaN
Voltage-dependent R-type calcium channel subunit alpha-1E	Q61290	Cacna1e	Polytopic	8	0.765393	0.606004	0.987283	1.01272	NaN	NaN	0.839128	1.16087	0.976335	1.02367	1.49775	0	NaN	NaN	0.965368	0.778004	1.35123	0		-0.0184642	0.0182309	NaN	NaN	-0.253037	0.215209	-0.0345522	0.033744	0.5828	NaN	NaN	NaN	-0.0508497	-0.36215	0.434275	NaN
Odd Oz/ten-m homolog 3 (Drosophila)	G3X907	Tenm3	Polytopic	30	1.16722	0.618701	1.04412	0.955884	0.885264	1.11474	1.05923	0.940773	0.993802	1.0062	0.757899	0.715898	0.750335	1.05592	1.44965	1.2747	1.62878	1.70455		0.0622815	-0.065092	-0.17582	0.156702	0.0830115	-0.0880811	-0.00896966	0.00891423	-0.399922	-0.482175	-0.414394	0.0785027	0.535701	0.350157	0.703794	0.769392
Lymphocyte antigen 6H	Q9WUC3	Ly6h	GPI	5	0.950682	0.619539	0.970958	1.02904	1.03124	0.968763	1.40087	0.599135	1.04851	0.95149	0.888443	0.894287	0.526695	0.708998	1.25517	1.18827	1.28209	0.8615		-0.0425194	0.0413021	0.0443757	-0.0457841	0.486318	-0.739048	0.0683412	-0.0717403	-0.170649	-0.161191	-0.924961	-0.496146	0.327884	0.248864	0.358499	-0.215078
Neural cell adhesion molecule 1	E9QB01	Ncam1	GPI/Type I	60	0.913954	0.620267	0.971023	1.02898	NaN	NaN	0.685709	1.31429	0.62597	1.37403	0.348262	0.467171	NaN	NaN	0.599022	0.804776	0.84727	2.41723		-0.0424221	0.0412102	NaN	NaN	-0.544332	0.394285	-0.675836	0.458414	-1.52175	-1.09798	NaN	NaN	-0.739319	-0.31334	-0.239107	1.27335
Cadherin-13	Q9WTR5	Cdh13	GPI	13	1.14405	0.621694	1.01103	0.988973	1.01811	0.981894	1.07276	0.927237	0.961512	1.03849	0.841291	0.779294	0.925981	1.03131	1.02063	1.0465	1.67011	1.83725		0.0158219	-0.0159973	0.0258871	-0.0263601	0.101332	-0.108991	-0.0566228	0.0544841	-0.249322	-0.35976	-0.110945	0.0444817	0.02946	0.0655759	0.739945	0.877552
Leucine-rich repeat and fibronectin type-III domain-containing protein 3	Q8BLY3	Lrfn3	Type I	10	1.17339	0.627087	0.962912	1.03709	0.967482	1.03252	1.06538	0.934617	0.947059	1.05294	0.711128	0.763916	0.975861	0.955007	1.09995	1.21687	1.68831	1.9761		-0.0545248	0.0525389	-0.047693	0.0461667	0.0913727	-0.0975534	-0.0784731	0.074424	-0.491818	-0.388514	-0.0352518	-0.0664164	0.137442	0.283178	0.755581	0.982653
Protein ITFG3	Q8C0Z1	Itfg3	Type II	7	0.953967	0.628794	1.05142	0.948581	0.736828	1.26317	0.857282	1.14272	1.04019	0.959811	0.681912	0.659497	0.510941	1.02577	0.907606	1.35129	1.20785	1.28688		0.0723379	-0.0761574	-0.4406	0.337051	-0.222158	0.192469	0.0568451	-0.0591772	-0.552343	-0.600563	-0.968771	0.0367058	-0.139862	0.434339	0.272435	0.363875
Isoform 2 of Mannosyl-oligosaccharide 1,2-alpha-mannosidase IB	P39098	Man1a2	Type II	6	0.957333	0.636527	1.15472	0.845277	1.19235	0.807651	0.939012	1.06099	1.20937	0.79063	1.59147	1.40363	0.875088	0.690337	1.19159	0	1.90654	0		0.207547	-0.242504	0.253806	-0.308196	-0.0907853	0.085409	0.274256	-0.338926	0.670363	0.489167	-0.192499	-0.534627	0.252893	NaN	0.930954	NaN
Neuronal growth regulator 1	D3Z4T6	Negr1	GPI	7	0.968729	0.640845	0.837803	1.1622	0.775408	1.22459	1.19084	0.809163	1.03915	0.960849	0.823192	0.791983	0.771133	0.971661	1.28803	0.850831	1.20263	1.05037		-0.255317	0.216855	-0.366973	0.292301	0.251976	-0.305498	0.0554056	-0.0576187	-0.280699	-0.336459	-0.374948	-0.0414756	0.365167	-0.233056	0.266195	0.0708955
Adenylate cyclase type 2	Q3V1Q3	Adcy2	Polytopic	7	1.61008	0.64315	1.12963	0.870367	1.33494	0.665056	1.13383	0.86617	0	2	1.24425	0.989115	1.21603	0.808607	1.08019	0	4.52828	3.01416		0.175854	-0.200304	0.416779	-0.588451	0.181204	-0.207278	NaN	1	0.315279	-0.0157896	0.282178	-0.30649	0.111286	NaN	2.17896	1.59176
Gamma-aminobutyric acid receptor subunit gamma-2	Q3UVW2	Gabrg2	Polytopic	4	0.733301	0.644398	1.13892	0.861078	NaN	NaN	0.701399	1.2986	0.904356	1.09564	0.629116	0.620785	NaN	NaN	0.679235	1.03567	1.435	0		0.187669	-0.215784	NaN	NaN	-0.511693	0.376959	-0.145038	0.131779	-0.668602	-0.687833	NaN	NaN	-0.558017	0.0505678	0.521048	NaN
Neogenin	E9QK04	Neo1	Type I	49	1.13079	0.649744	1.01499	0.985013	1.0183	0.981702	0.990849	1.00915	1.01406	0.985937	1.12589	0.998909	1.10726	1.07642	0.719127	0.74672	1.67083	1.60115		0.0214612	-0.0217853	0.0261605	-0.0266436	-0.0132634	0.0131425	0.0201467	-0.020432	0.17106	-0.00157544	0.146989	0.106235	-0.475681	-0.42136	0.740569	0.679112
Apolipoprotein O-like	Q78IK4	Apool	Secreted	9	0.730242	0.656855	1.19991	0.800093	NaN	NaN	0.948004	1.052	0.796465	1.20353	1.09714	0	NaN	NaN	0.711711	0.920285	0.780897	0.871423		0.262922	-0.32176	NaN	NaN	-0.0770342	0.0731286	-0.328317	0.267278	0.133742	NaN	NaN	NaN	-0.490636	-0.119848	-0.356797	-0.198555
Solute carrier family 12 member 9	Q99MR3	Slc12a9	Polytopic	14	1.04117	0.660947	0.888991	1.11101	1.08944	0.910563	1.1176	0.882397	1.20153	0.798469	0.820765	1.06325	1.1628	1.36873	1.10026	0.872866	1.22017	0.720509		-0.169759	0.151871	0.123583	-0.135169	0.160408	-0.180501	0.264874	-0.324692	-0.284958	0.0884743	0.217608	0.452835	0.137847	-0.196167	0.287082	-0.472912
Phosphate carrier protein, mitochondrial	Q8VEM8	Slc25a3	Polytopic	9	0.960419	0.662528	1.01927	0.980726	0.979198	1.0208	1.06299	0.937006	0.987454	1.01255	0.742416	1.33605	1.09787	0.983975	0.953463	1.32274	0.577639	0.669195		0.0275423	-0.0280783	-0.0303281	0.0297036	0.0881339	-0.0938703	-0.0182152	0.0179881	-0.429701	0.417969	0.134713	-0.0233067	-0.0687506	0.403534	-0.791759	-0.579501
Neuroligin-3	Q8BYM5	Nlgn3	Type I	13	1.17385	0.663525	0.892362	1.10764	0.983419	1.01658	1.02382	0.976176	0.999219	1.00078	0.62124	0.808611	0.851077	0.977344	1.10805	1.35736	1.91997	1.74716		-0.164299	0.147486	-0.0241216	0.0237249	0.0339675	-0.0347865	-0.00112755	0.00112667	-0.686777	-0.306482	-0.232638	-0.0330613	0.148025	0.4408	0.941083	0.805009
Isoform 4 of Glutamate receptor 2	P23819	Gria2	Type I	30	1.04593	0.665013	0.997104	1.0029	1.0981	0.9019	1.17545	0.824553	1.08797	0.91203	1.01285	1.03729	1.13125	1.1517	0.956409	0.723826	1.19588	1.15825		-0.00418381	0.00417171	0.13501	-0.148961	0.233209	-0.278316	0.121639	-0.132847	0.018417	0.0528218	0.177912	0.20377	-0.0642999	-0.466285	0.258076	0.211952
Transmembrane protein 2	Q5FWI3	Tmem2	Polytopic	11	1.09921	0.665201	1.0318	0.968204	1.14136	0.858635	0.951851	1.04815	1.08353	0.916475	1.02861	1.01725	0.753202	0.743787	1.09885	1.24658	1.50735	1.39808		0.0451581	-0.0466174	0.19076	-0.219883	-0.0711922	0.0678437	0.115733	-0.125833	0.0407026	0.0246692	-0.408892	-0.427038	0.135999	0.317975	0.592014	0.483451
Adenylate cyclase type 5	P84309	Adcy5	Polytopic	17	0.964247	0.666068	1.10686	0.893138	1.27438	0.725623	1.11793	0.882066	1.08972	0.910282	0.742334	0.749607	0.739705	0.489392	1.13443	0.994861	1.29819	1.56546		0.146476	-0.163046	0.349792	-0.462707	0.160835	-0.181042	0.123955	-0.135615	-0.429859	-0.415793	-0.434979	-1.03094	0.181968	-0.00743289	0.376499	0.646586
Isoform 4 of Minor histocompatibility antigen H13	Q9D8V0	Hm13	Polytopic	8	0.970766	0.672242	1.05394	0.946061	0.738299	1.2617	1.01874	0.981262	1.19927	0.800732	1.93911	1.2364	0.682066	0.680287	0.887966	0.821377	0.898435	0.62049		0.0757909	-0.0799944	-0.437723	0.33537	0.0267827	-0.0272893	0.262154	-0.320609	0.955394	0.306148	-0.552018	-0.555784	-0.171424	-0.283883	-0.154513	-0.68852
Protein Pcdhgb6	Q91XY7	Pcdhga12	Polytopic	8	0.997247	0.683983	1.05397	0.946033	0	2	0.935136	1.06486	0.958376	1.04162	0	1.16956	1.68234	1.16723	0.898109	0	1.46511	1.59563		0.0758301	-0.080038	NaN	1	-0.0967521	0.0906694	-0.061337	0.0588352	NaN	0.225961	0.750469	0.223092	-0.155038	NaN	0.551007	0.674124
CD200 antigen	Q80VX2	Cd200	Type I	4	1.02623	0.689405	0.998535	1.00146	0.831765	1.16824	1.54747	0.452525	1.24352	0.756483	0.59177	0.495507	0.486289	0.278589	2.15608	0.81461	2.06728	1.3197		-0.00211497	0.00211187	-0.265753	0.224331	0.629916	-1.14393	0.314427	-0.402621	-0.756892	-1.01302	-1.04011	-1.84379	1.10841	-0.295819	1.04773	0.400215
Endoplasmic reticulum-Golgi intermediate compartment protein 3	Q9CQE7	Ergic3	Polytopic	6	0.976574	0.693229	0.976815	1.02319	2	0	0.9779	1.0221	0.926107	1.07389	0.766551	0.844035	0.999865	0.823503	1.68675	1.47811	0.646506	0.567275		-0.0338429	0.0330672	1	NaN	-0.0322407	0.031536	-0.110749	0.10285	-0.383545	-0.244625	-0.000194606	-0.280155	0.754248	0.56375	-0.629264	-0.817881
Podocalyxin-like 2	G3X9D3	Podxl2	Type I	5	1.1515	0.695073	0.92095	1.07905	0.775449	1.22455	0.685193	1.31481	0.731955	1.26805	1.39506	1.1748	0.589207	2.65227	0.967574	1.16054	0	1.27252		-0.118806	0.109762	-0.366896	0.292253	-0.545417	0.394851	-0.450174	0.342606	0.480332	0.232418	-0.763152	1.40723	-0.0475565	0.214801	NaN	0.347687
Gamma-aminobutyric acid type B receptor subunit 1	Q9WV18	Gabbr1	Type I	10	1.07158	0.695927	1.08302	0.916978	1.05038	0.949621	1.1854	0.814597	1.05012	0.949875	1.02007	1.33893	0.880803	0.672325	1.01065	1.00091	1.25687	1.39212		0.115062	-0.12504	0.0709099	-0.0745762	0.245378	-0.295842	0.0705607	-0.0741901	0.0286708	0.421076	-0.183109	-0.57277	0.0152782	0.00130738	0.329839	0.47728
MCG142017, isoform CRA_a	G5E8C4	Tmtc3	Polytopic	17	0.680037	0.701859	0.931214	1.06879	NaN	NaN	1.11217	0.887827	1.13932	0.860685	0.641685	0.569409	NaN	NaN	0.792168	0.666447	0.758595	0.651916		-0.102815	0.0959728	NaN	NaN	0.153382	-0.17165	0.188167	-0.216443	-0.640062	-0.812463	NaN	NaN	-0.336122	-0.585438	-0.398598	-0.617242
Teneurin-2	Q9WTS5	Tenm2	Type II	31	1.09284	0.703332	0.989085	1.01092	1.12906	0.870936	1.13141	0.868589	1.08216	0.917843	0.721135	0.783483	0.99265	0.886613	1.46205	1.20191	1.42328	1.27156		-0.0158339	0.015662	0.175128	-0.199362	0.178123	-0.203254	0.11391	-0.12368	-0.471659	-0.352026	-0.0106431	-0.173623	0.547992	0.265331	0.509215	0.346605
Isoform 2D of Voltage-dependent calcium channel subunit alpha-2/delta-1	O08532	Cacna2d1	Type I	23	0.972002	0.704775	0.929711	1.07029	0.965765	1.03424	1.01615	0.983848	1.00117	0.998826	0.651566	0.789182	1.09648	0.96619	0.80586	0.790718	1.23589	1.44013		-0.105146	0.0980009	-0.0502562	0.0485643	0.0231158	-0.0234922	0.00169343	-0.00169542	-0.618018	-0.34157	0.132885	-0.0496209	-0.311399	-0.338765	0.305554	0.526196
Solute carrier family 2, facilitated glucose transporter member 3	P32037	Slc2a3	Polytopic	8	0.980548	0.708114	0.847286	1.15271	1.16053	0.839472	0.996336	1.00366	0.894591	1.10541	0.733725	0.72421	0.395936	0.867672	0.8467	1.14785	1.37486	1.75343		-0.239079	0.205035	0.214781	-0.252446	-0.00529617	0.0052768	-0.160701	0.144581	-0.446689	-0.465521	-1.33666	-0.204779	-0.240077	0.198937	0.459286	0.810178
Gamma-aminobutyric acid receptor subunit alpha-2	P26048	Gabra2	Type I	5	0.68594	0.711008	0.544938	1.45506	NaN	NaN	2	0	1.23633	0.763668	0.735048	0.949788	NaN	NaN	1.39814	0	1.03266	0		-0.875835	0.54108	NaN	NaN	1	NaN	0.306066	-0.388982	-0.444089	-0.0743232	NaN	NaN	0.483509	NaN	0.04637	NaN
Cadherin-2	D3YYT0	Cdh2	Type I	15	0.977768	0.711958	1.0275	0.972496	0.676529	1.32347	1.34239	0.657614	1.05513	0.944874	0.791537	0.591756	0.573226	0.796902	1.0815	1.03909	1.40425	1.54388		0.039144	-0.0402357	-0.563776	0.404326	0.424799	-0.604686	0.0774157	-0.0818066	-0.337272	-0.756925	-0.802825	-0.327526	0.113033	0.0553262	0.489798	0.626563
Serpin H1	P19324	Serpinh1	Secreted	4	0.763206	0.718946	1.20779	0.792209	NaN	NaN	0.91376	1.08624	0.653355	1.34665	1.26972	0.932256	NaN	NaN	0.860311	0.854614	0.662337	0		0.27237	-0.336046	NaN	NaN	-0.130113	0.119343	-0.614061	0.42937	0.344505	-0.101201	NaN	NaN	-0.217069	-0.226655	-0.594363	NaN
Metabotropic glutamate receptor 2	Q14BI2	Grm2	Type I	14	1.03869	0.719142	1.07791	0.922088	1.23612	0.763876	0.982811	1.01719	0.961478	1.03852	1.35769	1.18516	0.997096	1.05769	1.05657	0.780491	0.975403	0.899381		0.10824	-0.117024	0.305823	-0.388589	-0.0250135	0.0245872	-0.0566736	0.0545312	0.441151	0.245085	-0.00419598	0.0809157	0.0793933	-0.357545	-0.0359297	-0.152995
Multiple epidermal growth factor-like domains protein 8	P60882	Megf8	Type I	11	1.12831	0.724009	1.12606	0.873941	1.1922	0.807804	1.02362	0.976382	1.02997	0.970033	1.23385	1.29895	0.55622	0.684494	1.193	1.15809	1.57434	1.32755		0.171283	-0.194393	0.253622	-0.307923	0.0336768	-0.0344817	0.0425978	-0.043894	0.303162	0.377345	-0.846274	-0.546891	0.254598	0.211741	0.654747	0.408767
Poliovirus receptor	Q8K094	Pvr	Type I	4	1.07664	0.726616	1.00662	0.993384	1.10863	0.891369	1.04697	0.953027	0.927422	1.07258	1.5157	1.47664	0.858495	0.788384	1.07087	0.85434	2.0487	0		0.00951392	-0.00957708	0.148779	-0.165905	0.0662238	-0.0694105	-0.108703	0.101083	0.59998	0.562317	-0.220118	-0.343029	0.0987777	-0.227117	1.03471	NaN
Golgi apparatus protein 1 (Fragment)	F8WHM5	Glg1	Type I	38	1.12582	0.736834	0.956865	1.04314	1.03301	0.966988	0.963894	1.03611	0.954978	1.04502	0.932465	0.94802	0.792046	0.766892	0.876051	1.11095	1.88948	1.69068		-0.0636129	0.0609261	0.0468571	-0.0484302	-0.0530537	0.0511717	-0.0664608	0.0635335	-0.100879	-0.0770101	-0.336344	-0.382904	-0.190913	0.151796	0.917986	0.757606
Methyltransferase-like protein 9	Q9EPL4	Mettl9	Secreted	6	1.026	0.738992	0.878745	1.12125	0	2	0.970463	1.02954	1.212	0.787997	1.35502	0.930291	0.923546	1.09638	1.06268	1.08893	0.713139	1.03805		-0.186483	0.165114	NaN	1	-0.0432552	0.041996	0.277393	-0.343738	0.438317	-0.104246	-0.114745	0.132748	0.0877039	0.122909	-0.487745	0.0538718
Fibronectin leucine rich transmembrane protein 2	Q8BLU0	Flrt2	Type I	11	1.1507	0.742466	0.949978	1.05002	0.819054	1.18095	0.995191	1.00481	1.07456	0.925439	0.65123	0.736217	0.650435	1.06871	1.02955	1.52841	1.57307	1.96794		-0.0740333	0.070419	-0.28797	0.239943	-0.00695431	0.00692095	0.103748	-0.111791	-0.618761	-0.441798	-0.620524	0.0958654	0.0420141	0.612036	0.653581	0.976689
Probable cation-transporting ATPase 13A1	Q9EPE9	Atp13a1	Polytopic	28	1.07076	0.745091	0.98477	1.01523	0.936409	1.06359	1.08011	0.919895	0.880866	1.11913	1.56255	1.42947	0.989055	1.03386	0.851035	0.935281	0.847605	0.917214		-0.022142	0.0218073	-0.0947894	0.0889436	0.111172	-0.120459	-0.183005	0.162383	0.643898	0.515483	-0.0158774	0.048034	-0.232709	-0.096528	-0.238537	-0.12467
Roundabout homolog 1	G5E843	Robo1	Type I	34	1.07913	0.747676	0.932902	1.0671	0.934578	1.06542	1.01223	0.987769	0.975862	1.02414	0.799671	0.720126	1.44672	1.50158	0.963618	1.02997	1.06306	1.1083		-0.100203	0.093693	-0.0976127	0.0914247	0.0175389	-0.0177548	-0.0352506	0.0344098	-0.322522	-0.473679	0.532788	0.586483	-0.0534665	0.042596	0.0882257	0.148349
Protein Scn3a	A2ASI5	Scn3a	Polytopic	32	0.979953	0.747708	0.981014	1.01899	1.01734	0.982662	0.920244	1.07976	0.956962	1.04304	0.883985	0.786645	1.0398	1.03756	0.657068	0.924109	0.981351	1.52912		-0.0276547	0.0271345	0.0247997	-0.0252335	-0.119912	0.110705	-0.0634669	0.0607921	-0.177907	-0.346216	0.0562995	0.0531892	-0.605885	-0.113866	-0.0271594	0.612699
Protein Scn2a1	B1AWN6	Scn2a1	Polytopic	43	0.98287	0.749527	1.00703	0.992965	0.92984	1.07016	0.919376	1.08062	0.948533	1.05147	0.79013	0.772274	1.0541	1.10407	0.667405	0.699981	1.29257	1.48243		0.0101138	-0.0101852	-0.104945	0.0978261	-0.121272	0.111864	-0.07623	0.0724035	-0.339839	-0.372815	0.0760119	0.142836	-0.583365	-0.514613	0.370243	0.567962
Adenylate cyclase type 9	P51830	Adcy9	Polytopic	10	1.07821	0.750367	1.11663	0.883367	1.02164	0.978359	1.02728	0.972722	1.03277	0.967235	1.03392	0.720872	0.613857	1.035	1.11585	1.1189	1.60074	1.3865		0.159155	-0.178915	0.0308884	-0.0315643	0.0388267	-0.0399006	0.0465127	-0.0480624	0.0481285	-0.472186	-0.704026	0.0496368	0.158138	0.162083	0.678743	0.471443
Ephrin-B1	P52795	Efnb1	Type I	4	1.16497	0.752147	0.90445	1.09555	1.1902	0.809798	1.12325	0.876751	1.05578	0.944221	0.758288	0.893861	0.692317	0.620868	1.36794	1.81339	1.75531	1.41782		-0.144888	0.131656	0.251207	-0.304367	0.167677	-0.18976	0.078308	-0.0828036	-0.399182	-0.161877	-0.530495	-0.687641	0.452005	0.85869	0.811722	0.503678
ATP-binding cassette sub-family A member 2	A2AJ26	Abca2	Polytopic	12	0.979035	0.752211	1.11202	0.887979	1.17679	0.823212	0.916438	1.08356	1.25373	0.746269	1.08629	1.05773	0.949803	1.27827	0.607433	0.575318	1.15883	1.11861		0.153183	-0.171402	0.234854	-0.280663	-0.125891	0.115782	0.326228	-0.422233	0.119403	0.0809754	-0.0743004	0.354191	-0.719203	-0.797569	0.21267	0.161709
Leucine-rich repeat-containing protein 8D	Q8BGR2	Lrrc8d	Polytopic	9	0.947988	0.761653	1.04631	0.953692	NaN	NaN	0.859685	1.14032	0.97018	1.02982	0.345614	0	NaN	NaN	1.08038	1.19419	1.79038	1.27736		0.0653083	-0.0684054	NaN	NaN	-0.21812	0.189433	-0.0436754	0.0423919	-1.53276	NaN	NaN	NaN	0.11154	0.256037	0.840268	0.35316
Synaptic vesicle glycoprotein 2B	Q8BG39	Sv2b	Polytopic	5	0.980415	0.762453	0.995689	1.00431	2	0	1.00329	0.996709	1.17195	0.828046	1.10167	1.02929	2.2556	0	1.12457	0.983493	0.768539	0.580162		-0.00623285	0.00620604	1	NaN	0.00473968	-0.0047553	0.228915	-0.272216	0.13969	0.0416435	1.17351	NaN	0.169372	-0.0240127	-0.37981	-0.785472
Isoform 6 of Receptor-type tyrosine-protein phosphatase S	B0V2N1	Ptprs	Type I	25	1.12759	0.767127	0.948186	1.05181	0.912457	1.08754	1.10944	0.890556	1.03465	0.965349	0.834746	0.706306	0.805853	0.913723	1.21543	0.912605	2.13892	1.49313		-0.076758	0.0728796	-0.132172	0.121073	0.149836	-0.167221	0.0491436	-0.0508768	-0.26059	-0.501634	-0.311411	-0.130171	0.281468	-0.131937	1.09688	0.578336
Immunoglobulin superfamily DCC subclass member 4	Q9EQS9	Igdcc4	Type I	16	1.15381	0.769966	0.971803	1.0282	1.09295	0.907047	1.01217	0.98783	0.948731	1.05127	1.14924	1.27507	0.911445	0.674127	0.688944	0.774172	1.78803	1.96943		-0.041264	0.0401165	0.128232	-0.140751	0.0174511	-0.0176648	-0.0759284	0.0721314	0.200679	0.350573	-0.133772	-0.568908	-0.537541	-0.369274	0.83837	0.977777
Multidrug resistance-associated protein 1	O35379	Abcc1	Polytopic	4	0.696213	0.769996	1.05175	0.948247	NaN	NaN	0.758063	1.24194	1.14849	0.851514	1.02661	0	NaN	NaN	0.856795	0	1.35087	0.943004		0.0727963	-0.0766656	NaN	NaN	-0.39961	0.312592	0.199733	-0.231897	0.0378876	NaN	NaN	NaN	-0.222977	NaN	0.433888	-0.0846647
Low-density lipoprotein receptor-related protein 8	B1AXJ3	Lrp8	Polytopic	12	0.98922	0.771683	1.1323	0.867696	0.947314	1.05269	0.962776	1.03722	0.859376	1.14062	0.849845	0.585186	0.859404	0.842443	0.980492	0.837903	1.20222	1.75627		0.179261	-0.204738	-0.078085	0.0740749	-0.0547278	0.0527274	-0.218638	0.189823	-0.234729	-0.773033	-0.218591	-0.247349	-0.0284219	-0.255144	0.2657	0.812514
Poliovirus receptor-related protein 1	Q9JKF6	Pvrl1	Type I	5	1.06213	0.773601	1.1505	0.8495	0	2	2	0	0.970348	1.02965	0.734413	1.63508	0	0.518688	2.47611	0	1.08667	2.04605		0.202261	-0.235315	NaN	1	1	NaN	-0.0434262	0.0421571	-0.445336	0.709361	NaN	-0.94706	1.30808	NaN	0.11992	1.03284
Gamma-aminobutyric acid receptor subunit alpha-3	P26049	Gabra3	Type I	7	0.832481	0.775594	0.80252	1.19748	NaN	NaN	0.9164	1.0836	1.09319	0.906809	0.411321	0	NaN	NaN	1.28912	0.927206	1.38183	0.985406		-0.317391	0.260001	NaN	NaN	-0.12595	0.115832	0.128546	-0.14113	-1.28166	NaN	NaN	NaN	0.366391	-0.109038	0.466581	-0.0212103
Plexin-A3	P70208	Plxna3	Type I	33	0.985839	0.787363	0.973685	1.02631	1.04193	0.958069	0.947203	1.0528	0.998945	1.00106	1.07465	1.1664	0.856912	0.880464	0.698189	0.761176	1.11604	1.33288		-0.0384727	0.0374733	0.0592591	-0.0617978	-0.0782539	0.0742268	-0.00152348	0.00152187	0.103869	0.222062	-0.222781	-0.183665	-0.51831	-0.393699	0.158389	0.414546
Cation-independent mannose-6-phosphate receptor	Q07113	Igf2r	Type I	38	1.13468	0.788574	0.965157	1.03484	0.885761	1.11424	0.935318	1.06468	0.922576	1.07742	1.18405	1.17145	2.11294	1.50055	0.778464	0.921206	0.618148	0.790609		-0.0511646	0.049412	-0.175011	0.156059	-0.0964704	0.0904219	-0.11626	0.107586	0.24373	0.228295	1.07925	0.585492	-0.361298	-0.118405	-0.693977	-0.338964
Transmembrane protein 63B	Q3TWI9	Tmem63b	Polytopic	8	0.985568	0.78883	0.958827	1.04117	1.07504	0.924961	1.06873	0.931267	0.988849	1.01115	1.11077	0.918132	0.824065	0.591782	1.12898	0.846124	1.01763	1.44706		-0.0606568	0.0582091	0.104388	-0.112535	0.0959009	-0.102733	-0.0161781	0.0159987	0.151561	-0.123226	-0.27917	-0.756863	0.175016	-0.24106	0.0252193	0.533123
Wolframin	Q3UN10	Wfs1	Polytopic	20	0.984938	0.789929	1.09387	0.906127	1.16481	0.835187	1.01553	0.984473	0.907005	1.09299	1.23973	0.930741	1.25969	0.963076	0.968647	1.12328	0.629952	0.764395		0.129445	-0.142215	0.220099	-0.259829	0.0222282	-0.022576	-0.140817	0.128287	0.310025	-0.103549	0.333066	-0.0542791	-0.0459571	0.167717	-0.666685	-0.387611
Coxsackievirus and adenovirus receptor homolog	P97792	Cxadr	Type I	12	1.11101	0.790208	0.968247	1.03175	1.13001	0.869985	1.16748	0.832524	0.951725	1.04827	0.855684	0.832863	0.876891	0.737067	1.05903	0.98625	1.64886	1.89142		-0.0465527	0.0450974	0.176341	-0.200937	0.223393	-0.264437	-0.0713827	0.0680166	-0.22485	-0.263848	-0.189531	-0.440132	0.0827439	-0.0199741	0.721467	0.919466
Isoform 2 of Mast/stem cell growth factor receptor Kit	P05532	Kit	Type I	17	1.10103	0.790617	1.03228	0.967718	1.07039	0.929613	0.986165	1.01384	0.937417	1.06258	0.688437	0.59234	1.11254	0.940152	1.16388	1.58814	1.44059	1.28218		0.0458367	-0.0473409	0.0981322	-0.105297	-0.0200996	0.0198234	-0.0932369	0.0875753	-0.538603	-0.755502	0.153862	-0.0890333	0.218939	0.667338	0.526657	0.358597
Chondroitin sulfate proteoglycan 5	Q71M36	Cspg5	Type I	7	0.987068	0.790659	1.03878	0.961215	0.625249	1.37475	1.30075	0.699253	1.24044	0.759555	1.05999	0.730762	0.87981	1.17135	0.86696	0.586732	1.41825	1.18269		0.0548967	-0.0570685	-0.677496	0.45917	0.379341	-0.516114	0.310858	-0.396773	0.084051	-0.452526	-0.184736	0.228169	-0.205962	-0.769227	0.504111	0.24207
Neurotrimin	D3Z396	Ntm	GPI	10	1.13471	0.792333	1.07308	0.926923	0.947919	1.05208	1.09464	0.905358	1.32317	0.676829	0.765029	0.365213	1.2104	1.08385	1.50983	1.09356	2.20997	0.839817		0.101754	-0.109479	-0.0771644	0.0732458	0.130459	-0.143439	0.403999	-0.563136	-0.386413	-1.45319	0.275486	0.116169	0.594391	0.129028	1.14403	-0.251852
ATP-binding cassette sub-family D member 3	P55096	Abcd3	Polytopic	15	1.10511	0.794048	0.867031	1.13297	1.03353	0.966472	0.972458	1.02754	1.06981	0.930189	0.840057	0.899068	1.59441	1.62427	1.2538	1.19756	0.910951	0.520763		-0.205844	0.180108	0.0475773	-0.0492	-0.0402927	0.0391979	0.0973557	-0.104404	-0.251441	-0.153497	0.67302	0.699792	0.326303	0.260102	-0.134554	-0.941302
Transmembrane protein 132A	Q922P8	Tmem132a	Type I	27	0.987042	0.798862	0.98228	1.01772	1.12111	0.878891	1.30829	0.691713	1.13544	0.864562	0.758951	0.823168	0.892461	0.85245	1.47387	0.847929	1.36503	0.882484		-0.0257936	0.0253405	0.164926	-0.186244	0.387679	-0.531754	0.183249	-0.209959	-0.39792	-0.280742	-0.164139	-0.230312	0.559607	-0.237985	0.44893	-0.180359
Reticulon-1	Q8K0T0	Rtn1	Polytopic	23	0.990307	0.807457	1.01961	0.980386	0.76436	1.23564	0.937733	1.06227	0.93629	1.06371	0.97877	0.757028	0.839531	1.17696	1.0291	1.19859	0.976998	0.965481		0.0280224	-0.0285775	-0.387677	0.305259	-0.092751	0.0871465	-0.0949728	0.089105	-0.030958	-0.401581	-0.252344	0.235067	0.0413782	0.261338	-0.0335722	-0.0506806
Two pore calcium channel protein 1	Q9EQJ0	Tpcn1	Polytopic	6	0.659528	0.808676	0.952504	1.0475	NaN	NaN	2	0	0.96837	1.03163	0.37618	0.858274	NaN	NaN	2.02661	0	0.696108	0		-0.0702031	0.0669449	NaN	NaN	1	NaN	-0.0463699	0.0449258	-1.4105	-0.22049	NaN	NaN	1.01907	NaN	-0.522617	NaN
Teneurin-1	Q9WTS4	Tenm1	Type II	35	1.08378	0.812079	1.02711	0.972891	1.04319	0.956811	1.03508	0.964919	1.06247	0.937529	1.04775	0.916787	0.729845	0.651571	1.10517	1.22593	1.41151	1.58166		0.0385895	-0.0396501	0.0610009	-0.0636945	0.049744	-0.0515207	0.0874228	-0.093064	0.0672928	-0.125342	-0.454338	-0.618005	0.144269	0.293879	0.497243	0.661444
Desmoglein-1-alpha	Q61495	Dsg1a	Type I	3	1.00935	0.815775	1.09547	0.904527	0	2	0.763936	1.23606	0.660994	1.33901	1.96713	1.13086	0	1.76326	0.452852	1.59866	0.735619	0.426402		0.131554	-0.144764	NaN	1	-0.388476	0.305753	-0.597292	0.421163	0.976093	0.177418	NaN	0.818246	-1.14289	0.676867	-0.442969	-1.22971
Metal transporter CNNM4	Q69ZF7	Cnnm4	Polytopic	6	0.99875	0.817817	0.917091	1.08291	0.82299	1.17701	0.852688	1.14731	1.03307	0.966926	0.690117	0.62188	0.650102	0.952801	1.16768	1.28899	1.11215	1.50628		-0.124864	0.114913	-0.281053	0.235127	-0.229909	0.198257	0.0469429	-0.0485219	-0.535088	-0.685293	-0.621263	-0.0697529	0.22365	0.366236	0.153347	0.590994
Cell adhesion molecule 3	Q99N28	Cadm3	Type I	10	0.993928	0.818139	1.33083	0.669168	0.906421	1.09358	0.744514	1.25549	0.918051	1.08195	1.17559	0.84645	0.825715	0.688025	0.85534	0.809449	1.19918	1.55168		0.412328	-0.579559	-0.141747	0.129057	-0.425628	0.328245	-0.123354	0.113632	0.233384	-0.240503	-0.276284	-0.539468	-0.22543	-0.304988	0.262046	0.633827
CUB and sushi domain-containing protein 3	E9PWJ0	Csmd3	Type I	11	1.11675	0.822011	0.807919	1.19208	0	2	1.07126	0.928735	1.0944	0.905598	0.909274	0.859951	1.4756	2.26967	0.91567	0.846029	0	1.65782		-0.307717	0.253482	NaN	1	0.0993148	-0.10666	0.130143	-0.143057	-0.137213	-0.217673	0.561305	1.18249	-0.1271	-0.241221	NaN	0.729285
Isoform 2 of Seizure 6-like protein	Q6P1D5	Sez6l	Type I	4	1.15102	0.831325	1.01939	0.980607	0.964197	1.0358	1.0578	0.942197	0.773692	1.22631	1.40681	1.27849	1.29939	1.35453	0.988018	0	1.40823	1.47268		0.0277109	-0.0282536	-0.0525998	0.0507493	0.0810704	-0.0858987	-0.370168	0.294321	0.492422	0.354437	0.377834	0.437796	-0.0173915	NaN	0.493881	0.558441
Isoform 8 of Inositol 1,4,5-trisphosphate receptor type 1	P11881	Itpr1	Polytopic	49	1.0588	0.834909	0.977081	1.02292	0.976972	1.02303	1.00096	0.999038	0.969884	1.03012	1.35618	1.36183	1.36399	1.10997	0.772549	0.865482	0.730438	0.909949		-0.0334505	0.0326925	-0.0336114	0.0328461	0.0013866	-0.00138794	-0.0441155	0.0428064	0.439546	0.445545	0.447833	0.150516	-0.372302	-0.208424	-0.453166	-0.136143
Dystroglycan	Q62165	Dag1	Type I	9	1.19339	0.835107	0.940421	1.05958	0.893797	1.1062	0.679198	1.3208	1.07713	0.922874	0.677779	0.936629	0.930167	0.545419	0.863182	0.986668	1.60698	3.00029		-0.0886218	0.0834915	-0.161981	0.145616	-0.558095	0.401414	0.107188	-0.115795	-0.561114	-0.0944501	-0.104438	-0.874562	-0.212264	-0.0193638	0.684353	1.5851
Lipid phosphate phosphatase-related protein type 4	Q7TME0	Lppr4	Polytopic	21	1.00548	0.836539	1.03993	0.960072	0.996667	1.00333	0.971527	1.02847	1.00207	0.997935	0.75883	0.637497	0.813528	0.696079	1.1295	1.1456	1.563	1.29978		0.0564843	-0.0587862	-0.00481629	0.00480027	-0.0416741	0.040504	0.00297675	-0.0029829	-0.398151	-0.64951	-0.297736	-0.522677	0.175687	0.196102	0.644314	0.378269
Sodium/potassium-transporting ATPase subunit alpha-1	Q8VDN2	Atp1a1	Polytopic	53	0.992396	0.842545	1.04902	0.950976	0.986039	1.01396	0.95967	1.04033	0.987457	1.01254	0.994485	0.995636	1.01152	1.07039	1.09227	1.09742	0.895968	0.781476		0.0690476	-0.072519	-0.020283	0.0200017	-0.0593901	0.0570416	-0.01821	0.017983	-0.00797815	-0.00631035	0.0165293	0.0981425	0.127328	0.134114	-0.158481	-0.355726
Neural cell adhesion molecule 2	O35136	Ncam2	GPI/Type I	27	0.995955	0.844323	0.96802	1.03198	1.01897	0.981027	0.812674	1.18733	0.824747	1.17525	1.13977	1.23119	0.737931	0.832796	0.753695	0.836439	0.944476	1.49135		-0.0468908	0.0454146	0.0271157	-0.0276351	-0.299251	0.247716	-0.277976	0.232971	0.188737	0.300048	-0.438442	-0.263966	-0.407948	-0.257668	-0.0824143	0.576618
Inactive tyrosine-protein kinase 7	Q8BKG3	Ptk7	Type I	18	1.02166	0.857111	1.06948	0.930525	1.19397	0.806025	0.91367	1.08633	1.03666	0.963335	0.553733	0.639599	0.71544	0.840514	1.11688	1.42573	1.4115	1.46988		0.0969031	-0.103884	0.255772	-0.311103	-0.130254	0.119462	0.0519492	-0.0538899	-0.852737	-0.644761	-0.483098	-0.250656	0.159474	0.511698	0.497227	0.555695
Transmembrane protein 108	Q8BHE4	Tmem108	Type I	4	1.11986	0.860624	0.51163	1.48837	1.06209	0.937912	1.01583	0.984171	0.938465	1.06154	0.661537	0	0.962008	0.70008	1.32523	1.60363	2.12871	1.57768		-0.966829	0.573734	0.0869038	-0.0924761	0.0226569	-0.0230184	-0.0916254	0.0861522	-0.596107	NaN	-0.0558792	-0.514408	0.406239	0.681339	1.08998	0.657803
CD166 antigen	E9Q3Q6	Alcam	Type I	22	1.11942	0.860893	0.974214	1.02579	0.982986	1.01701	1.04085	0.95915	1.07216	0.927844	0.832551	0.8346	0.584333	0.701469	1.2491	1.32155	1.91409	1.51772		-0.0376889	0.0367294	-0.024757	0.0243394	0.0577617	-0.0601711	0.100515	-0.108046	-0.26439	-0.260844	-0.775137	-0.511549	0.320884	0.402226	0.936658	0.601903
Excitatory amino acid transporter 1	P56564	Slc1a3	Polytopic	9	1.2152	0.861433	1.43664	0.563356	0.740398	1.2596	1.30277	0.697234	1.55516	0.444844	1.30225	0.635509	2.14139	3.44432	1.46717	0	0.568512	0.162451		0.522702	-0.827881	-0.433628	0.332968	0.381578	-0.520285	0.63706	-1.16863	0.381005	-0.654015	1.09855	1.78422	0.55304	NaN	-0.814737	-2.62192
Carboxypeptidase D	O89001	Cpd	Type I	10	1.00633	0.863086	0.982153	1.01785	1.07602	0.92398	1.03425	0.965745	1.02515	0.974849	1.48474	1.35342	1.10699	1.04079	0.836216	0.648604	0.841084	0.738789		-0.0259804	0.0255208	0.105705	-0.114067	0.0485916	-0.0502854	0.0358368	-0.0367497	0.570207	0.436614	0.146638	0.0576745	-0.258052	-0.62459	-0.249678	-0.436766
Prostaglandin F2 receptor negative regulator	Q9WV91	Ptgfrn	Type I	29	1.06556	0.872464	1.05411	0.945891	1.10596	0.894042	1.06468	0.93532	1.07126	0.928743	0.99742	0.857795	0.771543	0.686898	1.1053	1.05288	1.58243	1.47025		0.0760237	-0.0802538	0.145297	-0.161586	0.0904204	-0.0964686	0.0993045	-0.106649	-0.00372717	-0.221295	-0.374182	-0.541832	0.144437	0.0743352	0.662139	0.556057
Proton myo-inositol cotransporter	Q3UHK1	Slc2a13	Polytopic	7	1.02976	0.87381	1.01537	0.984629	0.993711	1.00629	0.854233	1.14577	1.07612	0.923877	1.5113	1.48289	0.957955	1.14681	1.07821	1.02778	1.03309	0		0.0220067	-0.0223476	-0.00910141	0.00904436	-0.227299	0.196314	0.105844	-0.114228	0.595787	0.568409	-0.0619695	0.197631	0.108644	0.0395291	0.0469719	NaN
Zinc transporter 1	Q60738	Slc30a1	Polytopic	11	1.02258	0.875711	0.97649	1.02351	0.805772	1.19423	1.19401	0.805995	1.10779	0.892209	1.14259	1.08681	1.03901	0.942375	1.40855	0.921494	0.951757	0.68808		-0.0343234	0.0335257	-0.311556	0.256078	0.255809	-0.311158	0.147686	-0.164547	0.192305	0.120094	0.0552063	-0.0856267	0.49421	-0.117953	-0.0713355	-0.539352
Voltage-dependent calcium channel subunit alpha-2/delta-3	Q9Z1L5	Cacna2d3	Type I	11	1.01185	0.876341	1.04402	0.955981	1.07825	0.921754	1.16006	0.839939	1.21564	0.78436	0.70309	0.959557	0.871578	0.733957	0.849991	0.919999	1.31517	1.74146		0.0621476	-0.0649458	0.108686	-0.117546	0.214201	-0.251644	0.281716	-0.350412	-0.508219	-0.0595601	-0.198298	-0.446232	-0.23448	-0.120295	0.395245	0.800295
Lysophospholipid acyltransferase LPCAT4	Q6NVG1	Lpcat4	Polytopic	5	0.599418	0.877211	1.04013	0.959865	NaN	NaN	1.00111	0.99889	1.02596	0.974042	0.985267	0.901071	NaN	NaN	1.01939	0	0.690782	0		0.0567706	-0.0590964	NaN	NaN	0.00160005	-0.00160182	0.0369721	-0.0379445	-0.0214134	-0.150287	NaN	NaN	0.0277065	NaN	-0.533698	NaN
ROBO2 isoform b	Q19AB2	Robo2	Type I	33	1.04044	0.878217	1.01682	0.983181	1.07597	0.924034	1.01015	0.989851	1.16318	0.836822	1.23074	1.10707	0.807318	0.855245	0.90342	0.784409	1.37474	1.26061		0.0240634	-0.0244716	0.105632	-0.113982	0.0145678	-0.0147164	0.218071	-0.257007	0.299526	0.146751	-0.308792	-0.225591	-0.146532	-0.350321	0.459159	0.334125
Isoform 2 of Seizure 6-like protein 2	Q4V9Z5	Sez6l2	Type I	14	1.02709	0.88002	0.945243	1.05476	1.09799	0.902009	0.89835	1.10165	0.736577	1.26342	0.605619	0.745666	0.780974	0.597121	1.3257	1.37645	0.890429	1.89473		-0.0812423	0.0769102	0.134866	-0.148786	-0.15465	0.139665	-0.441091	0.337338	-0.723518	-0.423398	-0.356654	-0.743904	0.406752	0.46095	-0.167428	0.921995
Neural cell adhesion molecule 1	P13595	Ncam1	GPI/Type I	73	1.02007	0.882319	0.964022	1.03598	0.951122	1.04888	0.993494	1.00651	1.0399	0.960103	0.650489	0.649199	0.862179	0.780236	1.13969	1.09948	1.47381	1.50545		-0.0528626	0.0509939	-0.0722978	0.068847	-0.0094174	0.00935633	0.056441	-0.0587393	-0.620404	-0.623268	-0.213941	-0.358017	0.188637	0.136825	0.559553	0.590197
Bone morphogenetic protein receptor type-2	O35607	Bmpr2	Type I	24	1.09558	0.882382	1.00262	0.997384	1.16341	0.836585	0.874082	1.12592	0.955882	1.04412	0.626685	0.862573	0.690161	0.741562	1.18664	1.73294	1.22015	1.70395		0.00376936	-0.00377924	0.218366	-0.257416	-0.194159	0.171101	-0.0650961	0.0622852	-0.674188	-0.213281	-0.534996	-0.431361	0.246877	0.793219	0.287061	0.768882
Neurofascin	Q810U3	Nfasc	Type I	38	1.15882	0.884078	0.991588	1.00841	1.13326	0.86674	0.919557	1.08044	0.972217	1.02778	1.0141	1.04924	0.804131	0.71479	0.713975	0.68519	2.15115	2.13799		-0.0121872	0.0120851	0.180479	-0.206329	-0.120989	0.111623	-0.04065	0.039536	0.0201963	0.0693466	-0.314497	-0.484409	-0.486054	-0.545423	1.10511	1.09626
Potassium channel, subfamily K, member 10	Q8BUW1	Kcnk10	Polytopic	3	1.01024	0.890875	0	2	2	0	0.944634	1.05537	0.82716	1.17284	0	1.94756	1.50237	1.40979	0.557919	1.04811	0.691483	0.924721		NaN	1	1	NaN	-0.0821733	0.077744	-0.273762	0.230006	NaN	0.96167	0.587239	0.495481	-0.841872	0.0677849	-0.532235	-0.11291
Plexin-A4	Q80UG2	Plxna4	Type I	46	0.996397	0.893576	0.969782	1.03022	1.06028	0.939722	1.04043	0.959566	1.08328	0.916717	0.834394	0.845369	1.22132	0.835904	1.11188	0.984854	1.17272	0.964729		-0.0442669	0.042949	0.0844426	-0.0896941	0.0571851	-0.0595457	0.11541	-0.125452	-0.261199	-0.242347	0.288444	-0.258591	0.153007	-0.0220185	0.229863	-0.0518044
Latrophilin-2	E9Q6C7	Lphn2	Polytopic	12	1.0604	0.893795	1.14929	0.850713	1.10129	0.898705	1.12721	0.872791	0.977494	1.02251	0.915872	1.10672	0.724519	0.647474	1.22851	0.917177	1.47116	1.47175		0.200739	-0.233256	0.1392	-0.15408	0.172755	-0.196292	-0.0328408	0.0321098	-0.126781	0.146296	-0.464904	-0.627107	0.296911	-0.124727	0.55695	0.55753
Eph receptor B2	A3KG01	Ephb2	Type I	24	1.0765	0.902119	1.03848	0.961523	1.05905	0.940948	0.973917	1.02608	1.06229	0.937709	1.2263	1.11151	0.832354	0.620193	0.925094	0.695914	1.74634	1.4543		0.05447	-0.0566075	0.0827729	-0.0878125	-0.0381292	0.0371474	0.0871796	-0.0927885	0.294313	0.15252	-0.264732	-0.689212	-0.112328	-0.52302	0.804336	0.540328
Neuropilin-1	P97333	Nrp1	Type I	13	1.04693	0.903319	0.803195	1.1968	1.09901	0.900992	1.06337	0.936634	1.06671	0.933294	0.748113	0.600365	1.11091	1.0534	1.12064	1.23474	1.3351	1.17216		-0.316178	0.259188	0.136201	-0.150413	0.0886388	-0.0944433	0.0931631	-0.0995971	-0.418672	-0.736089	0.151739	0.0750579	0.164329	0.304212	0.416943	0.229174
Protein tweety homolog 1	Q9D3A9	Ttyh1	Polytopic	4	0.707188	0.911794	0.997428	1.00257	NaN	NaN	1.15351	0.846486	0.830138	1.16986	1.14046	0.486183	NaN	NaN	1.91489	0.378913	0.322686	0		-0.00371505	0.00370551	NaN	NaN	0.206035	-0.240442	-0.268577	0.226338	0.189616	-1.04043	NaN	NaN	0.937258	-1.40006	-1.6318	NaN
Protein sidekick-2	Q6V4S5	Sdk2	Type I	16	1.01838	0.91231	1.00069	0.999315	1.15396	0.846043	0.93075	1.06925	1.06747	0.93253	0.960258	1.09879	0.530258	0.678645	1.27415	1.0277	1.36388	1.2134		0.000988382	-0.000989059	0.206589	-0.241197	-0.103535	0.0965995	0.0941955	-0.100778	-0.0585053	0.135909	-0.915235	-0.559271	0.349538	0.0394243	0.447712	0.279051
Netrin receptor UNC5C	O08747	Unc5c	Type I	8	1.27952	0.913889	0	2	1.30294	0.697062	0.856417	1.14358	1.03629	0.963712	2.76075	2.53433	0	0.724263	0.439507	0.625262	1.50609	1.64596		NaN	1	0.381768	-0.52064	-0.223615	0.193561	0.0514248	-0.0533259	1.46506	1.34161	NaN	-0.465415	-1.18604	-0.677468	0.590808	0.718931
Glypican-4	P51655	Gpc4	GPI	6	1.03431	0.917932	1.22439	0.775613	1.29301	0.706985	0.953399	1.0466	0.885841	1.11416	1.52483	1.05697	0.930396	0.746474	0.685923	0.952479	1.49073	0.886637		0.29206	-0.366592	0.370739	-0.500248	-0.0688484	0.0657119	-0.174881	0.155956	0.608645	0.0799383	-0.104083	-0.421836	-0.543881	-0.0702408	0.576021	-0.173584
Plexin-A1	P70206	Plxna1	Type I	48	1.01619	0.919712	0.98908	1.01092	1.07153	0.928466	1.04346	0.956536	1.04714	0.952864	0.951149	0.901022	1.02014	0.874473	0.957589	0.923557	1.38128	1.12031		-0.0158404	0.0156683	0.099678	-0.107079	0.0613814	-0.0641095	0.0664489	-0.0696579	-0.0722568	-0.150366	0.0287623	-0.193515	-0.0625213	-0.114727	0.466004	0.1639
Low-density lipoprotein receptor-related protein 2	A2ARV4	Lrp2	Type I	6	1.00615	0.922403	0.882033	1.11797	1.13389	0.866112	1.05546	0.944536	2	0	0.748921	0.854244	0.899804	0.895721	1.07702	1.55213	2.02134	0		-0.181096	0.160878	0.181278	-0.207374	0.0778773	-0.0823223	1	NaN	-0.417114	-0.22728	-0.152318	-0.158878	0.107038	0.634248	1.01531	NaN
SLIT and NTRK-like protein 3	Q810B9	Slitrk3	Type I	7	1.07589	0.924317	0.94658	1.05342	0.885139	1.11486	0.896912	1.10309	1.21723	0.782766	0.322731	0.869936	1.14965	1.43736	1.04284	0.920038	1.6093	1.25525		-0.0792032	0.0750804	-0.176024	0.156864	-0.156961	0.141547	0.283606	-0.353347	-1.63159	-0.201019	0.201194	0.523422	0.0605237	-0.120235	0.686432	0.327978
Epidermal growth factor receptor	Q01279	Egfr	Type I	16	1.00592	0.924363	1.0483	0.951701	1.07364	0.926363	1.02403	0.975972	1.01606	0.98394	0.913627	0.985028	0.84985	0.847891	1.59508	1.07005	0.771771	1.01408		0.0680499	-0.0714193	0.102506	-0.11035	0.0342555	-0.0350887	0.022986	-0.0233582	-0.130323	-0.0217632	-0.23472	-0.238049	0.673628	0.0976754	-0.373755	0.0201694
Isoform JM-A CYT-2 of Receptor tyrosine-protein kinase erbB-4	Q61527	Erbb4	Type I	24	1.02436	0.92486	1.04198	0.958022	1.1329	0.867103	0.956932	1.04307	0.843541	1.15646	0.625678	0.654396	0.93031	0.815297	1.10464	1.42755	1.00725	1.62974		0.0593248	-0.0618693	0.180017	-0.205725	-0.0635115	0.0608331	-0.24547	0.209714	-0.676509	-0.611765	-0.104217	-0.294602	0.143574	0.513545	0.0104282	0.704645
Protocadherin-19	E9Q5E1	Pcdh19	Type I	15	1.037	0.926718	1.07952	0.920484	0.970002	1.03	0.948989	1.05101	0.999877	1.00012	1.26399	1.3481	0.557927	0.565489	0.969786	0.894758	1.20018	1.4958		0.110384	-0.119535	-0.0439403	0.0426415	-0.0755363	0.0717774	-0.000176866	0.000176844	0.33799	0.430928	-0.841852	-0.822429	-0.0442614	-0.160431	0.263255	0.580919
Adenylate cyclase type 6	Q01341	Adcy6	Polytopic	19	1.00575	0.926753	0.967425	1.03258	0.981916	1.01808	0.967348	1.03265	0.851659	1.14834	0.970364	0.800708	1.04389	0.982552	0.691856	0.951954	1.19038	1.41427		-0.0477789	0.0462472	-0.0263279	0.025856	-0.0478936	0.0463546	-0.231653	0.199552	-0.0434018	-0.320652	0.0619697	-0.0253943	-0.531457	-0.0710355	0.251424	0.500058
Pituitary adenylate cyclase-activating polypeptide type I receptor	E9Q968	Adcyap1r1	Polytopic	5	1.05807	0.933874	1.06699	0.933012	1.12918	0.870819	1.21214	0.787856	1.01153	0.988473	1.06139	0.803796	0.545054	0.755808	1.4128	1.15478	1.36764	1.36333		0.0935442	-0.100033	0.175276	-0.199555	0.277561	-0.343996	0.0165347	-0.0167264	0.085953	-0.315099	-0.87553	-0.403908	0.498553	0.207619	0.451693	0.447133
Vesicular glutamate transporter 1	Q3TXX4	Slc17a7	Polytopic	5	0.536595	0.934014	1.25637	0.743633	NaN	NaN	1.00309	0.996909	1.1078	0.892205	1.09026	0	NaN	NaN	1.47442	0	0	0.654893		0.329258	-0.427337	NaN	NaN	0.004453	-0.00446678	0.147691	-0.164553	0.12467	NaN	NaN	NaN	0.560147	NaN	NaN	-0.610668
Receptor-type tyrosine-protein phosphatase O	E9Q4I1	Ptpro	Type I	9	1.05209	0.947188	0.908283	1.09172	0.898807	1.10119	1.06138	0.938622	1.07742	0.922584	0.624878	0.805902	0.823518	0.993295	1.04453	1.05511	1.66428	1.40523		-0.138786	0.126598	-0.153917	0.139067	0.085938	-0.0913832	0.107576	-0.116249	-0.678354	-0.311324	-0.280127	-0.00970644	0.0628608	0.0773942	0.734894	0.490801
Isoform 3 of Cell adhesion molecule 2	Q8BLQ9	Cadm2	Type I	14	1.05944	0.952667	0.804016	1.19598	1.17451	0.825488	1.07081	0.929193	0.842348	1.15765	0.746659	0.910173	0.790372	0.832198	0.780108	0.766653	1.56433	2.08506		-0.314704	0.258198	0.232061	-0.276681	0.0986989	-0.10595	-0.247512	0.211202	-0.421479	-0.135787	-0.339396	-0.265001	-0.358253	-0.383354	0.645541	1.06009
Protein MAL2	Q8BI08	Mal2	Polytopic	2	0.433081	0.954794	0.564021	1.43598	1.05396	0.946037	1.30768	0.692324	2	0	0.310497	0	0	0	0.933707	0	2.22044	0		-0.826179	0.522035	0.0758248	-0.0800321	0.387005	-0.530481	1	NaN	-1.68735	NaN	NaN	NaN	-0.0989583	NaN	1.15085	NaN
Opioid binding protein/cell adhesion molecule-like	Q6DFY2	Opcml	Type I	11	1.12258	0.955373	0.929941	1.07006	1.21903	0.780967	0.944079	1.05592	1.00618	0.993816	0.897152	0.855371	0.674129	0.556638	0.943181	1.00236	1.89925	2.1526		-0.104789	0.0976905	0.285738	-0.356667	-0.0830205	0.0785019	0.0088941	-0.00894927	-0.156575	-0.225377	-0.568904	-0.845189	-0.0843933	0.00340021	0.925426	1.10608
Transmembrane protein 43	Q9DBS1	Tmem43	Polytopic	9	1.15648	0.963129	1.19845	0.801547	0	2	0.904725	1.09527	0.901041	1.09896	0.865253	0.504312	1.66435	2.79941	0.862625	1.23568	0.644248	0.675986		0.261173	-0.319141	NaN	1	-0.144448	0.131293	-0.150335	0.136137	-0.208806	-0.987611	0.734963	1.48512	-0.213195	0.305303	-0.634311	-0.564934
Protein phosphatase 1 regulatory subunit 29	Q68FM6	Elfn2	Type I	18	1.06296	0.963854	0.9837	1.0163	1.03329	0.966708	0.976887	1.02311	0.896502	1.1035	0.498293	0.757199	0.897929	1.0151	1.04208	1.17532	1.64368	1.4741		-0.0237093	0.023326	0.0472487	-0.0488486	-0.0337366	0.0329657	-0.157622	0.142085	-1.00494	-0.401255	-0.155327	0.0216187	0.059472	0.23306	0.716934	0.559833
Plexin-A2	P70207	Plxna2	Type I	38	1.02848	0.966199	0.910538	1.08946	0.989718	1.01028	1.03332	0.966683	1.0906	0.909403	0.742725	0.981784	0.80179	0.870652	0.97718	1.03413	1.42347	1.39613		-0.135208	0.123615	-0.0149103	0.0147578	0.0472823	-0.0488846	0.125118	-0.137008	-0.4291	-0.0265227	-0.318704	-0.199831	-0.0333032	0.0484179	0.509408	0.481434
Dolichyl-diphosphooligosaccharide--protein glycosyltransferase subunit STT3A	P46978	Stt3a	Polytopic	10	1.01637	0.966406	0.797481	1.20252	1.35306	0.646939	0.879775	1.12022	1.02503	0.974974	0.674446	1.77896	0.468382	1.51525	1.22935	1.0622	0.81422	0.588163		-0.326478	0.26606	0.436227	-0.628298	-0.184793	0.163788	0.0356611	-0.036565	-0.568226	0.831034	-1.09424	0.599557	0.297891	0.0870567	-0.296509	-0.765713
Leucine-rich repeat-containing protein 4B	P0C192	Lrrc4b	Type I	26	1.09808	0.968946	0.896823	1.10318	0.961181	1.03882	0.939549	1.06045	0.948547	1.05145	0.688215	0.844362	0.572166	0.7252	1.13628	1.13708	1.65505	2.02631		-0.157105	0.141665	-0.0571201	0.0549445	-0.0899601	0.0846783	-0.0762088	0.0723844	-0.539068	-0.244066	-0.805494	-0.46355	0.18432	0.185328	0.726872	1.01885
Sulfhydryl oxidase 2	Q3TMX7	Qsox2	Type I	9	1.01942	0.973041	1.15408	0.84592	0.727847	1.27215	0.740871	1.25913	1.00883	0.991169	1.26795	1.0118	1.15041	0.52068	0.736595	0.970071	1.20387	1.29395		0.206743	-0.241406	-0.458292	0.347272	-0.432707	0.332427	0.012684	-0.0127965	0.342495	0.016921	0.202149	-0.941532	-0.441057	-0.0438381	0.267681	0.371784
High affinity cationic amino acid transporter 1	Q09143	Slc7a1	Polytopic	4	1.31088	0.973128	0.926171	1.07383	0	2	1.39886	0.601141	1.17187	0.828131	2.0474	1.60592	2.01911	2.14985	0.526495	0	0.962941	1.17537		-0.11065	0.102765	NaN	1	0.48425	-0.734224	0.228812	-0.272069	1.03379	0.683398	1.01372	1.10423	-0.925508	NaN	-0.0544803	0.233111
Solute carrier family 12 member 5	Q91V14	Slc12a5	Polytopic	31	1.01365	0.98606	1.039	0.960996	1.12882	0.871182	1.09159	0.908406	0.968985	1.03102	1.2574	1.24726	0.890168	0.687014	1.10171	1.10138	0.893493	0.9308		0.055201	-0.0573975	0.174813	-0.198954	0.126436	-0.138591	-0.0454541	0.0440656	0.330445	0.318767	-0.16785	-0.541588	0.139748	0.139319	-0.162472	-0.103457
Isoform 4 of Cell adhesion molecule 1	Q8R5M8	Cadm1	Type I	12	1.06217	0.986197	1.02103	0.978971	0.807232	1.19277	1.01316	0.986836	0.880076	1.11992	1.13199	1.1024	0.337529	0.893237	0.886346	0.853554	1.05729	2.23501		0.0300242	-0.0306624	-0.308944	0.254313	0.0188678	-0.0191178	-0.184299	0.1634	0.178858	0.140643	-1.56692	-0.162886	-0.174058	-0.228445	0.0803757	1.16028
Protein YIPF3	Q3UDR8	Yipf3	Polytopic	5	1.02168	0.988622	0.956591	1.04341	1.18035	0.819654	1.01589	0.984111	1.13241	0.867587	0.835063	0.847269	1.0282	0.716987	1.74338	1.10067	0.879954	1.02193		-0.0640253	0.0613042	0.23921	-0.286914	0.0227428	-0.023107	0.1794	-0.204919	-0.260044	-0.239108	0.0401222	-0.479982	0.801885	0.138377	-0.184501	0.0312918
Hepatocyte growth factor receptor	F8VQL0	Met	Type I	24	1.06804	0.993179	0.872631	1.12737	1.18899	0.811013	1.0791	0.920899	1.05484	0.945156	0.676492	0.716758	0.827866	0.88551	1.13092	0.787949	1.92821	1.59065		-0.196557	0.17296	0.249733	-0.302204	0.10983	-0.118885	0.0770297	-0.0813757	-0.563855	-0.480443	-0.27253	-0.17542	0.177495	-0.343826	0.947261	0.669619
Brain-specific angiogenesis inhibitor 3	Q80ZF8	Bai3	Type I	11	1.0146	0.99536	0.966518	1.03348	1.30242	0.69758	1.0024	0.997596	1.0828	0.9172	0.996717	0.865543	1.0711	0.621704	1.19094	0.751022	1.41008	1.20971		-0.0491317	0.0475134	0.381195	-0.51957	0.00346478	-0.00347312	0.114767	-0.124692	-0.00474411	-0.208322	0.0990868	-0.6857	0.252102	-0.413072	0.495781	0.274657

## Sheet: Tabelle2
Rtn4
Slco3a1
Tmtc3
Atp2a2
Pkd2
Cnnm2
Pgap1
C10orf76
Lppr1
Gramd1a
Slc3a2
Nptxr
Slc6a11
Tspan7
Slc7a5
Tusc3
Lemd2
Hmgcr
Lpcat3
C2cd2l
Adra2a
Kiaa1467
Slc44a2
Slc8a1
Lrrc8a
Cds2
Grik3
Slc2a13
Slc4a7
Ermp1
Sv2a
Grin2b
Tmem127
Abca3
Abca1
Pcnxl3
Pcdha9
Cacna1c
Slc1a2
Slc1a4
Scarb2
Lphn1
Abca5
Atp1a3
Slc4a3
Tmem214
Hcn4
Lphn3
Tspan6
Xxylt1
Cacna1h
Slc6a9
Adcy2
Pcdhga12
Atp1a2
Cacng8
Lpcat4
Spg11
Ergic3
Abcg2
Tmem245
Ttyh1
Slc29a1
Slc12a4
Syt1
Cacna1i
Slc12a2
Clcn6
Celsr2
Atp6v0a2
Slc7a1
Cnnm3
Flvcr1
Lrrc8b
Lppr3
Disp2
Ttyh3
Slc2a1
Slc32a1
Gabrg2
Gdpd2
Adcy8
Slc22a23
Tpcn1
Slc6a6
Slc6a8
Adcy3
Tenm3
Ergic1
Slc6a17
Sstr2
Ano8
Slc25a3
Kcnk10
Tmem2
Slc9a6
Tmem168
Slc29a2
Cacna1e
Ppap2b
Slc2a3
Hm13
Adcy5
Atg9a
Atp13a1
Scn3a
Scn2a1
Gpm6a
Cnr1
Lrp8
Tmem63b
Tmem43
Atp6v1c1
Lrrc8c
Wfs1
Lppr4
Abca2
Abcc1
Cnnm4
Sv2b
Scap
Abcd3
Slc12a9
Adcy9
Mal2
Gpaa1
Tmem120a
Atp1a1
Stt3a
Itpr1
Clptm1
Mfsd8
Stt3b
Lphn2
Rtn3
Slc30a1
Rtn1
Slc1a3
Adcy6
Slc4a8
Adcyap1r1
Slc17a7
Ptdss2
Abca8b
Slc6a1
Adcy1
Pnpla6
Yipf3
Slc23a2
Abcd1
Slc1a1
Gpr162
Lrrc8d
Slc12a5
Lbr
Lclat1
Pcdhgb6
