# Supplementary material for: Systematic substrate identification indicates a central role for the metalloprotease ADAM10 in axon targeting and synapse function
Source: eLife. 2016 Jan 23;5:e12748. doi: 10.7554/eLife.12748 (PMC4786429; doi:10.7554/eLife.12748)
Supplement: Supplementary file 3. — DOI: http://dx.doi.org/10.7554/eLife.12748.014 [file elife-12748-supp3.xlsx]

## Sheet: proteinGroups secretome
Protein IDs	Majority protein IDs	Peptide counts (all)	Peptide counts (razor+unique)	Peptide counts (unique)	Protein names	Gene names	Fasta headers	Number of proteins	Peptides	Razor + unique peptides	Unique peptides	Peptides CONI-1	Peptides CONI-2	Peptides CONII-1	Peptides CONIII-1	Peptides CONIII-2	Peptides CONIV-1	Peptides CONIV-2	Peptides CONV-1	Peptides CONV-2	Peptides CreI-1	Peptides CreI-2	Peptides CreII-1	Peptides CreIII-1	Peptides CreIII-2	Peptides CreIV-1	Peptides CreIV-2	Peptides CreV-1	Peptides CreV-2	Razor + unique peptides CONI-1	Razor + unique peptides CONI-2	Razor + unique peptides CONII-1	Razor + unique peptides CONIII-1	Razor + unique peptides CONIII-2	Razor + unique peptides CONIV-1	Razor + unique peptides CONIV-2	Razor + unique peptides CONV-1	Razor + unique peptides CONV-2	Razor + unique peptides CreI-1	Razor + unique peptides CreI-2	Razor + unique peptides CreII-1	Razor + unique peptides CreIII-1	Razor + unique peptides CreIII-2	Razor + unique peptides CreIV-1	Razor + unique peptides CreIV-2	Razor + unique peptides CreV-1	Razor + unique peptides CreV-2	Unique peptides CONI-1	Unique peptides CONI-2
D3Z4T6;A0A4W9;Q80Z24	D3Z4T6;A0A4W9;Q80Z24	3;3;3	3;3;3	3;3;3	Neuronal growth regulator 1	Negr1	>tr|D3Z4T6|D3Z4T6_MOUSE Neuronal growth regulator 1 OS=Mus musculus GN=Negr1 PE=4 SV=1;>tr|A0A4W9|A0A4W9_MOUSE Neuronal growth regulator 1 OS=Mus musculus GN=Negr1 PE=2 SV=1;>sp|Q80Z24|NEGR1_MOUSE Neuronal growth regulator 1 OS=Mus musculus GN=Negr1 PE=1 S	3	3	3	3	3	3	0	3	3	3	3	3	2	1	2	0	1	2	2	1	1	2	3	3	0	3	3	3	3	3	2	1	2	0	1	2	2	1	1	2	3	3
Q7TSU7-2;E9Q1G0;Q7TSU7;A0A4X8	Q7TSU7-2;E9Q1G0;Q7TSU7;A0A4X8	1;1;1;1	1;1;1;1	1;1;1;1	Kin of IRRE-like protein 2	Kirrel2	>sp|Q7TSU7-2|KIRR2_MOUSE Isoform 2 of Kin of IRRE-like protein 2 OS=Mus musculus GN=Kirrel2;>tr|E9Q1G0|E9Q1G0_MOUSE Kin of IRRE-like protein 2 OS=Mus musculus GN=Kirrel2 PE=4 SV=1;>sp|Q7TSU7|KIRR2_MOUSE Kin of IRRE-like protein 2 OS=Mus musculus GN=Kirrel2	4	1	1	1	1	1	1	1	1	1	1	1	1	1	1	0	1	1	1	1	1	1	1	1	1	1	1	1	1	1	1	1	1	0	1	1	1	1	1	1	1	1
Q8BUV3;A0JNY3	Q8BUV3;A0JNY3	3;3	3;3	3;3	Gephyrin;Molybdopterin adenylyltransferase;Molybdopterin molybdenumtransferase	Gphn	>sp|Q8BUV3|GEPH_MOUSE Gephyrin OS=Mus musculus GN=Gphn PE=1 SV=2;>tr|A0JNY3|A0JNY3_MOUSE Gephyrin OS=Mus musculus GN=Gphn PE=2 SV=1	2	3	3	3	0	0	0	1	0	1	1	3	3	1	0	1	0	0	0	1	3	3	0	0	0	1	0	1	1	3	3	1	0	1	0	0	0	1	3	3	0	0
Q8BVQ0;Q9ERF3;A0MNP4;F6U7Z8	Q8BVQ0;Q9ERF3;A0MNP4;F6U7Z8	3;3;3;2	3;3;3;2	3;3;3;2	WD repeat-containing protein 61	Wdr61	>tr|Q8BVQ0|Q8BVQ0_MOUSE WD repeat-containing protein 61 OS=Mus musculus GN=Wdr61 PE=2 SV=1;>sp|Q9ERF3|WDR61_MOUSE WD repeat-containing protein 61 OS=Mus musculus GN=Wdr61 PE=2 SV=1;>tr|A0MNP4|A0MNP4_MOUSE CDW13/WDR61 OS=Mus musculus GN=Wdr61 PE=2 SV=1;>tr|	4	3	3	3	0	1	0	0	0	3	3	1	3	0	2	0	0	0	1	2	2	1	0	1	0	0	0	3	3	1	3	0	2	0	0	0	1	2	2	1	0	1
Q8BHN3;Q8BHN3-2;A1A4T2;Q8BHN3-3	Q8BHN3;Q8BHN3-2;A1A4T2;Q8BHN3-3	13;13;13;9	13;13;13;9	13;13;13;9	Neutral alpha-glucosidase AB	Ganab	>sp|Q8BHN3|GANAB_MOUSE Neutral alpha-glucosidase AB OS=Mus musculus GN=Ganab PE=1 SV=1;>sp|Q8BHN3-2|GANAB_MOUSE Isoform 2 of Neutral alpha-glucosidase AB OS=Mus musculus GN=Ganab;>tr|A1A4T2|A1A4T2_MOUSE Alpha glucosidase 2 alpha neutral subunit OS=Mus musc	4	13	13	13	3	3	0	2	1	6	7	13	12	1	1	0	2	1	5	3	12	12	3	3	0	2	1	6	7	13	12	1	1	0	2	1	5	3	12	12	3	3
A1BN54;Q7TPR4;D3YY95	A1BN54;Q7TPR4	27;27;2	15;15;0	15;15;0	Alpha-actinin-1	Actn1	>tr|A1BN54|A1BN54_MOUSE Alpha actinin 1a OS=Mus musculus GN=Actn1 PE=2 SV=1;>sp|Q7TPR4|ACTN1_MOUSE Alpha-actinin-1 OS=Mus musculus GN=Actn1 PE=1 SV=1	3	27	15	15	9	6	6	8	7	11	13	25	25	8	8	2	8	8	5	8	25	26	2	1	2	3	2	4	5	14	14	2	3	1	1	1	0	2	14	15	2	1
Q02257;A2A4H7;Q02248;E9Q6A9;F7CRC6	Q02257;A2A4H7	21;21;3;2;1	21;21;3;2;1	21;21;3;2;1	Junction plakoglobin	Jup	>sp|Q02257|PLAK_MOUSE Junction plakoglobin OS=Mus musculus GN=Jup PE=1 SV=3;>tr|A2A4H7|A2A4H7_MOUSE Junction plakoglobin OS=Mus musculus GN=Jup PE=4 SV=1	5	21	21	21	9	12	16	12	13	10	9	6	6	10	13	6	4	3	3	5	11	13	9	12	16	12	13	10	9	6	6	10	13	6	4	3	3	5	11	13	9	12
A8XY17;Q9CQ80;A2A4J8;Q9CQ80-2;A2A4K0	A8XY17;Q9CQ80;A2A4J8	3;3;3;1;1	3;3;3;1;1	3;3;3;1;1	Vacuolar protein-sorting-associated protein 25	Vps25	>tr|A8XY17|A8XY17_MOUSE Vacuolar protein sorting 25 (Yeast) OS=Mus musculus GN=Vps25 PE=4 SV=1;>sp|Q9CQ80|VPS25_MOUSE Vacuolar protein-sorting-associated protein 25 OS=Mus musculus GN=Vps25 PE=2 SV=1;>tr|A2A4J8|A2A4J8_MOUSE Vacuolar protein sorting 25 (Yea	5	3	3	3	0	0	0	0	0	2	3	0	0	0	0	0	0	0	2	2	0	0	0	0	0	0	0	2	3	0	0	0	0	0	0	0	2	2	0	0	0	0
Q3THG9;A2AI35;A2A4P3;A2A4P4	Q3THG9;A2AI35;A2A4P3;A2A4P4	5;5;5;5	5;5;5;5	5;5;5;5	Alanyl-tRNA editing protein Aarsd1	Aarsd1	>sp|Q3THG9|AASD1_MOUSE Alanyl-tRNA editing protein Aarsd1 OS=Mus musculus GN=Aarsd1 PE=1 SV=2;>tr|A2AI35|A2AI35_MOUSE Alanyl-tRNA synthetase domain containing 1 OS=Mus musculus GN=Aarsd1 PE=4 SV=1;>tr|A2A4P3|A2A4P3_MOUSE Alanyl-tRNA synthetase domain conta	4	5	5	5	2	1	1	1	0	5	2	0	3	1	2	0	0	0	1	3	2	1	2	1	1	1	0	5	2	0	3	1	2	0	0	0	1	3	2	1	2	1
A2A547;Q5I0T8;P84099	A2A547;Q5I0T8;P84099	5;5;5	5;5;5	5;5;5	Ribosomal protein L19;60S ribosomal protein L19	Rpl19	>tr|A2A547|A2A547_MOUSE Ribosomal protein L19 OS=Mus musculus GN=Rpl19 PE=3 SV=1;>tr|Q5I0T8|Q5I0T8_MOUSE Ribosomal protein L19 OS=Mus musculus GN=Rpl19 PE=2 SV=1;>sp|P84099|RL19_MOUSE 60S ribosomal protein L19 OS=Mus musculus GN=Rpl19 PE=1 SV=1	3	5	5	5	2	2	1	1	1	4	5	0	0	1	1	0	0	1	4	4	1	1	2	2	1	1	1	4	5	0	0	1	1	0	0	1	4	4	1	1	2	2
Q9QYI3;A2A5E2;F7BTP8;A2A5E1	Q9QYI3;A2A5E2;F7BTP8	9;9;6;2	9;9;6;2	9;9;6;2	DnaJ homolog subfamily C member 7	Dnajc7	>sp|Q9QYI3|DNJC7_MOUSE DnaJ homolog subfamily C member 7 OS=Mus musculus GN=Dnajc7 PE=1 SV=2;>tr|A2A5E2|A2A5E2_MOUSE DnaJ (Hsp40) homolog, subfamily C, member 7 OS=Mus musculus GN=Dnajc7 PE=4 SV=1;>tr|F7BTP8|F7BTP8_MOUSE DnaJ homolog subfamily C member 7 (	4	9	9	9	0	1	0	1	3	8	6	1	1	1	2	1	0	1	4	3	2	2	0	1	0	1	3	8	6	1	1	1	2	1	0	1	4	3	2	2	0	1
A2A5H8;Q3USC7;Q8VE33	A2A5H8;Q3USC7;Q8VE33	3;3;3	3;3;3	3;3;3	Ganglioside-induced differentiation-associated protein 1-like 1	Gdap1l1	>tr|A2A5H8|A2A5H8_MOUSE Ganglioside-induced differentiation-associated protein 1-like 1 (Fragment) OS=Mus musculus GN=Gdap1l1 PE=4 SV=1;>tr|Q3USC7|Q3USC7_MOUSE Ganglioside-induced differentiation-associated protein 1-like 1 OS=Mus musculus GN=Gdap1l1 PE=2	3	3	3	3	1	1	0	0	1	2	3	2	2	0	1	0	0	1	1	1	2	2	1	1	0	0	1	2	3	2	2	0	1	0	0	1	1	1	2	2	1	1
Q9JI11;A2A5L8;Q8CDG4	Q9JI11;A2A5L8;Q8CDG4	2;2;1	2;2;1	2;2;1	Serine/threonine-protein kinase 4;Serine/threonine-protein kinase 4 37kDa subunit;Serine/threonine-protein kinase 4 18kDa subunit	Stk4	>sp|Q9JI11|STK4_MOUSE Serine/threonine-protein kinase 4 OS=Mus musculus GN=Stk4 PE=1 SV=1;>tr|A2A5L8|A2A5L8_MOUSE Serine/threonine kinase 4 OS=Mus musculus GN=Stk4 PE=4 SV=1;>tr|Q8CDG4|Q8CDG4_MOUSE Serine/threonine kinase 4 OS=Mus musculus GN=Stk4 PE=2 SV=	3	2	2	2	0	0	0	0	0	2	1	1	2	0	0	0	0	0	1	1	2	1	0	0	0	0	0	2	1	1	2	0	0	0	0	0	1	1	2	1	0	0
Q9CQV8-2;Q9CQV8;A2A5N2;A2A5N1	Q9CQV8-2;Q9CQV8;A2A5N2;A2A5N1	10;10;10;7	5;5;5;4	5;5;5;4	14-3-3 protein beta/alpha;14-3-3 protein beta/alpha, N-terminally processed	Ywhab	>sp|Q9CQV8-2|1433B_MOUSE Isoform Short of 14-3-3 protein beta/alpha OS=Mus musculus GN=Ywhab;>sp|Q9CQV8|1433B_MOUSE 14-3-3 protein beta/alpha OS=Mus musculus GN=Ywhab PE=1 SV=3;>tr|A2A5N2|A2A5N2_MOUSE Tyrosine 3-monooxygenase/tryptophan 5-monooxygenase act	4	10	5	5	5	6	4	5	3	9	8	8	8	4	6	2	3	5	7	7	8	9	2	3	2	2	1	5	4	4	4	2	3	0	1	1	3	3	4	4	2	3
Q8VE97;E9Q4U8;Q542V3;A2A837	Q8VE97;E9Q4U8;Q542V3;A2A837	5;5;5;5	2;2;2;2	2;2;2;2	Serine/arginine-rich splicing factor 4	Srsf4	>sp|Q8VE97|SRSF4_MOUSE Serine/arginine-rich splicing factor 4 OS=Mus musculus GN=Srsf4 PE=2 SV=1;>tr|E9Q4U8|E9Q4U8_MOUSE Serine/arginine-rich-splicing factor 4 OS=Mus musculus GN=Srsf4 PE=4 SV=1;>tr|Q542V3|Q542V3_MOUSE Serine/arginine-rich-splicing factor	4	5	2	2	1	1	0	1	1	5	3	1	1	0	0	0	1	0	4	2	2	3	0	0	0	0	0	2	0	0	0	0	0	0	0	0	1	0	0	0	0	0
E0CZ27;P84244;P02301;E9PV77;A2A852;F8WI35;P84228;P68433;B9EI85;E0CYN1;E0CYR7	E0CZ27;P84244;P02301;E9PV77;A2A852;F8WI35;P84228;P68433;B9EI85	4;4;4;4;4;3;3;3;3;1;1	4;4;4;4;4;3;3;3;3;1;1	4;4;4;4;4;3;3;3;3;1;1	Histone H3;Histone H3.3;Histone H3.3C;Histone H3.2;Histone H3.1	H3f3a;H3f3c;Hist1h3b;Hist1h3a;Hist2h3b	>tr|E0CZ27|E0CZ27_MOUSE Histone H3 (Fragment) OS=Mus musculus GN=Gm12657 PE=3 SV=1;>sp|P84244|H33_MOUSE Histone H3.3 OS=Mus musculus GN=H3f3a PE=1 SV=2;>sp|P02301|H3C_MOUSE Histone H3.3C OS=Mus musculus GN=H3f3c PE=1 SV=3;>tr|E9PV77|E9PV77_MOUSE Protein Gm	11	4	4	4	0	0	2	2	1	2	1	2	2	1	2	0	2	2	2	3	3	2	0	0	2	2	1	2	1	2	2	1	2	0	2	2	2	3	3	2	0	0
Q9R1P3;A2A882	Q9R1P3;A2A882	5;5	5;5	5;5	Proteasome subunit beta type-2	Psmb2	>sp|Q9R1P3|PSB2_MOUSE Proteasome subunit beta type-2 OS=Mus musculus GN=Psmb2 PE=1 SV=1;>tr|A2A882|A2A882_MOUSE Proteasome subunit beta type OS=Mus musculus GN=Psmb2 PE=3 SV=1	2	5	5	5	3	3	2	0	0	1	0	2	3	3	3	3	0	1	1	0	1	1	3	3	2	0	0	1	0	2	3	3	3	3	0	1	1	0	1	1	3	3
A2A8L5;F6S1X8	A2A8L5	18;8	18;8	2;0	Receptor-type tyrosine-protein phosphatase F	Ptprf	>sp|A2A8L5|PTPRF_MOUSE Receptor-type tyrosine-protein phosphatase F OS=Mus musculus GN=Ptprf PE=1 SV=1	2	18	18	2	16	16	12	14	14	14	14	15	16	13	13	11	14	14	15	15	14	11	16	16	12	14	14	14	14	15	16	13	13	11	14	14	15	15	14	11	1	1
E9Q2H6;A2A8U2-2;E9Q7X5;A2A8U2-3;A2A8U2	E9Q2H6;A2A8U2-2;E9Q7X5;A2A8U2-3;A2A8U2	2;2;2;2;2	2;2;2;2;2	2;2;2;2;2	Transmembrane protein 201	Tmem201	>tr|E9Q2H6|E9Q2H6_MOUSE Transmembrane protein 201 OS=Mus musculus GN=Tmem201 PE=4 SV=1;>sp|A2A8U2-2|TM201_MOUSE Isoform Samp1 of Transmembrane protein 201 OS=Mus musculus GN=Tmem201;>tr|E9Q7X5|E9Q7X5_MOUSE Transmembrane protein 201 OS=Mus musculus GN=Tmem2	5	2	2	2	0	0	0	0	0	2	2	0	0	0	0	0	0	0	0	0	0	0	0	0	0	0	0	2	2	0	0	0	0	0	0	0	0	0	0	0	0	0
P24788-2;A2A9P6;P24788;A2A9P5	P24788-2;A2A9P6;P24788;A2A9P5	3;3;3;3	3;3;3;3	3;3;3;3	Cyclin-dependent kinase 11B	Cdk11b	>sp|P24788-2|CD11B_MOUSE Isoform 2 of Cyclin-dependent kinase 11B OS=Mus musculus GN=Cdk11b;>tr|A2A9P6|A2A9P6_MOUSE Cell division cycle 2-like 1 OS=Mus musculus GN=Cdk11b PE=4 SV=1;>sp|P24788|CD11B_MOUSE Cyclin-dependent kinase 11B OS=Mus musculus GN=Cdk11	4	3	3	3	0	0	0	0	1	3	3	0	1	0	1	0	0	0	1	2	0	1	0	0	0	0	1	3	3	0	1	0	1	0	0	0	1	2	0	1	0	0
Q8BHG1;A2A9Q1;A2A9Q2;A6PWC3;Q3V3G9	Q8BHG1;A2A9Q1;A2A9Q2;A6PWC3	17;17;17;15;8	17;17;17;15;8	17;17;17;15;8	Nardilysin	Nrd1	>sp|Q8BHG1|NRDC_MOUSE Nardilysin OS=Mus musculus GN=Nrd1 PE=1 SV=1;>tr|A2A9Q1|A2A9Q1_MOUSE Nardilysin, N-arginine dibasic convertase, NRD convertase 1 OS=Mus musculus GN=Nrd1 PE=3 SV=1;>tr|A2A9Q2|A2A9Q2_MOUSE Nardilysin OS=Mus musculus GN=Nrd1 PE=3 SV=1;>t	5	17	17	17	2	2	1	0	2	14	14	12	10	1	2	0	1	2	6	10	8	9	2	2	1	0	2	14	14	12	10	1	2	0	1	2	6	10	8	9	2	2
A2ABV5;A2BDN7;A2ABV5-2;A2BDP0;A2ABV5-4;A2ABV5-3	A2ABV5;A2BDN7;A2ABV5-2;A2BDP0	6;3;3;3;2;2	6;3;3;3;2;2	6;3;3;3;2;2	Mediator of RNA polymerase II transcription subunit 14	Med14	>sp|A2ABV5|MED14_MOUSE Mediator of RNA polymerase II transcription subunit 14 OS=Mus musculus GN=Med14 PE=1 SV=1;>tr|A2BDN7|A2BDN7_MOUSE Mediator complex subunit 14 OS=Mus musculus GN=Med14 PE=4 SV=1;>sp|A2ABV5-2|MED14_MOUSE Isoform 2 of Mediator of RNA po	6	6	6	6	0	0	0	0	1	6	5	1	1	1	0	0	0	0	2	1	0	0	0	0	0	0	1	6	5	1	1	1	0	0	0	0	2	1	0	0	0	0
A2ABZ2;Q922W5;Q3UTR5;Q922Q4;Q3TMZ1	A2ABZ2;Q922W5;Q3UTR5;Q922Q4;Q3TMZ1	1;1;1;1;1	1;1;1;1;1	1;1;1;1;1	Pyrroline-5-carboxylate reductase 1, mitochondrial;Pyrroline-5-carboxylate reductase;Pyrroline-5-carboxylate reductase 2	Pycr1;Pycr2	>tr|A2ABZ2|A2ABZ2_MOUSE Pyrroline-5-carboxylate reductase 1 (Fragment) OS=Mus musculus GN=Pycr1 PE=4 SV=1;>sp|Q922W5|P5CR1_MOUSE Pyrroline-5-carboxylate reductase 1, mitochondrial OS=Mus musculus GN=Pycr1 PE=1 SV=1;>tr|Q3UTR5|Q3UTR5_MOUSE Pyrroline-5-carbo	5	1	1	1	0	0	0	0	0	1	1	1	1	0	0	0	0	0	1	1	0	0	0	0	0	0	0	1	1	1	1	0	0	0	0	0	1	1	0	0	0	0
A2ABZ8;Q8VBT9;E9Q779;E9PWZ4;E9Q6F5;A2AC01;E9PVI1;A2AC02;A2AC03;A2AC05;Q8VBT9-3;Q8VBT9-2	A2ABZ8;Q8VBT9;E9Q779;E9PWZ4;E9Q6F5;A2AC01;E9PVI1;A2AC02;A2AC03;A2AC05;Q8VBT9-3;Q8VBT9-2	2;2;1;1;1;1;1;1;1;1;1;1	2;2;1;1;1;1;1;1;1;1;1;1	2;2;1;1;1;1;1;1;1;1;1;1	Tether containing UBX domain for GLUT4	Aspscr1	>tr|A2ABZ8|A2ABZ8_MOUSE Alveolar soft part sarcoma chromosome region, candidate 1 (Human) (Fragment) OS=Mus musculus GN=Aspscr1 PE=4 SV=1;>sp|Q8VBT9|ASPC1_MOUSE Tether containing UBX domain for GLUT4 OS=Mus musculus GN=Aspscr1 PE=1 SV=1;>tr|E9Q779|E9Q779_M	12	2	2	2	0	1	2	1	0	2	1	1	1	0	2	1	1	0	0	1	1	2	0	1	2	1	0	2	1	1	1	0	2	1	1	0	0	1	1	2	0	1
P39038;A2AC73	P39038;A2AC73	5;5	5;5	5;5	Cadherin-4	Cdh4	>sp|P39038|CADH4_MOUSE Cadherin-4 OS=Mus musculus GN=Cdh4 PE=2 SV=1;>tr|A2AC73|A2AC73_MOUSE Cadherin 4 OS=Mus musculus GN=Cdh4 PE=3 SV=1	2	5	5	5	5	5	2	2	2	4	5	2	1	1	2	1	0	1	3	3	1	0	5	5	2	2	2	4	5	2	1	1	2	1	0	1	3	3	1	0	5	5
Q9CWL8;A2ACD3	Q9CWL8;A2ACD3	2;2	2;2	2;2	Beta-catenin-like protein 1	Ctnnbl1	>sp|Q9CWL8|CTBL1_MOUSE Beta-catenin-like protein 1 OS=Mus musculus GN=Ctnnbl1 PE=1 SV=1;>tr|A2ACD3|A2ACD3_MOUSE Catenin, beta like 1 OS=Mus musculus GN=Ctnnbl1 PE=4 SV=1	2	2	2	2	0	0	0	0	0	2	2	0	0	0	0	0	0	0	1	1	0	0	0	0	0	0	0	2	2	0	0	0	0	0	0	0	1	1	0	0	0	0
O70274;A2ACH4;Q63739;B9EKL6	O70274;A2ACH4;Q63739;B9EKL6	2;2;2;2	2;2;2;2	2;2;2;2	Protein tyrosine phosphatase type IVA 2;Protein tyrosine phosphatase type IVA 1	Ptp4a2;Ptp4a1	>sp|O70274|TP4A2_MOUSE Protein tyrosine phosphatase type IVA 2 OS=Mus musculus GN=Ptp4a2 PE=1 SV=1;>tr|A2ACH4|A2ACH4_MOUSE Protein tyrosine phosphatase 4a2 OS=Mus musculus GN=Ptp4a2 PE=4 SV=1;>sp|Q63739|TP4A1_MOUSE Protein tyrosine phosphatase type IVA 1 O	4	2	2	2	0	0	0	0	0	1	2	0	1	0	1	0	0	0	0	0	1	1	0	0	0	0	0	1	2	0	1	0	1	0	0	0	0	0	1	1	0	0
Q62443;A2ACL9	Q62443;A2ACL9	1;1	1;1	1;1	Neuronal pentraxin-1	Nptx1	>sp|Q62443|NPTX1_MOUSE Neuronal pentraxin-1 OS=Mus musculus GN=Nptx1 PE=2 SV=1;>tr|A2ACL9|A2ACL9_MOUSE Neuronal pentraxin 1 OS=Mus musculus GN=Nptx1 PE=2 SV=1	2	1	1	1	0	0	0	0	0	0	0	1	1	0	0	0	0	0	0	0	1	1	0	0	0	0	0	0	0	1	1	0	0	0	0	0	0	0	1	1	0	0
Q8K4Q0;A2ACM0;Q8K4Q0-4;Q8K4Q0-3;Q8K4Q0-2	Q8K4Q0;A2ACM0;Q8K4Q0-4	3;3;2;1;1	3;3;2;1;1	3;3;2;1;1	Regulatory-associated protein of mTOR	Rptor	>sp|Q8K4Q0|RPTOR_MOUSE Regulatory-associated protein of mTOR OS=Mus musculus GN=Rptor PE=1 SV=1;>tr|A2ACM0|A2ACM0_MOUSE Novel protein containing six WD40 domains at C-terminus OS=Mus musculus GN=Rptor PE=4 SV=1;>sp|Q8K4Q0-4|RPTOR_MOUSE Isoform 4 of Regulat	5	3	3	3	0	0	0	0	0	3	3	1	1	0	0	0	0	0	1	1	0	0	0	0	0	0	0	3	3	1	1	0	0	0	0	0	1	1	0	0	0	0
A2AD03;Q9QXG2;Q3UR39	A2AD03;Q9QXG2;Q3UR39	2;2;1	2;2;1	2;2;1	Rab proteins geranylgeranyltransferase component A 1	Chm	>tr|A2AD03|A2AD03_MOUSE Choroidermia OS=Mus musculus GN=Chm PE=4 SV=1;>sp|Q9QXG2|RAE1_MOUSE Rab proteins geranylgeranyltransferase component A 1 OS=Mus musculus GN=Chm PE=2 SV=1;>tr|Q3UR39|Q3UR39_MOUSE Choroidermia OS=Mus musculus GN=Chm PE=2 SV=1	3	2	2	2	0	0	0	0	0	0	1	0	0	0	0	0	0	1	0	0	0	0	0	0	0	0	0	0	1	0	0	0	0	0	0	1	0	0	0	0	0	0
Q925I1-2;F8WI53;Q925I1;A2AD89;H3BK90	Q925I1-2;F8WI53;Q925I1;A2AD89;H3BK90	2;2;2;2;1	2;2;2;2;1	2;2;2;2;1	ATPase family AAA domain-containing protein 3	Atad3;Atad3a	>sp|Q925I1-2|ATAD3_MOUSE Isoform 2 of ATPase family AAA domain-containing protein 3 OS=Mus musculus GN=Atad3;>tr|F8WI53|F8WI53_MOUSE Protein Atad3a OS=Mus musculus GN=Atad3a PE=4 SV=1;>sp|Q925I1|ATAD3_MOUSE ATPase family AAA domain-containing protein 3 OS=	5	2	2	2	0	0	0	0	0	1	1	0	0	0	0	0	0	0	0	0	0	0	0	0	0	0	0	1	1	0	0	0	0	0	0	0	0	0	0	0	0	0
Q9QZD9;A2AE04;A2AE03	Q9QZD9;A2AE04	6;6;2	6;6;2	6;6;2	Eukaryotic translation initiation factor 3 subunit I	Eif3i	>sp|Q9QZD9|EIF3I_MOUSE Eukaryotic translation initiation factor 3 subunit I OS=Mus musculus GN=Eif3i PE=1 SV=1;>tr|A2AE04|A2AE04_MOUSE Eukaryotic translation initiation factor 3, subunit 1 OS=Mus musculus GN=Eif3i PE=4 SV=1	3	6	6	6	2	2	1	0	1	5	5	6	5	2	2	1	0	2	4	5	5	5	2	2	1	0	1	5	5	6	5	2	2	1	0	2	4	5	5	5	2	2
A2AE89;P10649;F6WHQ7;E9QA33	A2AE89;P10649;F6WHQ7	6;6;3;2	5;5;2;2	3;3;1;1	Glutathione S-transferase Mu 1	Gstm1	>tr|A2AE89|A2AE89_MOUSE Glutathione S-transferase Mu 1 (Fragment) OS=Mus musculus GN=Gstm1 PE=3 SV=1;>sp|P10649|GSTM1_MOUSE Glutathione S-transferase Mu 1 OS=Mus musculus GN=Gstm1 PE=1 SV=2;>tr|F6WHQ7|F6WHQ7_MOUSE Glutathione S-transferase Mu 1 (Fragment)	4	6	5	3	1	2	0	1	1	5	5	5	4	3	3	1	1	2	2	4	4	5	1	2	0	0	0	4	4	4	3	2	2	0	0	1	1	3	3	4	1	2
A2AEC2;Q9DB24;Q8R0A5;Q8CCT4;Q14C38	A2AEC2;Q9DB24;Q8R0A5;Q8CCT4;Q14C38	1;1;1;1;1	1;1;1;1;1	1;1;1;1;1	Transcription elongation factor A protein-like 3;Transcription elongation factor A protein-like 5	Tceal3;Tceal6;Tceal5	>tr|A2AEC2|A2AEC2_MOUSE Transcription elongation factor A (SII)-like 3 (Fragment) OS=Mus musculus GN=Tceal3 PE=4 SV=1;>tr|Q9DB24|Q9DB24_MOUSE Protein Tceal6 OS=Mus musculus GN=Tceal6 PE=2 SV=1;>sp|Q8R0A5|TCAL3_MOUSE Transcription elongation factor A protei	5	1	1	1	0	0	0	0	0	0	0	1	1	0	0	0	0	0	0	0	0	0	0	0	0	0	0	0	0	1	1	0	0	0	0	0	0	0	0	0	0	0
P35803-3;A2AEG8;Q3US81;P35803-8;E9QPU6;P35803;A2AEG6;Q3V0Z9;P35803-5;P35803-4;P35803-2;A2AEG3	P35803-3;A2AEG8;Q3US81;P35803-8;E9QPU6;P35803;A2AEG6	4;4;4;4;4;4;4;1;1;1;1;1	4;4;4;4;4;4;4;1;1;1;1;1	4;4;4;4;4;4;4;1;1;1;1;1	Neuronal membrane glycoprotein M6-b	Gpm6b	>sp|P35803-3|GPM6B_MOUSE Isoform 3 of Neuronal membrane glycoprotein M66;39757;39758;39759;39760;39761;39762;39763;39764;39765;39766;39767;39768;39769;39770;39771;39772;39773;39774;39775;39776;39777;39778;39779;39780;39781;39782;39783;39784;39785;43042;44838;44839;44840;44841;44842;44843;44844;48168;48169;48170;48171;48172;48173;48174;50617;50618;79974;79975;79976;79977;79978;79979;79980;79981;79…	3567;8183;25699;39769;43042;44843;48171;50617;79977;95839;102902;105487;111037;120685;122812;127230;148235;184832;185156;187499;189523;189527
A2AFJ1;Q60973;A2AFI9;F6U539;F6ZLC6	A2AFJ1;Q60973;A2AFI9;F6U539	5;5;4;3;1	1;1;0;1;0	1;1;0;1;0	Histone-binding protein RBBP7	Rbbp7	>tr|A2AFJ1|A2AFJ1_MOUSE Histone-binding protein RBBP7 OS=Mus musculus GN=Rbbp7 PE=4 SV=1;>sp|Q60973|RBBP7_MOUSE Histone-binding protein RBBP7 OS=Mus musculus GN=Rbbp7 PE=1 SV=1;>tr|A2AFI9|A2AFI9_MOUSE Histone-binding protein RBBP7 OS=Mus musculus GN=Rbbp7	5	5	1	1	0	1	0	0	0	5	2	3	3	1	1	1	0	1	3	3	3	3	0	1	0	0	0	1	0	1	1	1	1	1	0	0	0	0	1	1	0	1
P70699;A2AFL4	P70699;A2AFL4	1;1	1;1	1;1	Lysosomal alpha-glucosidase	Gaa	>sp|P70699|LYAG_MOUSE Lysosomal alpha-glucosidase OS=Mus musculus GN=Gaa PE=1 SV=2;>tr|A2AFL4|A2AFL4_MOUSE Glucosidase, alpha, acid OS=Mus musculus GN=Gaa PE=4 SV=1	2	1	1	1	0	0	0	0	0	0	0	1	1	0	0	0	0	0	0	0	1	1	0	0	0	0	0	0	0	1	1	0	0	0	0	0	0	0	1	1	0	0
Q9R0M6;Q0PD48;A2AFP5	Q9R0M6;Q0PD48;A2AFP5	2;2;2	2;2;2	2;2;2	Ras-related protein Rab-9A	Rab9a;Rab9	>sp|Q9R0M6|RAB9A_MOUSE Ras-related protein Rab-9A OS=Mus musculus GN=Rab9a PE=1 SV=1;>tr|Q0PD48|Q0PD48_MOUSE MCG116026, isoform CRA_a OS=Mus musculus GN=Rab9 PE=2 SV=1;>tr|A2AFP5|A2AFP5_MOUSE Protein Rab9 (Fragment) OS=Mus musculus GN=Rab9 PE=3 SV=1	3	2	2	2	1	1	2	1	1	2	2	0	0	1	2	1	1	1	1	1	0	1	1	1	2	1	1	2	2	0	0	1	2	1	1	1	1	1	0	1	1	1
Q7TMY8-4;Q7TMY8-3;Q7TMY8;A2AFQ0;Q7TMY8-2;F6XP90;E9PZ23;F6UYC1	Q7TMY8-4;Q7TMY8-3;Q7TMY8;A2AFQ0;Q7TMY8-2	9;9;9;9;8;4;2;1	9;9;9;9;8;4;2;1	9;9;9;9;8;4;2;1	E3 ubiquitin-protein ligase HUWE1	Huwe1	>sp|Q7TMY8-4|HUWE1_MOUSE Isoform 4 of E3 ubiquitin-protein ligase HUWE1 OS=Mus musculus GN=Huwe1;>sp|Q7TMY8-3|HUWE1_MOUSE Isoform 3 of E3 ubiquitin-protein ligase HUWE1 OS=Mus musculus GN=Huwe1;>sp|Q7TMY8|HUWE1_MOUSE E3 ubiquitin-protein ligase HUWE1 OS=Mu	8	9	9	9	0	0	0	0	0	8	7	1	1	0	0	0	1	1	3	6	1	2	0	0	0	0	0	8	7	1	1	0	0	0	1	1	3	6	1	2	0	0
Q99N15;A2AFQ2;O08756	Q99N15;A2AFQ2;O08756	7;7;4	7;7;4	7;7;4	3-hydroxyacyl-CoA dehydrogenase type-2	Hsd17b10	>tr|Q99N15|Q99N15_MOUSE 17beta-hydroxysteroid dehydrogenase type 10/short chain L-3-hydroxyacyl-CoA dehydrogenase OS=Mus musculus GN=Hsd17b10 PE=2 SV=1;>tr|A2AFQ2|A2AFQ2_MOUSE 3-hydroxyacyl-CoA dehydrogenase type-2 OS=Mus musculus GN=Hsd17b10 PE=3 SV=1;>sp	3	7	7	7	0	1	0	0	0	6	7	2	3	1	0	0	0	0	5	4	3	3	0	1	0	0	0	6	7	2	3	1	0	0	0	0	5	4	3	3	0	1
A2AFS1;A2AFS0;P26638;Q8C483	A2AFS1;A2AFS0;P26638;Q8C483	3;3;3;3	3;3;3;3	3;3;3;3	Serine--tRNA ligase, cytoplasmic	Sars	>tr|A2AFS1|A2AFS1_MOUSE Serine--tRNA ligase, cytoplasmic (Fragment) OS=Mus musculus GN=Sars PE=4 SV=1;>tr|A2AFS0|A2AFS0_MOUSE Serine--tRNA ligase, cytoplasmic (Fragment) OS=Mus musculus GN=Sars PE=3 SV=1;>sp|P26638|SYSC_MOUSE Serine--tRNA ligase, cytoplasm	4	3	3	3	1	1	0	0	1	3	3	1	1	1	1	1	0	0	0	0	2	2	1	1	0	0	1	3	3	1	1	1	1	1	0	0	0	0	2	2	1	1
Q791V5;A2AFW7;A2AFW6;Q9D050	Q791V5;A2AFW7;A2AFW6;Q9D050	6;6;5;5	6;6;5;5	6;6;5;5	Mitochondrial carrier homolog 2	Mtch2	>sp|Q791V5|MTCH2_MOUSE Mitochondrial carrier homolog 2 OS=Mus musculus GN=Mtch2 PE=1 SV=1;>tr|A2AFW7|A2AFW7_MOUSE MCG13498, isoform CRA_d OS=Mus musculus GN=Mtch2 PE=3 SV=1;>tr|A2AFW6|A2AFW6_MOUSE Mitochondrial carrier homolog 2 OS=Mus musculus GN=Mtch2 PE	4	6	6	6	0	0	0	0	0	6	6	0	1	1	0	0	0	0	3	3	1	1	0	0	0	0	0	6	6	0	1	1	0	0	0	0	3	3	1	1	0	0
F6SBE4;Q80TL4-2;A2AG27;Q80TL4	F6SBE4;Q80TL4-2;A2AG27;Q80TL4	1;1;1;1	1;1;1;1	1;1;1;1	Protein KIAA1045	N28178;Kiaa1045	>tr|F6SBE4|F6SBE4_MOUSE Protein N28178 (Fragment) OS=Mus musculus GN=N28178 PE=4 SV=1;>sp|Q80TL4-2|K1045_MOUSE Isoform 2 of Protein KIAA1045 OS=Mus musculus GN=Kiaa1045;>tr|A2AG27|A2AG27_MOUSE Expressed sequence N28178 OS=Mus musculus GN=N28178 PE=4 SV=1;>	4	1	1	1	0	1	0	1	1	1	1	0	1	0	0	0	0	1	1	1	1	0	0	1	0	1	1	1	1	0	1	0	0	0	0	1	1	1	1	0	0	1
A2AGH6-3;A2AGH8;A2AGH6-2;A2AGH9;A2AGH6	A2AGH6-3;A2AGH8;A2AGH6-2;A2AGH9;A2AGH6	2;2;2;2;2	2;2;2;2;2	2;2;2;2;2	Mediator of RNA polymerase II transcription subunit 12	Med12	>sp|A2AGH6-3|MED12_MOUSE Isoform 3 of Mediator of RNA polymerase II transcription subunit 12 OS=Mus musculus GN=Med12;>tr|A2AGH8|A2AGH8_MOUSE Mediator of RNA polymerase II transcription subunit 12 OS=Mus musculus GN=Med12 PE=4 SV=1;>sp|A2AGH6-2|MED12_MOUSE	5	2	2	2	0	0	0	1	0	2	2	1	1	1	1	1	1	0	1	0	1	1	0	0	0	1	0	2	2	1	1	1	1	1	1	0	1	0	1	1	0	0
Q8BYM5;A2AGI2;A2AGI3;A2AGI0	Q8BYM5;A2AGI2;A2AGI3;A2AGI0	16;16;13;12	16;16;13;12	14;14;11;11	Neuroligin-3	Nlgn3	>sp|Q8BYM5|NLGN3_MOUSE Neuroligin-3 OS=Mus musculus GN=Nlgn3 PE=1 SV=2;>tr|A2AGI2|A2AGI2_MOUSE Neuroligin 3 OS=Mus musculus GN=Nlgn3 PE=4 SV=1;>tr|A2AGI3|A2AGI3_MOUSE Neuroligin 3 OS=Mus musculus GN=Nlgn3 PE=4 SV=1;>tr|A2AGI0|A2AGI0_MOUSE Neuroligin 3 (Fra	4	16	16	14	8	9	13	10	10	12	10	15	15	9	6	9	7	6	11	7	12	14	8	9	13	10	10	12	10	15	15	9	6	9	7	6	11	7	12	14	6	8
Q543F1;O08810;A2AH85;G3UZ34;G3UXK8	Q543F1;O08810;A2AH85;G3UZ34	31;31;31;30;4	30;30;30;29;3	30;30;30;29;3	116 kDa U5 small nuclear ribonucleoprotein component	Eftud2	>tr|Q543F1|Q543F1_MOUSE Elongation factor Tu GTP binding domain containing 2 OS=Mus musculus GN=Eftud2 PE=2 SV=1;>sp|O08810|U5S1_MOUSE 116 kDa U5 small nuclear ribonucleoprotein component OS=Mus musculus GN=Eftud2 PE=2 SV=1;>tr|A2AH85|A2AH85_MOUSE 116 kDa	5	31	30	30	2	3	2	5	2	31	31	16	20	4	3	2	1	3	24	26	16	15	2	3	1	5	2	30	30	15	19	3	2	1	1	2	23	25	15	14	2	3
A2AHC4;A2AHC3-2;A2AHC3	A2AHC4;A2AHC3-2;A2AHC3	2;2;2	2;2;2	2;2;2	Calmodulin-regulated spectrin-associated protein 1	Camsap1	>tr|A2AHC4|A2AHC4_MOUSE Calmodulin regulated spectrin-associated protein 1 (Fragment) OS=Mus musculus GN=Camsap1 PE=4 SV=1;>sp|A2AHC3-2|CAMP1_MOUSE Isoform 2 of Calmodulin-regulated spectrin-associated protein 1 OS=Mus musculus GN=Camsap1;>sp|A2AHC3|CAMP1_	3	2	2	2	1	1	1	1	1	1	1	1	1	1	1	1	1	2	1	1	1	1	1	1	1	1	1	1	1	1	1	1	1	1	1	2	1	1	1	1	1	1
Q9CS42;A2AHI4	Q9CS42;A2AHI4	3;3	1;1	1;1	Ribose-phosphate pyrophosphokinase 2	Prps2	>sp|Q9CS42|PRPS2_MOUSE Ribose-phosphate pyrophosphokinase 2 OS=Mus musculus GN=Prps2 PE=1 SV=4;>tr|A2AHI4|A2AHI4_MOUSE Ribose-phosphate pyrophosphokinase OS=Mus musculus GN=Prps2 PE=3 SV=1	2	3	1	1	0	0	0	0	0	3	3	1	0	0	1	0	0	0	1	1	1	0	0	0	0	0	0	1	1	0	0	0	0	0	0	0	0	0	0	0	0	0
Q8R2T8-2;Q3UI98;Q8R2T8;A2AHV5	Q8R2T8-2;Q3UI98;Q8R2T8;A2AHV5	2;2;2;2	2;2;2;2	2;2;2;2	General transcription factor 3C polypeptide 5	Gtf3c5	>sp|Q8R2T8-2|TF3C5_MOUSE Isoform 2 of General transcription factor 3C polypeptide 5 OS=Mus musculus GN=Gtf3c5;>tr|Q3UI98|Q3UI98_MOUSE General transcription factor IIIC, polypeptide 5 OS=Mus musculus GN=Gtf3c5 PE=2 SV=1;>sp|Q8R2T8|TF3C5_MOUSE General transc	4	2	2	2	0	0	0	0	0	2	2	0	0	0	0	1	0	0	1	2	0	0	0	0	0	0	0	2	2	0	0	0	0	1	0	0	1	2	0	0	0	0
F6SWS9;Q8C4Y3;A2AHZ8	F6SWS9;Q8C4Y3;A2AHZ8	1;1;1	1;1;1	1;1;1	Negative elongation factor B	Nelfb	>tr|F6SWS9|F6SWS9_MOUSE Negative elongation factor B (Fragment) OS=Mus musculus GN=Cobra1 PE=4 SV=1;>sp|Q8C4Y3|NELFB_MOUSE Negative elongation factor B OS=Mus musculus GN=Cobra1 PE=2 SV=2;>tr|A2AHZ8|A2AHZ8_MOUSE Cofactor of BRCA1 OS=Mus musculus GN=Cobra1	3	1	1	1	0	0	0	0	0	1	1	0	0	0	0	0	0	0	1	1	0	0	0	0	0	0	0	1	1	0	0	0	0	0	0	0	1	1	0	0	0	0
Q9DBC7;A2AI68;E9Q276;Q3TYK4;D3Z4L4;A2AI69;D3YTM5;D3Z068;D3Z0V6;P12849	Q9DBC7;A2AI68;E9Q276;Q3TYK4;D3Z4L4;A2AI69;D3YTM5;D3Z068;D3Z0V6;P12849	2;2;2;2;1;1;1;1;1;1	2;2;2;2;1;1;1;1;1;1	2;2;2;2;1;1;1;1;1;1	cAMP-dependent protein kinase type I-alpha regulatory subunit;cAMP-dependent protein kinase type I-alpha regulatory subunit, N-terminally processed;cAMP-dependent protein kinase type I-beta regulatory subunit	Prkar1a;Prkar1b	>sp|Q9DBC7|KAP0_MOUSE cAMP-dependent protein kinase type I-alpha regulatory subunit OS=Mus musculus GN=Prkar1a PE=1 SV=3;>tr|A2AI68|A2AI68_MOUSE Protein kinase, cAMP dependent regulatory, type I, alpha OS=Mus musculus GN=Prkar1a PE=4 SV=1;>tr|E9Q276|E9Q276	10	2	2	2	0	0	1	0	0	1	2	1	1	0	0	0	0	0	0	1	1	1	0	0	1	0	0	1	2	1	1	0	0	0	0	0	0	1	1	1	0	0
A2AIW9;Q9DC61;A2AIW8	A2AIW9;Q9DC61;A2AIW8	1;1;1	1;1;1	1;1;1	Mitochondrial-processing peptidase subunit alpha	Pmpca	>tr|A2AIW9|A2AIW9_MOUSE Mitochondrial-processing peptidase subunit alpha OS=Mus musculus GN=Pmpca PE=3 SV=1;>sp|Q9DC61|MPPA_MOUSE Mitochondrial-processing peptidase subunit alpha OS=Mus musculus GN=Pmpca PE=1 SV=1;>tr|A2AIW8|A2AIW8_MOUSE Peptidase (Mitocho	3	1	1	1	0	0	0	0	0	1	1	0	0	0	0	0	0	0	1	1	0	0	0	0	0	0	0	1	1	0	0	0	0	0	0	0	1	1	0	0	0	0
Q8CFK1;A2AJH3;Q3THR4;O70311	Q8CFK1;A2AJH3;Q3THR4;O70311	3;3;3;3	3;3;3;3	3;3;3;3	Glycylpeptide N-tetradecanoyltransferase;Glycylpeptide N-tetradecanoyltransferase 2	Nmt2	>tr|Q8CFK1|Q8CFK1_MOUSE Glycylpeptide N-tetradecanoyltransferase OS=Mus musculus GN=Nmt2 PE=2 SV=1;>tr|A2AJH3|A2AJH3_MOUSE Glycylpeptide N-tetradecanoyltransferase OS=Mus musculus GN=Nmt2 PE=3 SV=1;>tr|Q3THR4|Q3THR4_MOUSE Glycylpeptide N-tetradecanoyltrans	4	3	3	3	0	0	0	1	1	3	3	1	1	0	0	1	1	1	0	2	1	2	0	0	0	1	1	3	3	1	1	0	0	1	1	1	0	2	1	2	0	0
A2AJI1;A2AJI0-2;A8Y5P4;A2AJI0	A2AJI1;A2AJI0-2;A8Y5P4;A2AJI0	1;1;1;1	1;1;1;1	1;1;1;1	MAP7 domain-containing protein 1	Map7d1	>tr|A2AJI1|A2AJI1_MOUSE Microtubule-associated protein 7 domain containing 1 OS=Mus musculus GN=Mtap7d1 PE=4 SV=1;>sp|A2AJI0-2|MA7D1_MOUSE Isoform 2 of MAP7 domain-containing protein 1 OS=Mus musculus GN=Map7d1;>tr|A8Y5P4|A8Y5P4_MOUSE Microtubule-associate	4	1	1	1	0	0	0	0	0	0	0	0	1	0	0	0	0	0	0	0	1	1	0	0	0	0	0	0	0	0	1	0	0	0	0	0	0	0	1	1	0	0
F6YSQ2;Q8BZN7;Q569Z6;A2AJI4	F6YSQ2;Q8BZN7;Q569Z6;A2AJI4	2;2;2;2	2;2;2;2	2;2;2;2	Thyroid hormone receptor-associated protein 3	Thrap3	>tr|F6YSQ2|F6YSQ2_MOUSE Thyroid hormone receptor-associated protein 3 (Fragment) OS=Mus musculus GN=Thrap3 PE=425;161326;161327;161328;161329;161330;161331;161332;161333;161334;161335;161336;161337;161338;161339;161340;161341;161342;161343;161344;161345;161346;161347;161348;161349;161350;161351;161352;161353;161354;161355;161356;161357;161358;161359;161360;162312;162313;162314;162315;162316;16231…	26973;26974;26975;26976;26977;26978;26979;26980;26981;26982;26983;27004;27005;27006;27007;27008;27009;27010;27011;27012;27013;27014;27015;27016;30432;30433;43216;43217;43218;43219;43381;43382;43383;43384;43385;43386;62578;62579;62580;62581;62582;62583;62584;62585;62586;62587;62588;62589;62590;62591;62592;62593;62594;62595;62596;62597;62598;62599;62600;62601;62602;62603;62604;62605;62606;62607;626…	26975;27011;30432;43219;43386;62607;62936;81478;122335;128652;128665;159832	38	158
Q91WS4;O35490;A2ALP9	Q91WS4;O35490;A2ALP9	1;1;1	1;1;1	1;1;1	S-methylmethionine--homocysteine S-methyltransferase BHMT2;Betaine--homocysteine S-methyltransferase 1	Bhmt2;Bhmt	>sp|Q91WS4|BHMT2_MOUSE S-methylmethionine--homocysteine S-methyltransferase BHMT2 OS=Mus musculus GN=Bhmt2 PE=1 SV=2;>sp|O35490|BHMT1_MOUSE Betaine--homocysteine S-methyltransferase 1 OS=Mus musculus GN=Bhmt PE=2 SV=1;>tr|A2ALP9|A2ALP9_MOUSE Betaine-homocy	3	1	1	1	1	1	1	1	1	0	1	1	1	1	1	1	0	0	1	0	1	1	1	1	1	1	1	0	1	1	1	1	1	1	0	0	1	0	1	1	1	1
Q62420;A2ALV3	Q62420;A2ALV3	2;2	2;2	1;1	Endophilin-A1	Sh3gl2	>sp|Q62420|SH3G2_MOUSE Endophilin-A1 OS=Mus musculus GN=Sh3gl2 PE=1 SV=2;>tr|A2ALV3|A2ALV3_MOUSE Endophilin-A1 OS=Mus musculus GN=Sh3gl2 PE=4 SV=1	2	2	2	1	0	0	0	0	0	2	1	2	2	0	0	0	0	0	0	1	1	2	0	0	0	0	0	2	1	2	2	0	0	0	0	0	0	1	1	2	0	0
A2AM65;Q3TEA8-3;Q3TEA8-2;Q3TEA8;A2AM63	A2AM65;Q3TEA8-3;Q3TEA8-2;Q3TEA8;A2AM63	2;2;2;2;1	2;2;2;2;1	2;2;2;2;1	Heterochromatin protein 1-binding protein 3	Hp1bp3	>tr|A2AM65|A2AM65_MOUSE Heterochromatin protein 1, binding protein 3 (Fragment) OS=Mus musculus GN=Hp1bp3 PE=3 SV=1;>sp|Q3TEA8-3|HP1B3_MOUSE Isoform 3 of Heterochromatin protein 1-binding protein 3 OS=Mus musculus GN=Hp1bp3;>sp|Q3TEA8-2|HP1B3_MOUSE Isoform	5	2	2	2	1	0	0	0	0	2	2	0	0	0	0	0	0	0	2	2	0	0	1	0	0	0	0	2	2	0	0	0	0	0	0	0	2	2	0	0	1	0
A2AMI0;E0CXZ1;Q8BYN5-2;F8WGT4;Q8BYN5	A2AMI0;E0CXZ1;Q8BYN5-2;F8WGT4;Q8BYN5	1;1;1;1;1	1;1;1;1;1	1;1;1;1;1	FSD1-like protein	Fsd1l	>tr|A2AMI0|A2AMI0_MOUSE FSD1-like protein OS=Mus musculus GN=Fsd1l PE=4 SV=1;>tr|E0CXZ1|E0CXZ1_MOUSE FSD1-like protein (Fragment) OS=Mus musculus GN=Fsd1l PE=4 SV=2;>sp|Q8BYN5-2|FSD1L_MOUSE Isoform 2 of FSD1-like protein OS=Mus musculus GN=Fsd1l;>tr|F8WGT4	5	1	1	1	1	1	0	1	1	1	1	1	1	1	1	0	1	1	1	1	1	1	1	1	0	1	1	1	1	1	1	1	1	0	1	1	1	1	1	1	1	1
Q8BH69;A2AMN4	Q8BH69;A2AMN4	3;3	3;3	3;3	Selenide, water dikinase 1	Sephs1	>sp|Q8BH69|SPS1_MOUSE Selenide, water dikinase 1 OS=Mus musculus GN=Sephs1 PE=2 SV=1;>tr|A2AMN4|A2AMN4_MOUSE Selenophosphate synthetase 1 OS=Mus musculus GN=Sephs1 PE=4 SV=1	2	3	3	3	1	1	0	0	0	1	2	3	3	0	1	0	0	0	0	0	3	3	1	1	0	0	0	1	2	3	3	0	1	0	0	0	0	0	3	3	1	1
A2AMV1;Q9D0I8;A2AMU9	A2AMV1;Q9D0I8;A2AMU9	1;1;1	1;1;1	1;1;1	mRNA turnover protein 4 homolog	Mrto4	>tr|A2AMV1|A2AMV1_MOUSE MRT4, mRNA turnover 4, homolog (S. cerevisiae) OS=Mus musculus GN=Mrto4 PE=3 SV=1;>sp|Q9D0I8|MRT4_MOUSE mRNA turnover protein 4 homolog OS=Mus musculus GN=Mrto4 PE=2 SV=1;>tr|A2AMU9|A2AMU9_MOUSE MRT4, mRNA turnover 4, homolog (S. ce	3	1	1	1	0	0	0	0	0	1	1	0	0	0	0	0	0	0	1	1	0	0	0	0	0	0	0	1	1	0	0	0	0	0	0	0	1	1	0	0	0	0
A2AN08-3;A2AN08;A2AN08-5;F6SSP6;A2AN08-2;A2AN08-4	A2AN08-3;A2AN08;A2AN08-5	31;31;31;15;14;1	31;31;31;15;14;1	31;31;31;15;14;1	E3 ubiquitin-protein ligase UBR4	Ubr4	>sp|A2AN08-3|UBR4_MOUSE Isoform 3 of E3 ubiquitin-protein ligase UBR4 OS=Mus musculus GN=Ubr4;>sp|A2AN08|UBR4_MOUSE E3 ubiquitin-protein ligase UBR4 OS=Mus musculus GN=Ubr4 PE=1 SV=1;>sp|A2AN08-5|UBR4_MOUSE Isoform 5 of E3 ubiquitin-protein ligase UBR4 OS=	6	31	31	31	2	2	1	1	1	23	28	2	5	0	0	1	2	2	20	23	1	3	2	2	1	1	1	23	28	2	5	0	0	1	2	2	20	23	1	3	2	2
F7CBX2;P52623;A2AN37;Q99PM9;Q543C2	F7CBX2;P52623;A2AN37;Q99PM9;Q543C2	2;2;2;1;1	2;2;2;1;1	2;2;2;1;1	Uridine-cytidine kinase 1;Uridine-cytidine kinase 2;Uridine kinase	Uck1;Uck2	>tr|F7CBX2|F7CBX2_MOUSE Uridine-cytidine kinase 1 (Fragment) OS=Mus musculus GN=Uck1 PE=4 SV=1;>sp|P52623|UCK1_MOUSE Uridine-cytidine kinase 1 OS=Mus musculus GN=Uck1 PE=2 SV=2;>tr|A2AN37|A2AN37_MOUSE Uridine kinase OS=Mus musculus GN=Uck1 PE=3 SV=1;>sp|Q9	5	2	2	2	0	0	1	0	0	1	2	0	0	0	1	0	0	0	0	2	0	0	0	0	1	0	0	1	2	0	0	0	1	0	0	0	0	2	0	0	0	0
Q9CZ15;A2ANB5	Q9CZ15;A2ANB5	2;2	2;2	2;2	DNA replication complex GINS protein PSF1	Gins1	>sp|Q9CZ15|PSF1_MOUSE DNA replication complex GINS protein PSF1 OS=Mus musculus GN=Gins1 PE=2 SV=1;>tr|A2ANB5|A2ANB5_MOUSE GINS complex subunit 1 (Psf1 homolog) OS=Mus musculus GN=Gins1 PE=4 SV=1	2	2	2	2	0	0	0	0	0	2	2	0	1	0	0	0	0	0	0	0	0	0	0	0	0	0	0	2	2	0	1	0	0	0	0	0	0	0	0	0	0	0
Q9CQ65;A2ANM4	Q9CQ65;A2ANM4	5;5	5;5	5;5	S-methyl-5-thioadenosine phosphorylase	Mtap	>sp|Q9CQ65|MTAP_MOUSE S-methyl-5-thioadenosine phosphorylase OS=Mus musculus GN=Mtap PE=2 SV=1;>tr|A2ANM4|A2ANM4_MOUSE Methylthioadenosine phosphorylase OS=Mus musculus GN=Mtap PE=4 SV=1	2	5	5	5	1	2	1	0	2	4	4	4	4	1	1	1	1	0	1	2	3	3	1	2	1	0	2	4	4	4	4	1	1	1	1	0	1	2	3	3	1	2
Q8K2H2;A2AP24	Q8K2H2;A2AP24	1;1	1;1	1;1	OTU domain-containing protein 6B	Otud6b	>sp|Q8K2H2|OTU6B_MOUSE OTU domain-containing protein 6B OS=Mus musculus GN=Otud6b PE=2 SV=1;>tr|A2AP24|A2AP24_MOUSE OTU domain containing 6B OS=Mus musculus GN=Otud6b PE=4 SV=2	2	1	1	1	0	0	0	0	0	0	1	1	1	0	0	0	0	0	0	1	1	1	0	0	0	0	0	0	1	1	1	0	0	0	0	0	0	1	1	1	0	0
Q9CZX7;A2AP25	Q9CZX7;A2AP25	1;1	1;1	1;1	Transmembrane protein 55A	Tmem55a	>sp|Q9CZX7|TM55A_MOUSE Transmembrane protein 55A OS=Mus musculus GN=Tmem55a PE=1 SV=1;>tr|A2AP25|A2AP25_MOUSE Transmembrane protein 55A OS=Mus musculus GN=Tmem55a PE=4 SV=1	2	1	1	1	0	0	0	0	0	1	1	0	0	0	0	0	0	0	0	0	0	0	0	0	0	0	0	1	1	0	0	0	0	0	0	0	0	0	0	0	0	0
Q9CY64;A2ASB2;A2ASB8;A2ASB7;A2ASB1	Q9CY64;A2ASB2	7;7;3;3;3	7;7;3;3;3	7;7;3;3;3	Biliverdin reductase A	Blvra	>sp|Q9CY64|BIEA_MOUSE Biliverdin reductase A OS=Mus musculus GN=Blvra PE=2 SV=1;>tr|A2ASB2|A2ASB2_MOUSE Biliverdin reductase A OS=Mus musculus GN=Blvra PE=4 SV=1	5	7	7	7	0	2	0	1	2	6	6	1	2	1	1	1	1	1	1	4	2	2	0	2	0	1	2	6	6	1	2	1	1	1	1	1	1	4	2	2	0	2
Q8CBU3;Q8C570;A2ASC7	Q8CBU3;Q8C570;A2ASC7	1;1;1	1;1;1	1;1;1	mRNA export factor	Rae1	>tr|Q8CBU3|Q8CBU3_MOUSE Uncharacterized protein OS=Mus musculus GN=Rae1 PE=2 SV=1;>sp|Q8C570|RAE1L_MOUSE mRNA export factor OS=Mus musculus GN=Rae1 PE=1 SV=1;>tr|A2ASC7|A2ASC7_MOUSE RAE1 RNA export 1 homolog (S. pombe) OS=Mus musculus GN=Rae1 PE=4 SV=1	3	1	1	1	0	0	0	0	0	1	1	0	0	0	0	0	0	0	0	0	1	0	0	0	0	0	0	1	1	0	0	0	0	0	0	0	0	0	1	0	0	0
A2ASQ1;A2ASQ1-3;A2ASQ1-2	A2ASQ1;A2ASQ1-3;A2ASQ1-2	25;24;24	25;24;24	7;6;6	Agrin;Agrin N-terminal 110 kDa subunit;Agrin C-terminal 110 kDa subunit;Agrin C-terminal 90 kDa fragment;Agrin C-terminal 22 kDa fragment	Agrn	>sp|A2ASQ1|AGRIN_MOUSE Agrin OS=Mus musculus GN=Agrn PE=1 SV=1;>sp|A2ASQ1-3|AGRIN_MOUSE Isoform 3 of Agrin OS=Mus musculus GN=Agrn;>sp|A2ASQ1-2|AGRIN_MOUSE Isoform 2 of Agrin OS=Mus musculus GN=Agrn	3	25	25	7	7	9	5	17	16	17	18	23	22	9	8	5	15	16	14	16	21	21	7	9	5	17	16	17	18	23	22	9	8	5	15	16	14	16	21	21	2	3
E9Q8N1;E9Q8K5;A2ASS6;F7CR78;E9Q8M7;A2ASS6-2;A2AT63;A2AT70;A2ASS6-3;F6ZVZ7	E9Q8N1;E9Q8K5;A2ASS6;F7CR78;E9Q8M7;A2ASS6-2	4;4;4;2;2;2;1;1;1;1	4;4;4;2;2;2;1;1;1;1	4;4;4;2;2;2;1;1;1;1	Titin	Ttn	>tr|E9Q8N1|E9Q8N1_MOUSE Titin OS=Mus musculus GN=Ttn PE=4 SV=1;>tr|E9Q8K5|E9Q8K5_MOUSE Titin OS=Mus musculus GN=Ttn PE=4 SV=1;>sp|A2ASS6|TITIN_MOUSE Titin OS=Mus musculus GN=Ttn PE=1 SV=1;>tr|F7CR78|F7CR78_MOUSE Titin (Fragment) OS=Mus musculus GN=Ttn PE=4	10	4	4	4	2	1	0	0	1	3	3	2	2	1	2	1	0	1	2	1	2	2	2	1	0	0	1	3	3	2	2	1	2	1	0	1	2	1	2	2	2	1
O88441;A2AT31	O88441;A2AT31	1;1	1;1	1;1	Metaxin-2	Mtx2	>sp|O88441|MTX2_MOUSE Metaxin-2 OS=Mus musculus GN=Mtx2 PE=1 SV=1;>tr|A2AT31|A2AT31_MOUSE Metaxin 2 OS=Mus musculus GN=Mtx2 PE=4 SV=1	2	1	1	1	0	0	0	0	0	1	1	0	0	0	0	0	0	0	1	1	0	0	0	0	0	0	0	1	1	0	0	0	0	0	0	0	1	1	0	0	0	0
Q9WTX2;A2ATI5	Q9WTX2;A2ATI5	3;3	3;3	3;3	Interferon-inducible double stranded RNA-dependent protein kinase activator A	Prkra	>sp|Q9WTX2|PRKRA_MOUSE Interferon-inducible double stranded RNA-dependent protein kinase activator A OS=Mus musculus GN=Prkra PE=1 SV=1;>tr|A2ATI5|A2ATI5_MOUSE Protein kinase, interferon inducible double stranded RNA dependent activator OS=Mus musculus GN=	2	3	3	3	0	0	1	0	0	3	3	0	1	0	0	0	0	0	2	1	0	0	0	0	1	0	0	3	3	0	1	0	0	0	0	0	2	1	0	0	0	0
Q9DBR1-2;Q9DBR1;A2ATK1	Q9DBR1-2;Q9DBR1;A2ATK1	4;4;4	4;4;4	4;4;4	5-3 exoribonuclease 2	Xrn2	>sp|Q9DBR1-2|XRN2_MOUSE Isoform 2 of 5-3 exoribonuclease 2 OS=Mus musculus GN=Xrn2;>sp|Q9DBR1|XRN2_MOUSE 5-3 exoribonuclease 2 OS=Mus musculus GN=Xrn2 PE=1 SV=1;>tr|A2ATK1|A2ATK1_MOUSE 5-3 exoribonuclease 2 OS=Mus musculus GN=Xrn2 PE=4 SV=1	3	4	4	4	2	2	1	2	1	4	4	2	2	2	1	1	2	1	1	3	2	3	2	2	1	2	1	4	4	2	2	2	1	1	2	1	1	3	2	3	2	2
A2AW05;Q08943;A2AW06;Q08943-2;F8WGL8	A2AW05;Q08943;A2AW06;Q08943-2;F8WGL8	12;12;12;12;12	12;12;12;12;12	12;12;12;12;12	FACT complex subunit SSRP1	Ssrp1	>tr|A2AW05|A2AW05_MOUSE FACT complex subunit SSRP1 (Fragment) OS=Mus musculus GN=Ssrp1 PE=4 SV=1;>sp|Q08943|SSRP1_MOUSE FACT complex subunit SSRP1 OS=Mus musculus GN=Ssrp1 PE=1 SV=2;>tr|A2AW06|A2AW06_MOUSE Structure specific recognition protein 1 OS=Mus mu	5	12	12	12	0	3	1	2	2	11	9	3	4	0	1	0	0	1	7	12	5	4	0	3	1	2	2	11	9	3	4	0	1	0	0	1	7	12	5	4	0	3
Q6ZQ92;Q9Z1B3-2;A2AW58;Q9Z1B3-3;Q9Z1B3;F6X322	Q6ZQ92;Q9Z1B3-2;A2AW58;Q9Z1B3-3;Q9Z1B3;F6X322	2;2;2;2;2;1	2;2;2;2;2;1	2;2;2;2;2;1	1-phosphatidylinositol 4,5-bisphosphate phosphodiesterase beta-1	Plcb1	>tr|Q6ZQ92|Q6ZQ92_MOUSE 1-phosphatidylinositol 4,5-bisphosphate phosphodiesterase beta-1 (Fragment) OS=Mus musculus GN=Plcb1 PE=2 SV=1;>sp|Q9Z1B3-2|PLCB1_MOUSE Isoform B of 1-phosphatidylinositol 4,5-bisphosphate phosphodiesterase beta-1 OS=Mus musculus GN	6	2	2	2	0	0	0	0	0	0	0	2	2	0	0	0	0	0	0	0	2	1	0	0	0	0	0	0	0	2	2	0	0	0	0	0	0	0	2	1	0	0
Q76KF0-3;A2AW75;Q76KF0-2;A2AW76;Q76KF0-4;Q76KF0-5;Q76KF0-6;A2AW73;Q76KF0;A2AW74	Q76KF0-3;A2AW75;Q76KF0-2;A2AW76;Q76KF0-4;Q76KF0-5;Q76KF0-6;A2AW73;Q76KF0;A2AW74	2;2;2;2;2;2;2;2;2;2	2;2;2;2;2;2;2;2;2;2	2;2;2;2;2;2;2;2;2;2	Semaphorin-6D	Sema6d	>sp|Q76KF0-3|SEM6D_MOUSE Isoform 2 of Semaphorin-6D OS=Mus musculus GN=Sema6d;>tr|A2AW75|A2AW75_MOUSE Sema domain, transmembrane domain (TM), and cytoplasmic domain, (Semaphorin) 6D OS=Mus musculus GN=Sema6d PE=4 SV=1;>sp|Q76KF0-2|SEM6D_MOUSE Isoform 1 of	10	2	2	2	0	1	1	1	1	1	1	2	2	0	0	0	0	0	0	1	1	1	0	1	1	1	1	1	1	2	2	0	0	0	0	0	0	1	1	1	0	1
B2RRC5;A2AWA9;A2AWA9-2;A2AWA7;A2AWA9-3;A2AWB0;A6H6A9-3;A6H6A9-2;A6H6A9	B2RRC5;A2AWA9;A2AWA9-2	12;12;7;4;3;2;1;1;1	12;12;7;4;3;2;1;1;1	12;12;7;4;3;2;1;1;1	Rab GTPase-activating protein 1	Rabgap1	>tr|B2RRC5|B2RRC5_MOUSE RAB GTPase activating protein 1 OS=Mus musculus GN=Rabgap1 PE=2 SV=1;>sp|A2AWA9|RBGP1_MOUSE Rab GTPase-activating protein 1 OS=Mus musculus GN=Rabgap1 PE=2 SV=1;>sp|A2AWA9-2|RBGP1_MOUSE Isoform 2 of Rab GTPase-activating protein 1 O	9	12	12	12	1	2	1	0	1	12	12	1	3	2	1	0	1	2	8	9	2	2	1	2	1	0	1	12	12	1	3	2	1	0	1	2	8	9	2	2	1	2
Q9WVQ5;A2AWH9	Q9WVQ5;A2AWH9	1;1	1;1	1;1	Methylthioribulose-1-phosphate dehydratase	Apip	>sp|Q9WVQ5|MTNB_MOUSE Probable methylthioribulose-1-phosphate dehydratase OS=Mus musculus GN=Apip PE=1 SV=1;>tr|A2AWH9|A2AWH9_MOUSE APAF1 interacting protein OS=Mus musculus GN=Apip PE=4 SV=1	2	1	1	1	0	0	0	0	0	0	0	1	1	0	0	0	0	0	0	0	1	1	0	0	0	0	0	0	0	1	1	0	0	0	0	0	0	0	1	1	0	0
P59326;A2AWN9;A2AWN8	P59326;A2AWN9;A2AWN8	3;3;3	3;3;3	2;2;2	YTH domain family protein 1	Ythdf1	>sp|P59326|YTHD1_MOUSE YTH domain family protein 1 OS=Mus musculus GN=Ythdf1 PE=2 SV=1;>tr|A2AWN9|A2AWN9_MOUSE YTH domain family 1 OS=Mus musculus GN=Ythdf1 PE=4 SV=1;>tr|A2AWN8|A2AWN8_MOUSE YTH domain family 1 OS=Mus musculus GN=Ythdf1 PE=4 SV=1	3	3	3	2	0	0	0	0	0	3	3	1	1	0	1	0	0	0	1	1	1	0	0	0	0	0	0	3	3	1	1	0	1	0	0	0	1	1	1	0	0	0
Q8CI94;A2AWQ5	Q8CI94;A2AWQ5	26;26	26;26	18;18	Glycogen phosphorylase, brain form	Pygb	>sp|Q8CI94|PYGB_MOUSE Glycogen phosphorylase, brain form OS=Mus musculus GN=Pygb PE=1 SV=3;>tr|A2AWQ5|A2AWQ5_MOUSE Phosphorylase OS=Mus musculus GN=Pygb PE=3 SV=1	2	26	26	18	6	7	2	4	2	24	22	20	18	9	6	1	4	4	24	23	17	18	6	7	2	4	2	24	22	20	18	9	6	1	4	4	24	23	17	18	4	4
A2AWT6;P25976-2;A2AWT7;A2AWT5;P25976	A2AWT6;P25976-2;A2AWT7;A2AWT5;P25976	1;1;1;1;1	1;1;1;1;1	1;1;1;1;1	Nucleolar transcription factor 1	Ubtf	>tr|A2AWT6|A2AWT6_MOUSE Nucleolar transcription factor 1 OS=Mus musculus GN=Ubtf PE=4 SV=1;>sp|P25976-2|UBF1_MOUSE Isoform UBF2 of Nucleolar transcription factor 1 OS=Mus musculus GN=Ubtf;>tr|A2AWT7|A2AWT7_MOUSE Nucleolar transcription factor 1 OS=Mus musc	5	1	1	1	0	1	0	0	0	1	1	0	0	0	0	0	0	0	1	1	0	0	0	1	0	0	0	1	1	0	0	0	0	0	0	0	1	1	0	0	0	1
Q8VH37;A2AWU6;Q8VH37-2	Q8VH37;A2AWU6;Q8VH37-2	2;2;1	2;2;1	2;2;1	Histone deacetylase 8	Hdac8	>sp|Q8VH37|HDAC8_MOUSE Histone deacetylase 8 OS=Mus musculus GN=Hdac8 PE=1 SV=2;>tr|A2AWU6|A2AWU6_MOUSE Histone deacetylase OS=Mus musculus GN=Hdac8 PE=3 SV=1;>sp|Q8VH37-2|HDAC8_MOUSE Isoform 2 of Histone deacetylase 8 OS=Mus musculus GN=Hdac8	3	2	2	2	0	0	0	0	0	2	2	0	0	0	0	0	0	0	0	0	0	0	0	0	0	0	0	2	2	0	0	0	0	0	0	;423052;423053;423054;423055;423056;423057;423058;423059;423060;423061;423062;423063;423064;432635;432636;432637;432638;432639;432640;432641;432642;432643;432644	95698;95699;153613;180670;180671;180672;180673;183756;183757;183758;183759;187065;187066	95698;153613;180672;183756;187065
Q60692;A2CFA7	Q60692;A2CFA7	3;3	3;3	3;3	Proteasome subunit beta type-6	Psmb6	>sp|Q60692|PSB6_MOUSE Proteasome subunit beta type-6 OS=Mus musculus GN=Psmb6 PE=1 SV=3;>tr|A2CFA7|A2CFA7_MOUSE Proteasome subunit beta type OS=Mus musculus GN=Psmb6 PE=3 SV=1	2	3	3	3	3	3	1	0	1	1	3	3	3	2	3	2	1	2	0	2	3	1	3	3	1	0	1	1	3	3	3	2	3	2	1	2	0	2	3	1	3	3
P63321;A2CG14	P63321;A2CG14	2;2	2;2	2;2	Ras-related protein Ral-A	Rala	>sp|P63321|RALA_MOUSE Ras-related protein Ral-A OS=Mus musculus GN=Rala PE=1 SV=1;>tr|A2CG14|A2CG14_MOUSE V-ral simian leukemia viral oncogene homolog A (Ras related) OS=Mus musculus GN=Rala PE=4 SV=1	2	2	2	2	0	0	0	0	0	2	2	0	1	0	1	0	0	0	1	1	1	1	0	0	0	0	0	2	2	0	1	0	1	0	0	0	1	1	1	1	0	0
P35283;A2CG35	P35283;A2CG35	2;2	2;2	2;2	Ras-related protein Rab-12	Rab12	>sp|P35283|RAB12_MOUSE Ras-related protein Rab-12 OS=Mus musculus GN=Rab12 PE=1 SV=3;>tr|A2CG35|A2CG35_MOUSE RAB12, member RAS oncogene family OS=Mus musculus GN=Rab12 PE=3 SV=1	2	2	2	2	0	0	0	0	0	2	2	0	0	0	0	0	0	0	2	1	0	0	0	0	0	0	0	2	2	0	0	0	0	0	0	0	2	1	0	0	0	0
A2CG49-9;A2CG49-8;F6QYT9;A2CG49-2;E9QN83;A2CG49;H7BX42;A2CG49-7;B1B1A7;D3Z560;D3Z559;A2CG49-5	A2CG49-9;A2CG49-8;F6QYT9;A2CG49-2;E9QN83;A2CG49;H7BX42;A2CG49-7;B1B1A7	22;22;22;22;22;22;22;22;19;10;10;10	13;13;13;13;13;13;13;13;11;4;4;4	13;13;13;13;13;13;13;13;11;4;4;4	Kalirin	Kalrn	>sp|A2CG49-9|KALRN_MOUSE Isoform 9 of Kalirin OS=Mus musculus GN=Kalrn;>sp|A2CG49-8|KALRN_MOUSE Isoform 8 of Kalirin OS=Mus musculus GN=Kalrn;>tr|F6QYT9|F6QYT9_MOUSE Kalirin (Fragment) OS=Mus musculus GN=Kalrn PE=4 SV=1;>sp|A2CG49-2|KALRN_MOUSE Isoform 2 o	12	22	13	13	0	0	2	0	1	19	21	2	2	1	1	1	2	0	8	12	1	2	0	0	0	0	0	11	13	0	1	0	0	1	1	0	4	6	0	1	0	0
A2RRK1;E9QMU6;E9QL95;P70232;P70232-2	A2RRK1;E9QMU6;E9QL95;P70232;P70232-2	48;47;44;44;41	48;47;44;44;41	48;47;44;44;41	Neural cell adhesion molecule L1-like protein;Processed neural cell adhesion molecule L1-like protein	Chl1	>tr|A2RRK1|A2RRK1_MOUSE Cell adhesion molecule with homology to L1CAM OS=Mus musculus GN=Chl1 PE=2 SV=1;>tr|E9QMU6|E9QMU6_MOUSE Neural cell adhesion molecule L1-like protein OS=Mus musculus GN=Chl1 PE=4 SV=1;>tr|E9QL95|E9QL95_MOUSE Neural cell adhesion mol	5	48	48	48	43	44	27	38	41	42	43	45	44	41	44	30	35	34	40	38	43	41	43	44	27	38	41	42	43	45	44	41	44	30	35	34	40	38	43	41	43	44
A2RRK7;Q6PAJ1	A2RRK7;Q6PAJ1	4;4	4;4	4;4	Breakpoint cluster region protein	Bcr	>tr|A2RRK7|A2RRK7_MOUSE Bcr protein OS=Mus musculus GN=Bcr PE=2 SV=1;>sp|Q6PAJ1|BCR_MOUSE Breakpoint cluster region protein OS=Mus musculus GN=Bcr PE=1 SV=3	2	4	4	4	0	0	0	0	1	2	2	0	0	0	0	1	1	0	0	0	0	0	0	0	0	0	1	2	2	0	0	0	0	1	1	0	0	0	0	0	0	0
D3YUG6;Q9WUM3;A2RS22	D3YUG6;Q9WUM3;A2RS22	1;1;1	1;1;1	1;1;1	Coronin;Coronin-1B	Coro1b	>tr|D3YUG6|D3YUG6_MOUSE Coronin-1B (Fragment) OS=Mus musculus GN=Coro1b PE=4 SV=1;>sp|Q9WUM3|COR1B_MOUSE Coronin-1B OS=Mus musculus GN=Coro1b PE=1 SV=1;>tr|A2RS22|A2RS22_MOUSE Coronin, actin binding protein 1B OS=Mus musculus GN=Coro1b PE=2 SV=1	3	1	1	1	0	0	0	1	0	1	1	1	1	0	0	0	0	0	1	1	1	1	0	0	0	1	0	1	1	1	1	0	0	0	0	0	1	1	1	1	0	0
Q11136;A2RS23	Q11136;A2RS23	3;3	3;3	3;3	Xaa-Pro dipeptidase	Pepd	>sp|Q11136|PEPD_MOUSE Xaa-Pro dipeptidase OS=Mus musculus GN=Pepd PE=2 SV=3;>tr|A2RS23|A2RS23_MOUSE Peptidase D OS=Mus musculus GN=Pepd PE=2 SV=1	2	3	3	3	1	3	0	0	1	1	1	0	1	0	1	0	0	1	1	1	2	3	1	3	0	0	1	1	1	0	1	0	1	0	0	1	1	1	2	3	1	3
Q78ZA7;A2RSB1;B7ZNL2;E9Q6R0	Q78ZA7;A2RSB1;B7ZNL2;E9Q6R0	3;3;3;3	2;2;2;2	2;2;2;2	Nucleosome assembly protein 1-like 4	Nap1l4	>sp|Q78ZA7|NP1L4_MOUSE Nucleosome assembly protein 1-like 4 OS=Mus musculus GN=Nap1l4 PE=1 SV=1;>tr|A2RSB1|A2RSB1_MOUSE Nucleosome assembly protein 1-like 4 OS=Mus musculus GN=Nap1l4 PE=2 SV=1;>tr|B7ZNL2|B7ZNL2_MOUSE Nap1l4 protein OS=Mus musculus GN=Nap1l	4	3	2	2	0	0	0	0	0	3	2	2	2	0	0	0	0	0	3	3	3	3	0	0	0	0	0	2	1	1	1	0	0	0	0	0	2	2	2	2	0	0
Q9CQC8-2;Q9CQC8;A2RT57	Q9CQC8-2;Q9CQC8;A2RT57	1;1;1	1;1;1	1;1;1	Maspardin	Spg21	>sp|Q9CQC8-2|SPG21_MOUSE Isoform 2 of Maspardin OS=Mus musculus GN=Spg21;>sp|Q9CQC8|S2;60363;60364;60365;60366;60367;60368;60369;60370;60371;60372;60373;60374;60375;78025;78026;78027;78028;78029;78030;78031;78032;78033;78034;78035;78036;78037;78038;78039;78040;78041;78042;78043;78044;78045;78046;78047;78048;78049;78050;78051;78052;78053;78054;78055;78056;78057;78058;78059;78060;78061;78062;78063;…	11689;11690;11691;11692;11693;11694;11695;11696;11697;11698;11699;11700;11701;11702;11703;11704;11705;11706;11707;11708;11709;11710;11711;11712;11713;11714;11715;11716;11717;11718;11719;11720;11721;11722;23153;23154;23155;23156;23157;23158;23159;23160;23161;23162;23163;23164;23165;23166;23167;23168;23169;23170;23171;23172;23173;23174;23175;23176;23177;23178;23179;23180;23181;23182;23183;23184;231…	11691;23166;28873;30213;71026;71028;78302;119512;127882;127893;153687;162508;190751;190763;191379	18;19	160;218
Q7M6W1;A3QM89;Q4FZ95;Q8K0T0;Q4FJL2	Q7M6W1;A3QM89;Q4FZ95;Q8K0T0;Q4FJL2	3;3;3;3;3	3;3;3;3;3	3;3;3;3;3	Reticulon-1	Rtn1	>tr|Q7M6W1|Q7M6W1_MOUSE RTN1-C OS=Mus musculus GN=Rtn1 PE=2 SV=1;>tr|A3QM89|A3QM89_MOUSE Reticulon 1 (Fragment) OS=Mus musculus GN=Rtn1 PE=4 SV=1;>tr|Q4FZ95|Q4FZ95_MOUSE RTN1-A2 OS=Mus musculus GN=Rtn1 PE=2 SV=1;>sp|Q8K0T0|RTN1_MOUSE Reticulon-1 OS=Mus mus	5	3	3	3	1	1	0	1	2	3	3	2	2	1	1	1	1	2	3	3	3	2	1	1	0	1	2	3	3	2	2	1	1	1	1	2	3	3	3	2	1	1
Q9CPU0;A5GZX3	Q9CPU0;A5GZX3	3;3	3;3	3;3	Lactoylglutathione lyase	Glo1	>sp|Q9CPU0|LGUL_MOUSE Lactoylglutathione lyase OS=Mus musculus GN=Glo1 PE=1 SV=3;>tr|A5GZX3|A5GZX3_MOUSE Glyoxalase 1 OS=Mus musculus GN=Glo1 PE=2 SV=1	2	3	3	3	1	2	0	0	0	1	1	3	2	1	1	0	0	0	0	0	1	3	1	2	0	0	0	1	1	3	2	1	1	0	0	0	0	0	1	3	1	2
E9Q088;A5YBK2;O88622-2;G3X8U8;O88622	E9Q088;A5YBK2;O88622-2;G3X8U8;O88622	1;1;1;1;1	1;1;1;1;1	1;1;1;1;1	Poly(ADP-ribose) glycohydrolase	Parg	>tr|E9Q088|E9Q088_MOUSE Poly(ADP-ribose) glycohydrolase OS=Mus musculus GN=Parg PE=4 SV=1;>tr|A5YBK2|A5YBK2_MOUSE Poly(ADP-ribose) glycohydrolase OS=Mus musculus GN=Parg PE=2 SV=1;>sp|O88622-2|PARG_MOUSE Isoform 2 of Poly(ADP-ribose) glycohydrolase OS=Mus	5	1	1	1	0	0	0	0	0	1	0	0	0	0	0	0	0	0	0	0	0	0	0	0	0	0	0	1	0	0	0	0	0	0	0	0	0	0	0	0	0	0
A6H5Y3	A6H5Y3	1	1	1	Methionine synthase	Mtr	>sp|A6H5Y3|METH_MOUSE Methionine synthase OS=Mus musculus GN=Mtr PE=2 SV=1	1	1	1	1	0	0	0	0	0	0	1	0	0	0	0	0	0	0	1	0	0	0	0	0	0	0	0	0	1	0	0	0	0	0	0	0	1	0	0	0	0	0
A6H5Z3;Q8C1X1;A6H5Z3-2;Q9D4R7;F6Q3Q9	A6H5Z3;Q8C1X1;A6H5Z3-2	3;2;2;1;1	3;2;2;1;1	3;2;2;1;1	Exocyst complex component 6B	Exoc6b	>sp|A6H5Z3|EXC6B_MOUSE Exocyst complex component 6B OS=Mus musculus GN=Exoc6b PE=2 SV=1;>tr|Q8C1X1|Q8C1X1_MOUSE Exocyst complex component 6B (Fragment) OS=Mus musculus GN=Exoc6b PE=2 SV=1;>sp|A6H5Z3-2|EXC6B_MOUSE Isoform 2 of Exocyst complex component 6B O	5	3	3	3	0	0	0	0	0	3	3	0	0	0	0	0	0	0	2	1	0	0	0	0	0	0	0	3	3	0	0	0	0	0	0	0	2	1	0	0	0	0
G8JL62;A6H5Z5;F7D135;Q8K1S2	G8JL62;A6H5Z5;F7D135;Q8K1S2	2;2;2;2	2;2;2;2	2;2;2;2	Netrin receptor UNC5D	Unc5d	>tr|G8JL62|G8JL62_MOUSE Netrin receptor UNC5D OS=Mus musculus GN=Unc5d PE=4 SV=1;>tr|A6H5Z5|A6H5Z5_MOUSE Netrin receptor UNC5D OS=Mus musculus GN=Unc5d PE=2 SV=1;>tr|F7D135|F7D135_MOUSE Netrin receptor UNC5D OS=Mus musculus GN=Unc5d PE=4 SV=1;>sp|Q8K1S2|UN	4	2	2	2	1	1	0	1	2	1	1	0	0	0	0	0	0	0	0	1	0	0	1	1	0	1	2	1	1	0	0	0	0	0	0	0	0	1	0	0	1	1
A6PWE1;Q5SU73;E9Q284	A6PWE1;Q5SU73;E9Q284	1;1;1	1;1;1	1;1;1	Coilin	Coil	>tr|A6PWE1|A6PWE1_MOUSE Coilin (Fragment) OS=Mus musculus GN=Coil PE=4 SV=1;>sp|Q5SU73|COIL_MOUSE Coilin OS=Mus musculus GN=Coil PE=2 SV=1;>tr|E9Q284|E9Q284_MOUSE Coilin OS=Mus musculus GN=Coil PE=4 SV=1	3	1	1	1	0	0	0	0	0	1	1	0	0	0	0	0	0	0	1	1	0	0	0	0	0	0	0	1	1	0	0	0	0	0	0	0	1	1	0	0	0	0
Q8C5G6;Q9QZ06;A6PWS1	Q8C5G6;Q9QZ06;A6PWS1	1;1;1	1;1;1	1;1;1	Toll-interacting protein	Tollip	>tr|Q8C5G6|Q8C5G6_MOUSE Toll interacting protein OS=Mus musculus GN=Tollip PE=2 SV=1;>sp|Q9QZ06|TOLIP_MOUSE Toll-interacting protein OS=Mus musculus GN=Tollip PE=1 SV=1;>tr|A6PWS1|A6PWS1_MOUSE Toll interacting protein OS=Mus musculus GN=Tollip PE=4 SV=1	3	1	1	1	0	0	0	0	0	1	1	0	0	0	0	0	0	0	0	0	0	0	0	0	0	0	0	1	1	0	0	0	0	0	0	0	0	0	0	0	0	0
F2Z3X1;E9Q8E1;Q9JJ04;A6X8Z7	F2Z3X1;E9Q8E1;Q9JJ04;A6X8Z7	1;1;1;1	1;1;1;1	1;1;1;1	Beta-1,4-galactosyltransferase 4;N-acetyllactosamine synthase;Lactotriaosylceramide beta-1,4-galactosyltransferase	B4galt4	>tr|F2Z3X1|F2Z3X1_MOUSE Lactotriaosylceramide beta-1,4-galactosyltransferase OS=Mus musculus GN=B4galt4 PE=4 SV=1;>tr|E9Q8E1|E9Q8E1_MOUSE Lactotriaosylceramide beta-1,4-galactosyltransferase OS=Mus musculus GN=B4galt4 PE=4 SV=1;>sp|Q9JJ04|B4GT4_MOUSE Beta-	4	1	1	1	0	0	0	0	0	0	0	1	1	0	0	0	0	0	0	0	1	1	0	0	0	0	0	0	0	1	1	0	0	0	0	0	0	0	1	1	0	0
O35075;A6X962	O35075;A6X962	2;2	2;2	2;2	Down syndrome critical region protein 3 homolog	Dscr3	>sp|O35075|DSCR3_MOUSE Down syndrome critical region protein 3 homolog OS=Mus musculus GN=Dscr3 PE=2 SV=1;>tr|A6X962|A6X962_MOUSE Down syndrome critical region gene 3 OS=Mus musculus GN=Dscr3 PE=4 SV=1	2	2	2	2	0	0	0	0	0	2	2	0	0	0	0	0	0	0	1	1	0	0	0	0	0	0	0	2	2	0	0	0	0	0	0	0	1	1	0	0	0	0
Q5FWB7;P05064;A6ZI44;D3YWI1;Q9CPQ9;D3YV98;D3Z510;A6ZI47	Q5FWB7;P05064;A6ZI44;D3YWI1;Q9CPQ9;D3YV98	12;12;12;9;8;6;5;5	12;12;12;9;8;6;5;5	10;10;10;7;7;6;5;4	Fructose-bisphosphate aldolase;Fructose-bisphosphate aldolase A	Aldoa;Aldoart1	>tr|Q5FWB7|Q5FWB7_MOUSE Fructose-bisphosphate aldolase OS=Mus musculus GN=Aldoa PE=2 SV=1;>sp|P05064|ALDOA_MOUSE Fructose-bisphosphate aldolase A OS=Mus musculus GN=Aldoa PE=1 SV=2;>tr|A6ZI44|A6ZI44_MOUSE Fructose-bisphosphate aldolase OS=Mus musculus GN=A	8	12	12	10	3	6	0	2	1	5	8	10	11	4	5	0	1	4	6	6	11	11	3	6	0	2	1	5	8	10	11	4	5	0	1	4	6	6	11	11	3	5
F7ARZ1;E9Q6N1;A7M7Q8;Q3TI14;Q8VE22;Q5SXC8	F7ARZ1;E9Q6N1;A7M7Q8;Q3TI14;Q8VE22;Q5SXC8	1;1;1;1;1;1	1;1;1;1;1;1	1;1;1;1;1;1	28S ribosomal protein S23, mitochondrial	Mrps23	>tr|F7ARZ1|F7ARZ1_MOUSE 28S ribosomal protein S23, mitochondrial (Fragment) OS=Mus musculus GN=Sprr2k PE=2 SV=1;>tr|G5E8D1|G5E8D1_MOUSE Small proline-rich protein 2K OS=Mus musculus GN=Sprr2k PE=4 SV=1;>sp|O70558|SPR2G_MOUSE Small proline-rich protein 2G OS=Mus musculus GN=Sprr2	7	1	1	1	1	1	1	0	0	0	0	0	0	1	1	0	0	0	0	0	0	1	1	1	1	0	0	0	0	0	0	1	1	0	0	0	0	0	0	1	1	1
B0F2B4;F6VE93	B0F2B4	16;2	15;1	14;0	Neuroligin 4-like	Nlgn4l	>sp|B0F2B4|NLGN4_MOUSE Neuroligin 4-like OS=Mus musculus GN=Nlgn4l PE=1 SV=1	2	16	15	14	11	11	11	12	10	11	12	14	14	10	11	11	8	9	12	6	13	13	10	10	10	11	9	10	11	13	13	9	10	10	7	8	11	5	12	12	9	9
F7BTY2;Q91VY5-2;B0V2M9;Q91VY5;B0V2M8	F7BTY2;Q91VY5-2;B0V2M9;Q91VY5;B0V2M8	3;3;3;3;3	3;3;3;3;3	3;3;3;3;3	Lysine-specific demethylase 4B	Kdm4b	>tr|F7BTY2|F7BTY2_MOUSE Lysine-specific demethylase 4B (Fragment) OS=Mus musculus GN=Kdm4b PE=4 SV=1;>sp|Q91VY5-2|KDM4B_MOUSE Isoform 2 of Lysine-specific demethylase 4B OS=Mus musculus GN=Kdm4b;>tr|B0V2M9|B0V2M9_MOUSE Jumonji domain containing 2B OS=Mus m	5	3	3	3	1	2	1	2	1	2	3	1	1	1	2	1	1	1	2	2	1	0	1	2	1	2	1	2	3	1	1	1	2	1	1	1	2	2	1	0	1	2
B0V2N1-4;B0V2N1-3;B0V2N1-6;H7BXA6;B0V2N1-2;B0V2N1;Q3TQ52	B0V2N1-4;B0V2N1-3;B0V2N1-6;H7BXA6;B0V2N1-2;B0V2N1	12;12;11;11;11;11;3	12;12;11;11;11;11;3	12;12;11;11;11;11;3	Receptor-type tyrosine-protein phosphatase S	Ptprs	>sp|B0V2N1-4|PTPRS_MOUSE Isoform 4 of Receptor-type tyrosine-protein phosphatase S OS=Mus musculus GN=Ptprs;>sp|B0V2N1-3|PTPRS_MOUSE Isoform 3 of Receptor-type tyrosine-protein phosphatase S OS=Mus musculus GN=Ptprs;>sp|B0V2N1-6|PTPRS_MOUSE Isoform 6 of Re	7	12	12	12	10	12	5	8	8	9	8	11	11	5	4	5	5	6	6	6	8	11	10	12	5	8	8	9	8	11	11	5	4	5	5	6	6	6	8	11	10	12
P08730;CON__P08730-1;B1AQ76;P08730-2	P08730;CON__P08730-1;B1AQ76;P08730-2	12;12;12;8	2;2;2;2	2;2;2;2	Keratin, type I cytoskeletal 13	Krt13	>sp|P08730|K1C13_MOUSE Keratin, type I cytoskeletal 13 OS=Mus musculus GN=Krt13 PE=1 SV=2;>P08730-1 SWISS-PROT:P08730-1 Tax_Id=10090 Gene_Symbol=Krt13 Isoform 1 of Keratin, type I cytoskeletal 13;>tr|B1AQ76|B1AQ76_MOUSE Keratin 13 OS=Mus musculus GN=Krt13	4	12	2	2	7	6	9	9	10	8	8	7	7	10	11	8	7	9	8	8	8	6	0	0	1	2	2	0	0	0	0	1	2	1	0	1	1	1	0	0	0	0
B1AQG7;Q8CCB2;Q99LA2;E9PW12;Q9JMD0	B1AQG7;Q8CCB2;Q99LA2;E9PW12;Q9JMD0	2;2;2;2;2	2;2;2;2;2	2;2;2;2;2		Zfp207	>tr|B1AQG7|B1AQG7_MOUSE Protein Zfp207 (Fragment) OS=Mus musculus GN=Zfp207 PE=4 SV=1;>tr|Q8CCB2|Q8CCB2_MOUSE Protein Zfp207 OS=Mus musculus GN=Zfp207 PE=2 SV=1;>tr|Q99LA2|Q99LA2_MOUSE Protein Zfp207 OS=Mus musculus GN=Zfp207 PE=2 SV=1;>tr|E9PW12|E9PW12_MO	5	2	2	2	0	0	0	0	0	0	0	1	2	0	0	0	0	0	0	0	2	2	0	0	0	0	0	0	0	1	2	0	0	0	0	0	0	0	2	2	0	0
Q8VCF1;Q8VCF1-3;B1AQJ9;Q8VCF1-2	Q8VCF1;Q8VCF1-3;B1AQJ9;Q8VCF1-2	12;12;12;7	12;12;12;7	12;12;12;7	Soluble calcium-activated nucleotidase 1	Cant1	>sp|Q8VCF1|CANT1_MOUSE Soluble calcium-activated nucleotidase 1 OS=Mus musculus GN=Cant1 PE=2 SV=1;>sp|Q8VCF1-3|CANT1_MOUSE Isoform 3 of Soluble calcium-activated nucleotidase 1 OS=Mus musculus GN=Cant1;>tr|B1AQJ9|B1AQJ9_MOUSE Calcium activated nucleotidas	4	12	12	12	8	10	5	7	8	10	8	11	10	10	8	4	5	8	5	8	12	11	8	10	5	7	8	10	8	11	10	10	8	4	5	8	5	8	12	11	8	10
Q99M80-4;B1AQN1;Q99M80-3;B1AQN3;Q99M80-5;Q99M80;B1AQN2;Q99M80-2;B1AQN4;F6RSD1	Q99M80-4;B1AQN1;Q99M80-3;B1AQN3;Q99M80-5;Q99M80;B1AQN2;Q99M80-2;B1AQN4;F6RSD1	3;3;3;3;3;3;3;3;3;2	3;3;3;3;3;3;3;3;3;2	3;3;3;3;3;3;3;3;3;2	Receptor-type tyrosine-protein phosphatase T	Ptprt	>sp|Q99M80-4|PTPRT_MOUSE Isoform 4 of Receptor-type tyrosine-protein phosphatase T OS=Mus musculus GN=Ptprt;>tr|B1AQN1|B1AQN1_MOUSE Protein tyrosine phosphatase, receptor type, T OS=Mus musculus GN=Ptprt PE=4 SV=1;>sp|Q99M80-3|PTPRT_MOUSE Isoform 3 of Rece	10	3	3	3	3	3	3	1	1	2	3	1	2	2	3	1	1	1	1	0	0	1	3	3	3	1	1	2	3	1	2	2	3	1	1	1	1	0	0	1	3	3
F7C528;E9Q614;B1AR17;F6V4V3;F6WR45;F6SLC9	F7C528;E9Q614;B1AR17	19;19;19;5;4;2	10;10;10;3;0;0	8;8;8;1;0;0		Chd3	>tr|F7C528|F7C528_MOUSE Protein Chd3 (Fragment) OS=Mus musculus GN=Chd3 PE=4 SV=1;>tr|E9Q614|E9Q614_MOUSE Protein Chd3 OS=Mus musculus GN=Chd3 PE=4 SV=1;>tr|B1AR17|B1AR17_MOUSE Chromodomain helicase DNA binding protein 3 OS=Mus musculus GN=Chd3 PE=4 SV=1	6	19	10	8	3	6	1	2	2	17	18	5	5	4	5	0	0	2	14	13	5	3	3	4	1	2	2	9	9	4	4	4	4	0	0	2	8	5	4	3	3	3
Q3TAC0;Q0VF62;Q8CCN5;B1AR74;B1B0B3;Q8CCN5-2;B1ARH6;B1AR76;F7CPM1;F7C0F2	Q3TAC0;Q0VF62;Q8CCN5;B1AR74;B1B0B3;Q8CCN5-2;B1ARH6	3;3;3;3;2;2;2;1;1;1	3;3;3;3;2;2;2;1;1;1	3;3;3;3;2;2;2;1;1;1	Breast carcinoma-amplified sequence 3 homolog	Bcas3	>tr|Q3TAC0|Q3TAC0_MOUSE Breast carcinoma-amplified sequence 3 homolog (Fragment) OS=Mus musculus GN=Bcas3 PE=2 SV=1;>tr|Q0VF62|Q0VF62_MOUSE Bcas3 protein OS=Mus musculus GN=Bcas3 PE=2 SV=1;>sp|Q8CCN5|BCAS3_MOUSE Breast carcinoma-amplified sequence 3 homolo	10	3	3	3	2	1	1	1	1	1	1	1	1	1	1	1	1	1	1	2	1	1	2	1	1	1	1	1	1	1	1	1	1	1	1	1	1	2	1	1	2	1
P61963;B1AR85	P61963;B1AR85	3;3	3;3	3;3	DDB1- and CUL4-associated factor 7	Dcaf7	>sp|P61963|DCAF7_MOUSE DDB1- and CUL4-associated factor 7 OS=Mus musculus GN=Dcaf7 PE=2 SV=1;>tr|B1AR85|B1AR85_MOUSE WD repeat domain 68 OS=Mus musculus GN=Dcaf7 PE=4 SV=1	2	3	3	3	1	0	0	0	0	3	3	2	1	0	2	0	0	0	0	1	1	2	1	0	0	0	0	3	3	2	1	0	2	0	0	0	0	1	1	2	1	0
B1AT03;P97386-2;Q3UC82;Q80ZH7;P97386;Q3U0I5;Q3TJN5	B1AT03;P97386-2;Q3UC82;Q80ZH7;P97386	5;5;5;5;5;2;2	5;5;5;5;5;2;2	5;5;5;5;5;2;2	DNA ligase;DNA ligase 3	Lig3	>tr|B1AT03|B1AT03_MOUSE DNA ligase OS=Mus musculus GN=Lig3 PE=3 SV=1;>sp|P97386-2|DNLI3_MOUSE Isoform Beta of DNA ligase 3 OS=Mus musculus GN=Lig3;>tr|Q3UC82|Q3UC82_MOUSE DNA ligase OS=Mus musculus GN=Lig3 PE=2 SV=1;>tr|Q80ZH7|Q80ZH7_MOUSE DNA ligase OS=Mu	7	5	5	5	1	2	0	1	0	4	5	0	1	1	1	0	1	0	2	2	0	0	1	2	0	1	0	4	5	0	1	1	1	0	1	0	2	2	0	0	1	2
Q3U5I8;O35375-5;O35375-6;B1AT41;O35375-2;B1AT42;O35375-3;B1AT45;Q8QZY7;O35375-4;O35375	Q3U5I8;O35375-5;O35375-6;B1AT41;O35375-2;B1AT42;O35375-3;B1AT45;Q8QZY7;O35375-4;O35375	11;11;11;11;11;11;11;11;11;11;11	11;11;11;11;11;11;11;11;11;11;11	11;11;11;11;11;11;11;11;11;11;11	Neuropilin-2	Nrp2	>tr|Q3U5I8|Q3U5I8_MOUSE Neuropilin 2 OS=Mus musculus GN=Nrp2 PE=2 SV=1;>sp|O35375-5|NRP2_MOUSE Isoform B0 of Neuropilin-2 OS=Mus musculus GN=Nrp2;>sp|O35375-6|NRP2_MOUSE Isoform B5 of Neuropilin-2 OS=Mus musculus GN=Nrp2;>tr|B1AT41|B1AT41_MOUSE MCG115000,	11	11	11	11	9	9	7	8	9	10	10	9	11	3	6	3	2	6	6	5	8	6	9	9	7	8	9	10	10	9	11	3	6	3	2	6	6	5	8	6	9	9
Q8C7N0;Q3UVW2;Q8C8H5;P22723-2;B1AT55;P22723	Q8C7N0;Q3UVW2;Q8C8H5;P22723-2;B1AT55;P22723	1;1;1;1;1;1	1;1;1;1;1;1	1;1;1;1;1;1	Gamma-aminobutyric acid receptor subunit gamma-2	Gabrg2	>tr|Q8C7N0|Q8C7N0_MOUSE Gamma-aminobutyric acid (GABA-A) receptor, subunit gamma 2 OS=Mus musculus GN=Gabrg2 PE=2 SV=1;>tr|Q3UVW2|Q3UVW2_MOUSE Gamma-aminobutyric acid receptor subunit gamma-2 OS=Mus musculus GN=Gabrg2 PE=2 SV=1;>tr|Q8C8H5|Q8C8H5_MOUSE Gamm	6	1	1	1	0	0	0	0	0	0	0	1	0	1	1	0	0	0	0	0	0	1	0	0	0	0	0	0	0	1	0	1	1	0	0	0	0	0	0	1	0	0
B1AT84;Q9D0M1;B1AT82	B1AT84;Q9D0M1;B1AT82	1;1;1	1;1;1	1;1;1	Phosphoribosyl pyrophosphate synthase-associated protein 1	Prpsap1	>tr|B1AT84|B1AT84_MOUSE Phosphoribosyl pyrophosphate synthase-associated protein 1 (Fragment) OS=Mus musculus GN=Prpsap1 PE=4 SV=1;>sp|Q9D0M1|KPRA_MOUSE Phosphoribosyl pyrophosphate synthase-associated protein 1 OS=Mus musculus GN=Prpsap1 PE=1 SV=1;>tr|B1A	3	1	1	1	0	0	0	0	0	1	1	0	0	0	0	1	0	0	0	0	0	1	0	0	0	0	0	1	1	0	0	0	0	1	0	0	0	0	0	1	0	0
Q60631-2;B1AT94;B1AT92;Q60631;Q3U5I5;B1AT95	Q60631-2;B1AT94;B1AT92;Q60631;Q3U5I5;B1AT95	2;2;2;2;2;1	2;2;2;2;2;1	2;2;2;2;2;1	Growth factor receptor-bound protein 2	Grb2	>sp|Q60631-2|GRB2_MOUSE Isoform 2 of Growth factor receptor-bound protein 2 OS=Mus musculus GN=Grb2;>tr|B1AT94|B1AT94_MOUSE Growth factor receptor bound protein 2 OS=Mus musculus GN=Grb2 PE=4 SV=1;>tr|B1AT92|B1AT92_MOUSE Growth factor receptor bound protei	6	2	2	2	1	0	0	1	1	1	1	2	2	0	0	0	1	1	1	0	2	2	1	0	0	1	1	1	1	2	2	0	0	0	1	1	1	0	2	2	1	0
Q8C5J1;P47740;B1AV77;B1ATI0	Q8C5J1;P47740;B1AV77;B1ATI0	2;2;2;2	2;2;2;2	2;2;2;2	Fatty aldehyde dehydrogenase	Aldh3a2	>tr|Q8C5J1|Q8C5J1_MOUSE Aldehyde dehydrogenase OS=Mus musculus GN=Aldh3a2 PE=2 SV=1;>sp|P47740|AL3A2_MOUSE Fatty aldehyde dehydrogenase OS=Mus musculus GN=Aldh3a2 PE=2 SV=2;>tr|B1AV77|B1AV77_MOUSE Aldehyde dehydrogenase OS=Mus musculus GN=Aldh3a2 PE=3 SV=1	4	2	2	2	0	0	1	0	0	2	2	0	1	0	0	0	0	0	1	1	1	0	0	0	1	0	0	2	2	0	1	0	0	0	0	0	1	1	1	0	0	0
B1ATP7;Q80Y81-2;Q80Y81;Q3U0M8;B1ATP9	B1ATP7;Q80Y81-2;Q80Y81;Q3U0M8;B1ATP9	2;2;2;2;1	2;2;2;2;1	2;2;2;2;1	Zinc phosphodiesterase ELAC protein 2	Elac2	>tr|B1ATP7|B1ATP7_MOUSE ElaC homolog 2 (E. coli) OS=Mus musculus GN=Elac2 PE=4 SV=1;>sp|Q80Y81-2|RNZ2_MOUSE Isoform 2 of Zinc phosphodiesterase ELAC protein 2 OS=Mus musculus GN=Elac2;>sp|Q80Y81|RNZ2_MOUSE Zinc phosphodiesterase ELAC protein 2 OS=Mus muscu	5	2	2	2	0	0	0	0	0	1	2	1	1	0	0	0	0	0	0	1	1	1	0	0	0	0	0	1	2	1	1	0	0	0	0	0	0	1	1	1	0	0
Q99MD9-2;B1AU77;B1AU76;Q99MD9;B1AU75	Q99MD9-2;B1AU77;B1AU76;Q99MD9;B1AU75	2;2;2;2;2	2;2;2;2;2	2;2;2;2;2	Nuclear autoantigenic sperm protein	Nasp	>sp|Q99MD9-2|NASP_MOUSE Isoform 2 of Nuclear autoantigenic sperm protein OS=Mus musculus GN=Nasp;>tr|B1AU77|B1AU77_MOUSE Nuclear autoantigenic sperm protein (Histone-binding) OS=Mus musculus GN=Nasp PE=4 SV=1;>tr|B1AU76|B1AU76_MOUSE Nuclear autoantigenic s	5	2	2	2	1	1	0	1	1	1	2	1	1	0	1	0	1	0	1	1	0	2	1	1	0	1	1	1	2	1	1	0	1	0	1	0	1	1	0	2	1	1
Q9QXV0;B1AUA4;E9Q3F0	Q9QXV0;B1AUA4	10;10;2	10;10;2	10;10;2	ProSAAS;KEP;Big SAAS;Little SAAS;Big PEN-LEN;PEN;PEN-20;PEN-19;Little LEN;Big LEN	Pcsk1n	>sp|Q9QXV0|PCSK1_MOUSE ProSAAS OS=Mus musculus GN=Pcsk1n PE=1 SV=2;>tr|B1AUA4|B1AUA4_MOUSE Proprotein convertase subtilisin/kexin type 1 inhibitor OS=Mus musculus GN=Pcsk1n PE=4 SV=1	3	10	10	10	6	7	10	6	6	7	7	5	5	5	6	9	6	7	6	6	5	7	6	7	10	6	6	7	7	5	5	5	6	9	6	7	6	6	5	7	6	7
Q62283;B1AUD0;Q3UHG5	Q62283;B1AUD0;Q3UHG5	4;4;3	4;4;3	4;4;3	Tetraspanin-7	Tspan7	>sp|Q62283|TSN7_MOUSE Tetraspanin-7 OS=Mus musculus GN=Tspan7 PE=2 SV=2;>tr|B1AUD0|B1AUD0_MOUSE Tetraspanin 7 OS=Mus musculus GN=Tspan7 PE=4 SV=1;>tr|Q3UHG5|Q3UHG5_MOUSE Tetraspanin 7 OS=Mus musculus GN=Tspan7 PE=2 SV=1	3	4	4	4	4	2	2	3	3	3	4	3	3	3	4	2	1	2	3	3	3	3	4	2	2	3	3	3	4	3	3	3	4	2	1	2	3	3	3	3	4	2
Q3UKJ7-2;Q3UKJ7;B1AXY3	Q3UKJ7-2;Q3UKJ7;B1AXY3	3;3;3	3;3;3	3;3;3	WD40 repeat-containing protein SMU1	Smu1	>sp|Q3UKJ7-2|SMU1_MOUSE Isoform 2 of WD40 repeat-containing protein SMU1 OS=Mus musculus GN=Smu1;>sp|Q3UKJ7|SMU1_MOUSE WD40 repeat-containing protein SMU1 OS=Mus musculus GN=Smu1 PE=2 SV=2;>tr|B1AXY3|B1AXY3_MOUSE Smu-1 suppressor of mec-8 and unc-52 homolo	3	3	3	3	0	0	0	0	0	1	1	1	1	0	0	0	0	0	3	3	0	1	0	0	0	0	0	1	1	1	1	0	0	0	0	0	3	3	0	1	0	0
Q3UR02;Q60899;Q564D8;Q80Y51;B1AXZ4;B1AXZ5;B1AXZ0;Q80UJ0;B1AXZ6	Q3UR02;Q60899;Q564D8;Q80Y51;B1AXZ4;B1AXZ5;B1AXZ0;Q80UJ0;B1AXZ6	12;12;12;12;12;12;11;11;11	5;5;5;5;5;5;5;5;5	2;2;2;2;2;2;2;2;2	ELAV-like protein 2	Elavl2	>tr|Q3UR02|Q3UR02_MOUSE ELAV (Embryonic lethal, abnormal vision, Drosophila)-like 2 (Hu antigen B) OS=Mus musculus GN=Elavl2 PE=2 SV=1;>sp|Q60899|ELAV2_MOUSE ELAV-like protein 2 OS=Mus musculus GN=Elavl2 PE=2 SV=1;>tr|Q564D8|Q564D8_MOUSE ELAV (Embryonic le	9	12	5	2	3	2	2	2	1	10	12	4	4	0	2	2	0	0	8	8	6	6	0	0	1	1	0	5	5	1	1	0	0	0	0	0	1	2	1	0	0	0
B1AY85;Q9DC11;B1AY84;B1AY86	B1AY85;Q9DC11;B1AY84;B1AY86	3;3;3;2	3;3;3;2	3;3;3;2	Plexin domain-containing protein 2	Plxdc2	>tr|B1AY85|B1AY85_MOUSE Plexin domain containing 2 OS=Mus musculus GN=Plxdc2 PE=4 SV=1;>sp|Q9DC11|PXDC2_MOUSE Plexin domain-containing protein 2 OS=Mus musculus GN=Plxdc2 PE=1 SV=1;>tr|B1AY84|B1AY84_MOUSE Plexin domain containing 2 OS=Mus musculus GN=Plxdc	4	3	3	3	0	1	1	2	1	0	0	3	3	0	1	0	0	0	2	1	3	3	0	1	1	2	1	0	0	3	3	0	1	0	0	0	2	1	3	3	0	1
B1AYU4;Q8C5N3-2;B1AYU6;B1AYU7;Q8C5N3;B1AYU5;A2AK44;A2AK42	B1AYU4;Q8C5N3-2;B1AYU6;B1AYU7;Q8C5N3;B1AYU5;A2AK44;A2AK42	9;9;9;9;9;9;8;8	9;9;9;9;9;9;8;8	9;9;9;9;9;9;8;8	Pre-mRNA-splicing factor CWC22 homolog	Cwc22;Gm13695;Gm13697	>tr|B1AYU4|B1AYU4_MOUSE Novel protein OS=Mus musculus GN=Cwc22 PE=4 SV=1;>sp|Q8C5N3-2|CWC22_MOUSE Isoform 2 of Pre-mRNA-splicing factor CWC22 homolog OS=Mus musculus GN=Cwc22;>tr|B1AYU6|B1AYU6_MOUSE Novel protein OS=Mus musculus GN=Cwc22 PE=4 SV=1;>tr|B1AY	8	9	9	9	1	0	0	0	0	9	8	1	2	0	1	1	0	2	5	6	2	2	1	0	0	0	0	9	8	1	2	0	1	1	0	2	5	6	2	2	1	0
B1AZI6;F6RBN0;F6QCT0;B1AZI7	B1AZI6	9;2;1;1	9;2;1;1	6;1;0;0	THO complex subunit 2	Thoc2	>sp|B1AZI6|THOC2_MOUSE THO complex subunit 2 OS=Mus musculus GN=Thoc2 PE=3 SV=1	4	9	9	6	1	2	1	2	2	9	9	1	0	1	0	1	2	1	6	9	3	0	1	2	1	2	2	9	9	1	0	1	0	1	2	1	6	9	3	0	0	1
I1E4X0;F6YMR0;E9PUF2;B1AZP2-3;B7ZNS2;B1AZP2-2;B1AZP2;H3BJD4;H3BJW9	I1E4X0;F6YMR0;E9PUF2;B1AZP2-3;B7ZNS2;B1AZP2-2;B1AZP2;H3BJD4;H3BJW9	4;4;4;4;4;4;4;2;2	4;4;4;4;4;4;4;2;2	4;4;4;4;4;4;4;2;2	Disks large-associated protein 4	Dlgap4	>tr|I1E4X0|I1E4X0_MOUSE Disks large-associated protein 4 OS=Mus musculus GN=Dlgap4 PE=4 SV=1;>tr|F6YMR0|F6YMR0_MOUSE Disks large-associated protein 4 (Fragment) OS=Mus musculus GN=Dlgap4 PE=4 SV=2;>tr|E9PUF2|E9PUF2_MOUSE Disks large-associated protein 4 OS	9	4	4	4	1	1	0	0	1	4	4	4	4	1	1	0	0	0	2	1	4	4	1	1	0	0	1	4	4	4	4	1	1	0	0	0	2	1	4	4	1	1
B1AZS9;O08807	B1AZS9;O08807	5;5	4;4	4;4	Peroxiredoxin-4	Prdx4	>tr|B1AZS9|B1AZS9_MOUSE Peroxiredoxin 4 (Fragment) OS=Mus musculus GN=Prdx4 PE=4 SV=1;>sp|O08807|PRDX4_MOUSE Peroxiredoxin-4 OS=Mus musculus GN=Prdx4 PE=1 SV=1	2	5	4	4	2	2	2	2	2	2	3	5	5	2	2	2	2	2	3	3	5	5	1	1	2	1	1	1	2	4	4	1	1	1	1	1	2	2	4	4	1	1
Q3UHH3;E9QL02;B1B0C7;E9PZ16;Q05793	Q3UHH3;E9QL02;B1B0C7;E9PZ16;Q05793	4;4;4;4;3	4;4;4;4;3	4;4;4;4;3	Basement membrane-specific heparan sulfate proteoglycan core protein;Endorepellin;LG3 peptide	Hspg2	>tr|Q3UHH3|Q3UHH3_MOUSE Basement membrane-specific heparan sulfate proteoglycan core protein OS=Mus musculus GN=Hspg2 PE=2 SV=1;>tr|E9QL02|E9QL02_MOUSE Basement membrane-specific heparan sulfate proteoglycan core protein OS=Mus musculus GN=Hspg2 PE=4 SV=1;	5	4	4	4	0	0	0	0	0	1	0	2	0	0	0	0	0	0	0	0	2	0	0	0	0	0	0	1	0	2	0	0	0	0	0	0	0	0	2	0	0	0
P0C028;P0C027;B1B0E7	P0C028;P0C027;B1B0E7	1;1;1	1;1;1	1;1;1	Diphosphoinositol polyphosphate phosphohydrolase 3-beta;Diphosphoinositol polyphosphate phosphohydrolase 3-alpha	Nudt11;Nudt10	>sp|P0C028|NUD11_MOUSE Diphosphoinositol polyphosphate phosphohydrolase 3-beta OS=Mus musculus GN=Nudt11 PE=1 SV=1;>sp|P0C027|NUD10_MOUSE Diphosphoinositol polyphosphate phosphohydrolase 3-alpha OS=Mus musculus GN=Nudt10 PE=1 SV=1;>tr|B1B0E7|B1B0E7_MOUSE N	3	1	1	1	0	0	0	1	0	1	1	1	1	0	0	0	1	0	1	1	1	0	0	0	0	1	0	1	1	1	1	0	0	0	1	0	1	1	1	0	0	0
P61021;B2RPS1	P61021;B2RPS1	5;5	3;3	3;3	Ras-related protein Rab-5B	Rab5b	>sp|P61021|RAB5B_MOUSE Ras-related protein Rab-5B OS=Mus musculus GN=Rab5b PE=1 SV=1;>tr|B2RPS1|B2RPS1_MOUSE RAB5B, member RAS oncogene family OS=Mus musculus GN=Rab5b PE=2 SV=1	2	5	3	3	1	2	2	0	1	5	5	3	3	0	2	0	0	0	5	5	3	3	0	1	1	0	0	3	3	1	1	0	1	0	0	0	3	3	1	1	0	1
F7C8P0;Q8CDA1-4;Q8CDA1;B2RQ14	F7C8P0;Q8CDA1-4;Q8CDA1;B2RQ14	1;1;1;1	1;1;1;1	1;1;1;1	Phosphatidylinositide phosphatase SAC2	Inpp5f	>tr|F7C8P0|F7C8P0_MOUSE Phosphatidylinositide phosphatase SAC2 OS=Mus musculus GN=Inpp5f PE=4 SV=1;>sp|Q8CDA1-4|SAC2_MOUSE Isoform 4 of Phosphatidylinositide phosphatase SAC2 OS=Mus musculus GN=Inpp5f;>sp|Q8CDA1|SAC2_MOUSE Phosphatidylinositide phosphatase	4	1	1	1	0	0	0	0	0	0	1	0	1	0	0	0	0	0	0	0	0	0	0	0	0	0	0	0	1	0	1	0	0	0	0	0	0	0	0	0	0	0
B7ZMZ7;F7C4U4;B2RQ71;E9PWR4;E9Q9F8;Q8BWT5;F8WI56;D3Z7D3	B7ZMZ7;F7C4U4;B2RQ71;E9PWR4;E9Q9F8;Q8BWT5;F8WI56;D3Z7D3	7;7;7;7;6;4;4;4	6;6;6;6;5;4;4;4	6;6;6;6;5;4;4;4	Disco-interacting protein 2 homolog A	Dip2c;Dip2a	>tr|B7ZMZ7|B7ZMZ7_MOUSE Dip2c protein OS=Mus musculus GN=Dip2c PE=2 SV=1;>tr|F7C4U4|F7C4U4_MOUSE Protein Dip2c OS=Mus musculus GN=Dip2c PE=4 SV=1;>tr|B2RQ71|B2RQ71_MOUSE Dip2c protein OS=Mus musculus GN=Dip2c PE=2 SV=1;>tr|E9PWR4|E9PWR4_MOUSE Protein Dip2c	8	7	6	6	1	0	0	2	2	7	6	0	1	0	0	0	2	2	2	4	2	1	1	0	0	2	2	6	5	0	1	0	0	0	2	2	1	3	2	1	1	0
E9QAI5;B2RQC6;B7ZN27;G3UWN2;E9QAT6	E9QAI5;B2RQC6;B7ZN27;G3UWN2;E9QAT6	41;41;39;39;27	41;41;39;39;27	40;40;38;38;26		Cad	>tr|E9QAI5|E9QAI5_MOUSE Protein Cad OS=Mus musculus GN=Cad PE=3 SV=1;>tr|B2RQC6|B2RQC6_MOUSE Carbamoyl-phosphate synthetase 2, aspartate transcarbamylase, and dihydroorotase OS=Mus musculus GN=Cad PE=2 SV=1;>tr|B7ZN27|B7ZN27_MOUSE Cad protein OS=Mus muscul	5	41	41	40	8	9	7	6	9	39	41	8	10	5	5	8	6	8	33	35	6	7	8	9	7	6	9	39	41	8	10	5	5	8	6	8	33	35	6	7	7	8
Q3ULJ0-2;Q3ULJ0;B2RSR7;D3Z0L6	Q3ULJ0-2;Q3ULJ0;B2RSR7	8;8;8;1	8;8;8;1	8;8;8;1	Glycerol-3-phosphate dehydrogenase 1-like protein	Gpd1l	>sp|Q3ULJ0-2|GPD1L_MOUSE Isoform 2 of Glycerol-3-phosphate dehydrogenase 1-like protein OS=Mus musculus GN=Gpd1l;>sp|Q3ULJ0|GPD1L_MOUSE Glycerol-3-phosphate dehydrogenase 1-like protein OS=Mus musculus GN=Gpd1l PE=1 SV=2;>tr|B2RSR7|B2RSR7_MOUSE Glycerol-3-	4	8	8	8	1	1	1	0	1	7	5	3	4	1	2	0	0	0	5	6	4	2	1	1	1	0	1	7	5	3	4	1	2	0	0	0	5	6	4	2	1	1
Q921M3;B2RSV4;Q921M3-2;F8WHW1	Q921M3;B2RSV4;Q921M3-2;F8WHW1	19;19;18;18	19;19;18;18	19;19;18;18	Splicing factor 3B subunit 3	Sf3b3	>sp|Q921M3|SF3B3_MOUSE Splicing factor 3B subunit 3 OS=Mus musculus GN=Sf3b3 PE=2 SV=1;>tr|B2RSV4|B2RSV4_MOUSE Splicing factor 3b, subunit 3 OS=Mus musculus GN=Sf3b3 PE=2 SV=1;>sp|Q921M3-2|SF3B3_MOUSE Isoform 2 of Splicing factor 3B subunit 3 OS=Mus muscul	4	19	19	19	1	0	2	3	4	17	18	13	10	1	2	2	3	4	15	16	8	10	1	0	2	3	4	17	18	13	10	1	2	2	3	4	15	16	8	10	1	0
Q9WVJ2;B2RT97;E9Q5I9;E9Q0U1;F6ZQQ3;F6PXS6;E9PY93	Q9WVJ2;B2RT97;E9Q5I9;E9Q0U1	15;15;14;8;5;2;1	15;15;14;8;5;2;1	15;15;14;8;5;2;1	26S proteasome non-ATPase regulatory subunit 13	Psmd13	>sp|Q9WVJ2|PSD13_MOUSE 26S proteasome non-ATPase regulatory subunit 13 OS=Mus musculus GN=Psmd13 PE=1 SV=1;>tr|B2RT97|B2RT97_MOUSE Proteasome (Prosome, macropain) 26S subunit, non-ATPase, 13 OS=Mus musculus GN=Psmd13 PE=2 SV=1;>tr|E9Q5I9|E9Q5I9_MOUSE 26S p	7	15	15	15	6	6	1	1	2	15	15	9	11	1	2	1	0	1	9	9	10	9	6	6	1	1	2	15	15	9	11	1	2	1	0	1	9	9	10	9	6	6
F8WIX8;Q64523;Q149V4;Q6GSS7;B2RWH3;Q8CGP6;A3KPD0;Q8R1M2;Q8CGP4;Q8CGP7;Q8CGP5;Q8BFU2;P22752;B2RVF0;A2AB79;P27661;G3UWL7;Q64522	F8WIX8;Q64523;Q149V4;Q6GSS7;B2RWH3;Q8CGP6;A3KPD0;Q8R1M2;Q8CGP4;Q8CGP7;Q8CGP5;Q8BFU2;P22752;B2RVF0;A2AB79;P27661	4;4;4;4;4;3;3;3;3;3;3;3;3;3;3;2;1;1	4;4;4;4;4;3;3;3;3;3;3;3;3;3;3;2;1;1	2;2;2;2;2;1;1;1;1;1;1;1;1;1;1;0;0;0	Histone H2A;Histone H2A type 2-C;Histone H2A type 2-A;Histone H2A type 1-H;Histone H2A.J;Histone H2A type 1-K;Histone H2A type 1-F;Histone H2A type 3;Histone H2A type 1;Histone H2A.x	Hist1h2al;Hist2h2ac;Hist2h2aa1;Hist1h2ah;H2afj;Hist1h2aa;Hist1h2ak;Hist1h2af;Hist3h2a;Hist1h2ab;Hist1h2ad;H2afx	>tr|F8WIX8|F8WIX8_MOUSE Histone H2A OS=Mus musculus GN=Hist1h2al PE=3 SV=1;>sp|Q64523|H2A2C_MOUSE Histone H2A type 2-C OS=Mus musculus GN=Hist2h2ac PE=1 SV=3;>tr|Q149V4|Q149V4_MOUSE Histone H2A OS=Mus musculus GN=Hist2h2ac PE=2 SV=1;>sp|Q6GSS7|H2A2A_MOUSE	18	4	4	2	1	1	3	1	0	1	1	4	4	1	1	0	1	0	1	0	3	4	1	1	3	1	0	1	1	4	4	1	1	0	1	0	1	0	3	4	0	0
Q5F2E8;B2RX66;Q6ZQ29-2;Q6ZQ29	Q5F2E8;B2RX66;Q6ZQ29-2;Q6ZQ29	3;3;2;2	3;3;2;2	3;3;2;2	Serine/threonine-protein kinase TAO1;Serine/threonine-protein kinase TAO2	Taok1;Taok2	>sp|Q5F2E8|TAOK1_MOUSE Serine/threonine-protein kinase TAO1 OS=Mus musculus GN=Taok1 PE=1 SV=1;>tr|B2RX66|B2RX66_MOUSE MCG124812 OS=Mus musculus GN=Taok1 PE=2 SV=1;>sp|Q6ZQ29-2|TAOK2_MOUSE Isoform 2 of Serine/threonine-protein kinase TAO2 OS=Mus musculus G	4	3	3	3	1	1	1	1	1	3	3	2	2	0	1	1	1	1	0	1	2	2	1	1	1	1	1	3	3	2	2	0	1	1	1	1	0	1	2	2	1	1
B2RXC1;B2RXC1-2	B2RXC1	15;1	15;1	15;1	Trafficking protein particle complex subunit 11	Trappc11	>sp|B2RXC1|TPC11_MOUSE Trafficking protein particle complex subunit 11 OS=Mus musculus GN=Trappc11 PE=2 SV=1	2	15	15	15	0	4	0	1	1	11	15	3	3	0	1	1	0	1	5	5	2	2	0	4	0	1	1	11	15	3	3	0	1	1	0	1	5	5	2	2	0	4
B2RXC6	B2RXC6	2	2	2	DNA-directed RNA polymerase	Polr3a	>tr|B2RXC6|B2RXC6_MOUSE DNA-directed RNA polymerase OS=Mus musculus GN=Polr3a PE=2 SV=1	1	2	2	2	0	1	0	0	0	1	1	0	0	0	0	0	0	0	1	1	0	0	0	1	0	0	0	1	1	0	0	0	0	0	0	0	1	1	0	0	0	1
Q810C1;B2RXM1	Q810C1;B2RXM1	4;4	4;4	4;4	SLIT and NTRK-like protein 1	Slitrk1	>sp|Q810C1|SLIK1_MOUSE SLIT and NTRK-like protein 1 OS=Mus musculus GN=Slitrk1 PE=2 SV=1;>tr|B2RXM1|B2RXM1_MOUSE SLIT and NTRK-like family, member 1 OS=Mus musculus GN=Slitrk1 PE=2 SV=1	2	4	4	4	4	3	3	3	3	3	3	3	3	1	0	0	1	1	0	0	2	2	4	3	3	3	3	3	3	3	3	1	0	0	1	1	0	0	2	2	4	3
E9Q7H5;B2RXM2;Q8BG05-2;Q0VG47;F8VPW0;A2AL13	E9Q7H5;B2RXM2;Q8BG05-2;Q0VG47;F8VPW0	11;11;11;11;7;1	1;1;1;1;0;0	1;1;1;1;0;0		Gm8991;Gm6793;Hnrnpa3	>tr|E9Q7H5|E9Q7H5_MOUSE Uncharacterized protein OS=Mus musculus GN=Gm8991 PE=4 SV=1;>tr|B2RXM2|B2RXM2_MOUSE EG627828 protein OS=Mus musculus GN=Gm6793 PE=2 SV=1;>sp|Q8BG05-2|ROA3_MOUSE Isoform 2 of Heterogeneous nuclear ribonucleoprotein A3 OS=Mus musculus	6	11	1	1	1	4	2	3	3	10	10	5	8	2	2	2	2	3	8	9	6	6	0	1	1	0	0	1	1	0	1	1	0	1	0	1	1	1	0	0	0	1
Q8BFQ4;B2RXQ8	Q8BFQ4;B2RXQ8	4;4	4;4	4;4	WD repeat-containing protein 82	Wdr82	>sp|Q8BFQ4|WDR82_MOUSE WD repeat-containing protein 82 OS=Mus musculus GN=Wdr82 PE=1 SV=1;>tr|B2RXQ8|B2RXQ8_MOUSE MCG19514, isoform CRA_a OS=Mus musculus GN=Wdr82 PE=2 SV=1	2	4	4	4	0	0	1	0	0	2	2	3	2	1	0	0	0	0	3	3	2	1	0	0	1	0	0	2	2	3	2	1	0	0	0	0	3	3	2	1	0	0
E9Q832;B2RXS4	E9Q832;B2RXS4	3;3	3;3	3;3	Plexin-B2	Plxnb2	>tr|E9Q832|E9Q832_MOUSE Plexin-B2 OS=Mus musculus GN=Plxnb2 PE=4 SV=1;>sp|B2RXS4|PLXB2_MOUSE Plexin-B2 OS=Mus musculus GN=Plxnb2 PE=1 SV=1	2	3	3	3	1	0	1	0	0	3	2	0	0	0	0	1	0	0	1	0	0	0	1	0	1	0	0	3	2	0	0	0	0	1	0	0	1	0	0	0	1	0
P35492;B2RXW1	P35492;B2RXW1	2;2	2;2	2;2	Histidine ammonia-lyase	Hal	>sp|P35492|HUTH_MOUSE Histidine ammonia-lyase OS=Mus musculus GN=Hal PE=1 SV=1;>tr|B2RXW1|B2RXW1_MOUSE Histidine ammonia-lyase OS=Mus musculus GN=Hal PE=2 SV=1	2	2	2	2	1	1	1	1	1	0	0	0	0	0	1	1	0	0	0	0	0	1	1	1	1	1	1	0	0	0	0	0	1	1	0	0	0	0	0	1	1	1
Q6ZPE2;D3Z1C0;B2RXX4;F6S251;F7AWK3;D6RG52	Q6ZPE2;D3Z1C0;B2RXX4	6;6;6;1;1;1	6;6;6;1;1;1	6;6;6;1;1;1	Myotubularin-related protein 5	Sbf1	>sp|Q6ZPE2|MTMR5_MOUSE Myotubularin-related protein 5 OS=Mus musculus GN=Sbf1 PE=1 SV=2;>tr|D3Z1C0|D3Z1C0_MOUSE Myotubularin-related protein 5 OS=Mus musculus GN=Sbf1 PE=4 SV=1;>tr|B2RXX4|B2RXX4_MOUSE Myotubularin-related protein 5 OS=Mus musculus GN=Sbf1	6	6	6	6	0	0	0	0	0	5	4	1	1	0	2	1	0	1	5	4	1	0	0	0	0	0	0	5	4	1	1	0	2	1	0	1	5	4	1	0	0	0
B7ZC24	B7ZC24	9	1	1		Ncoa5	>tr|B7ZC24|B7ZC24_MOUSE Nuclear receptor coactivator 5 OS=Mus musculus GN=Ncoa5 PE=4 SV=1	1	9	1	1	2	2	1	1	1	9	8	2	2	3	3	2	0	1	5	4	2	1	1	1	1	0	1	1	1	1	1	1	1	1	0	1	1	1	1	1	1	1
Q8BWC6;Q0II04;B7ZCI3;B7ZCI2	Q8BWC6;Q0II04;B7ZCI3;B7ZCI2	1;1;1;1	1;1;1;1	1;1;1;1	Nebulette	Nebl	>tr|Q8BWC6|Q8BWC6_MOUSE Nebulette (Fragment) OS=Mus musculus GN=Nebl PE=2 SV=2;>sp|Q0II04|NEBL_MOUSE Nebulette OS=Mus musculus GN=Nebl PE=2 SV=1;>tr|B7ZCI3|B7ZCI3_MOUSE Nebulette OS=Mus musculus GN=Nebl PE=4 SV=1;>tr|B7ZCI2|B7ZCI2_MOUSE Nebulette OS=Mus mu	4	1	1	1	1	1	1	1	0	1	1	1	0	1	1	1	1	0	1	0	1	0	1	1	1	1	0	1	1	1	0	1	1	1	1	0	1	0	1	0	1	1
Q8CBW3-5;B7ZCU1;B7ZCU2;B7ZCU5;Q8CBW3-2;Q3TPY5;B7ZCU4;B7ZCU3;Q8CBW3-4;Q3TJR5;Q8CBW3-3;Q3TJ64;B7ZCU0;Q8CBW3;B7ZCT9	Q8CBW3-5;B7ZCU1;B7ZCU2;B7ZCU5;Q8CBW3-2;Q3TPY5;B7ZCU4;B7ZCU3;Q8CBW3-4;Q3TJR5;Q8CBW3-3;Q3TJ64;B7ZCU0;Q8CBW3;B7ZCT9	1;1;1;1;1;1;1;1;1;1;1;1;1;1;1	1;1;1;1;1;1;1;1;1;1;1;1;1;1;1	1;1;1;1;1;1;1;1;1;1;1;1;1;1;1	Abl interactor 1	Abi1	>sp|Q8CBW3-5|ABI1_MOUSE Isoform 5 of Abl interactor 1 OS=Mus musculus GN=Abi1;>tr|B7ZCU1|B7ZCU1_MOUSE Abl-interactor 1 OS=Mus musculus GN=Abi1 PE=4 SV=1;>tr|B7ZCU2|B7ZCU2_MOUSE Abl interactor 1 OS=Mus musculus GN=Abi1 PE=4 SV=1;>tr|B7ZCU5|B7ZCU5_MOUSE Abl	15	1	1	1	0	0	0	0	0	1	1	0	0	0	0	0	0	0	0	0	0	0	0	0	0	0	0	1	1	0	0	0	0	0	0	0	0	0	0	0	0	0
Q9CYS6;Q9CYS6-2;B7ZMV2	Q9CYS6;Q9CYS6-2;B7ZMV2	1;1;1	1;1;1	1;1;1	Uncharacterized protein C2orf72 homolog	2810459M11Rik	>sp|Q9CYS6|CB072_MOUSE Uncharacterized protein C2orf72 homolog OS=Mus musculus PE=2 SV=2;>sp|Q9CYS6-2|CB072_MOUSE Isoform 2 of Uncharacterized protein C2orf72 homolog OS=Mus musculus;>tr|B7ZMV2|B7ZMV2_MOUSE Putative uncharacterized protein OS=Mus musculus	3	1	1	1	0	0	0	0	0	1	1	1	0	0	0	0	0	0	0	0	0	1	0	0	0	0	0	1	1	1	0	0	0	0	0	0	0	0	0	1	0	0
Q8C7Q4;B7ZN14;Q5CZX8;Q8C7Q4-2;F6TBN8	Q8C7Q4;B7ZN14;Q5CZX8;Q8C7Q4-2;F6TBN8	6;6;4;4;3	1;1;0;0;0	0;0;0;0;0	RNA-binding protein 4	Rbm4;Rbm4b	>sp|Q8C7Q4|RBM4_MOUSE RNA-binding protein 4 OS=Mus musculus GN=Rbm4 PE=1 SV=1;>tr|B7ZN14|B7ZN14_MOUSE MCG8382, isoform CRA_a OS=Mus musculus GN=Rbm4 PE=2 SV=1;>tr|Q5CZX8|Q5CZX8_MOUSE MCG8382, isoform CRA_b OS=Mus musculus GN=Rbm4 PE=2 SV=1;>sp|Q8C7Q4-2|RBM	5	6	1	0	1	1	2	3	1	6	6	0	1	2	1	0	1	2	5	4	0	1	0	0	1	0	0	1	1	0	0	0	0	0	0	0	1	1	0	0	0	0
E9PY05;P81270-3;B7ZND4;P81270-2;P81270	E9PY05;P81270-3;B7ZND4;P81270-2;P81270	1;1;1;1;1	1;1;1;1;1	1;1;1;1;1	Transcriptional regulator ERG	Erg	>tr|E9PY05|E9PY05_MOUSE Transcriptional regulator ERG OS=Mus musculus GN=Erg PE=3 SV=1;>sp|P81270-3|ERG_MOUSE Isoform 1 of Transcriptional regulator ERG OS=Mus musculus GN=Erg;>tr|B7ZND4|B7ZND4_MOUSE Avian erythroblastosis virus E-26 (V-ets) oncogene relat	5	1	1	1	1	0	0	0	0	0	0	0	0	0	0	0	0	0	0	0	0	0	1	0	0	0	0	0	0	0	0	0	0	0	0	0	0	0	0	0	1	0
Q52KH2;Q9Z2Q6;B7ZNM7	Q52KH2;Q9Z2Q6;B7ZNM7	5;5;5	5;5;5	5;5;5	Septin-5	2005-09-01	>tr|Q52KH2|Q52KH2_MOUSE Sept5 protein (Fragment) OS=Mus musculus GN=Sept5 PE=2 SV=1;>sp|Q9Z2Q6|SEPT5_MOUSE Septin-5 OS=Mus musculus GN=Sept5 PE=1 SV=2;>tr|B7ZNM7|B7ZNM7_MOUSE Sept5 protein OS=Mus musculus GN=Sept5 PE=2 SV=1	3	5	5	5	1	2	0	1	0	4	4	2	2	1	1	0	0	0	3	3	3	2	1	2	0	1	0	4	4	2	2	1	1	0	0	0	3	3	3	2	1	2
B7ZWL1;Q6ZQ08-2;Q6ZQ08;Q6ZQ08-4;Q6ZQ08-3;F6ZAI9	B7ZWL1;Q6ZQ08-2;Q6ZQ08;Q6ZQ08-4	28;28;28;28;10;2	28;28;28;28;10;2	28;28;28;28;10;2	CCR4-NOT transcription complex subunit 1	Cnot1	>tr|B7ZWL1|B7ZWL1_MOUSE Cnot1 protein OS=Mus musculus GN=Cnot1 PE=2 SV=1;>sp|Q6ZQ08-2|CNOT1_MOUSE Isoform 2 of CCR4-NOT transcription complex subunit 1 OS=Mus musculus GN=Cnot1;>sp|Q6ZQ08|CNOT1_MOUSE CCR4-NOT transcription complex subunit 1 OS=Mus musculus	6	28	28	28	3	4	3	4	3	27	25	5	7	1	3	2	4	6	18	21	5	8	3	4	3	4	3	27	25	5	7	1	3	2	4	6	18	21	5	8	3	4
Q9WVG5;C0LQ91	Q9WVG5;C0LQ91	3;3	3;3	3;3	Endothelial lipase	Lipg	>sp|Q9WVG5|LIPE_MOUSE Endothelial lipase OS=Mus musculus GN=Lipg PE=2 SV=3;>tr|C0LQ91|C0LQ91_MOUSE Lipase OS=Mus musculus GN=Lipg PE=3 SV=1	2	3	3	3	1	1	0	1	1	2	1	2	3	1	1	1	0	0	1	1	3	3	1	1	0	1	1	2	1	2	3	1	1	1	0	0	1	1	3	3	1	1
Q61136;C7G3P2	Q61136;C7G3P2	4;4	4;4	4;4	Serine/threonine-protein kinase PRP4 homolog	Prpf4b	>sp|Q61136|PRP4B_MOUSE Serine/threonine-protein kinase PRP4 homolog OS=Mus musculus GN=Prpf4b PE=1 SV=3;>tr|C7G3P2|C7G3P2_MOUSE MKIAA0536 protein (Fragment) OS=Mus musculus GN=Prpf4b PE=2 SV=1	2	4	4	4	2	2	1	2	2	4	4	2	3	2	2	2	1	2	4	2	2	1	2	2	1	2	2	4	4	2	3	2	2	2	1	2	4	2	2	1	2	2
Q61765;CON__A2A5Y0;Q61897;CON__REFSEQ:XP_986630;Q6IFX3;E9PV64;CON__O76015;CON__O76014	Q61765;CON__A2A5Y0;Q61897;CON__REFSEQ:XP_986630	10;10;8;8;4;3;3;3	2;2;1;1;0;0;1;1	1;1;0;0;0;0;0;0	Keratin, type I cuticular Ha1;Keratin, type I cuticular Ha3-II	Krt31;Krt33b	>sp|Q61765|K1H1_MOUSE Keratin, type I cuticular Ha1 OS=Mus musculus GN=Krt31 PE=2 SV=2;>A2A5Y0 TREMBL:A2A5Y0 Tax_Id=10090 Gene_Symbol=Krt31 keratin complex 1, acidic, gene 1;>sp|Q61897|KT33B_MOUSE Keratin, type I cuticular Ha3-II OS=Mus musculus GN=Krt33b	8	10	2	1	2	1	9	3	3	2	3	2	4	3	3	1	2	3	2	2	2	2	0	0	2	0	0	0	0	0	1	0	0	0	0	0	0	0	0	0	0	0
CON__A2I7N1;CON__A2I7N0	CON__A2I7N1;CON__A2I7N0	9;7	7;6	2;1			>A2I7N1 TREMBL:A2I7N1 (Bos taurus) SERPINA3-5;>A2I7N0 TREMBL:A2I7N0;Q28922;Q3ZEJ6 (Bos taurus) SERPINA3-4	2	9	7	2	4	4	1	5	4	4	5	6	5	4	2	2	4	5	3	4	8	8	4	4	1	5	4	4	5	5	4	4	2	2	4	5	3	4	6	6	1	1
CON__ENSEMBL:ENSBTAP00000031900;G3X9T8;Q61147;G3X8Q5;E9PZD8	CON__ENSEMBL:ENSBTAP00000031900	3;1;1;1;1	3;1;1;1;1	3;1;1;1;1			>ENSEMBL:ENSBTAP00000031900 (Bos taurus) 121 kDa protein	5	3	3	3	0	1	0	0	0	0	0	3	3	0	0	0	0	0	0	0	3	3	0	1	0	0	0	0	0	3	3	0	0	0	0	0	0	0	3	3	0	1
CON__ENSEMBL:ENSBTAP00000038253	CON__ENSEMBL:ENSBTAP00000038253	15	2	2			>ENSEMBL:ENSBTAP00000038253 (Bos taurus) 63 kDa protein	1	15	2	2	13	12	11	12	12	14	11	11	11	14	14	12	11	12	11	12	11	11	1	1	0	0	0	2	0	0	0	1	1	0	0	0	0	0	0	0	1	1
CON__ENSEMBL:ENSBTAP00000038329	CON__ENSEMBL:ENSBTAP00000038329	2	1	1			>ENSEMBL:ENSBTAP00000038329 (Bos taurus) 9 kDa protein	1	2	1	1	1	1	0	1	1	1	0	1	2	1	1	0	1	1	1	1	2	2	0	0	0	0	0	0	0	0	1	0	0	0	0	0	0	0	1	1	0	0
CON__O43790;CON__Q6NT21;CON__P78385;CON__Q14533	CON__O43790;CON__Q6NT21;CON__P78385;CON__Q14533	13;13;13;13	12;12;12;12	2;2;2;2			>O43790 SWISS-PROT:O43790 Keratin, type II cuticular Hb6 (Hair keratin, type II Hb6) (ghHb6) - Homo sapiens (Human).;>Q6NT21 TREMBL:Q6NT21 Keratin, hair, basic, 3 - Homo sapiens (Human).;>P78385 SWISS-PROT:P78385 Keratin, type II cuticular Hb3 (Hair kerati	4	13	12	2	5	5	11	8	7	9	8	7	6	5	9	4	3	3	4	6	5	5	4	4	10	7	6	8	7	6	5	4	8	3	2	2	3	5	4	4	0	0
CON__Q6NTB9;CON__O76009	CON__Q6NTB9;CON__O76009	12;12	2;2	0;0			>Q6NTB9 TREMBL:Q6NTB9 Type I hair keratin 3A - Homo sapiens (Human).;>O76009 SWISS-PROT:O76009 Keratin, type I cuticular HA3-I (Hair keratin, type I HA3-I)	2	12	2	0	1	3	11	4	4	4	6	3	4	3	5	0	3	3	4	2	2	2	0	0	2	0	1	1	1	0	0	0	0	0	1	1	1	0	0	0	0	0
CON__O76011;CON__Q8IUT8	CON__O76011;CON__Q8IUT8	11;11	2;2	1;1			>O76011 SWISS-PROT:O76011 Keratin, type I cuticular HA4 (Hair keratin, type I HA4);>Q8IUT8 TREMBL:Q8IUT8 Type I hair keratin 4 - Homo sapiens (Human).	2	11	2	1	1	3	8	4	3	5	4	3	4	3	5	0	3	3	4	2	2	2	0	0	0	0	0	2	0	0	0	0	0	0	0	0	0	0	0	0	0	0
CON__O76013	CON__O76013	6	3	3			>O76013 SWISS-PROT:O76013 Keratin, type I cuticular HA6 (Hair keratin, type I HA6)	1	6	3	3	1	1	6	2	2	1	1	1	3	1	2	2	3	2	1	1	2	2	0	0	3	0	0	0	0	0	0	0	0	1	1	0	0	0	0	0	0	0
CON__O95678	CON__O95678	18	4	4			>O95678 SWISS-PROT:O95678 Tax_Id=9606 Gene_Symbol=KRT75 Keratin, t87;436488;436489;436490;436491;436492;436493;436494;436495;436496;436497;436498;436499;436500;436501;436502;436503;436504;436505;436506;436507;436508;436509;436510;436511;436512;436513;436514;436515;436516;436517;436518;436519;436520;436521;436522;436523;436524;436525;436526;436527;436528;436529;436530;436531;436532;436533;436534;4…	2075;2076;2077;2078;2079;2080;2081;2082;2083;2084;2085;2086;2087;2088;2089;2090;2091;2092;2093;2094;2095;2096;2097;2098;2099;2100;2101;2102;2103;2104;2105;2106;2107;2108;2109;2110;2111;2112;2113;2114;2115;2116;2117;2118;2119;2120;2121;2122;2123;2124;2125;8300;23682;23683;23684;23685;23686;23687;23688;23689;23690;23691;23692;23693;23694;23695;23696;23697;23698;23699;23700;23701;23702;23703;23704;2…	2095;8300;23707;33467;33982;34022;38324;70062;70336;78620;99261;119307;159677;162356;162358;188056;188167;188793	112;113	265;438
CON__P00711	CON__P00711	6	6	6			>P00711 SWISS-PROT:P00711 Alpha-lactalbumin - Bos taurus (Bovine).	1	6	6	6	2	2	1	1	1	2	2	1	1	6	6	2	1	1	1	1	2	2	2	2	1	1	1	2	2	1	1	6	6	2	1	1	1	1	2	2	2	2
CON__P00735	CON__P00735	2	2	2			>P00735 SWISS-PROT:P00735 (Bos taurus) Prothrombin precursor (Fragment)	1	2	2	2	1	2	0	0	0	0	1	1	1	0	1	0	0	0	0	0	1	2	1	2	0	0	0	0	1	1	1	0	1	0	0	0	0	0	1	2	1	2
CON__P00761;Q5U405;E9QPR6	CON__P00761	12;1;1	12;1;1	11;0;0			>P00761 SWISS-PROT:P00761|TRYP_PIG Trypsin - Sus scrofa (Pig).	3	12	12	11	12	12	10	11	10	11	9	11	10	11	12	11	10	9	11	9	10	11	12	12	10	11	10	11	9	11	10	11	12	11	10	9	11	9	10	11	11	11
251539;251540;251541;251542;251543;251544;251545;251546;251547;251548;251549;251550;251551;251552;251553;251554;251555;251556;251557;251558;251559;251560;251561;251562;251563;251564;251565;251566;251567;251568;251569;251570;251571;251572;251573;251574;251575;251576;251577;251578;251579;251580;251581;251582;251583;251584;251585;251586;251587;251588;251589;251590;251591;251592;251593;251594;251595;…
08063;408064;408065;408066;408067;408068;408069;408070;408071;408072;408073;408074;408075;408076;408077;408078;408079;408080;408081;408082;408083;408084;408085;408086;408087;408088;408089;408090;408091;408092;408093;408094;408095;408096;408097;408098;408099;408100;408101;408102;408103;408104;408105;408106;408107;408108;408109;408110;408111;408112;408113;408114;408115;408116;408117;408118;408119;4…
53;173654;173655;173656;173657;173658;173659;173660;173661;173662;173663;173664;173665;173666;173667;173668;173669;173670;173671;173672;173673;173674;173675;173676;173677;173678;173679;173680;173681;173682;173683;173684;173685;173686;173687;173688;173689;173690;173691;173692;173693;173694;173695;173696;173697;173698;173699;173700;173701;173702;173703;173704;173705;173706;173707;173708;173709;1737…
01;389490;389491;389492;389493;389494;389495;389496;389497;389498;389499;389500;389501;389502;389503;389504;389505;389506;389507;389508;389509;389510;389511;389512;389513;389514;389515;389516;389517;389518;389519;389520;389521;389522;389523;389524;389525;389526;389527;389528;389529;389530;389531;389532;389533;389534;389535;389536;389537;389538;389539;389540;389541;389542;389543;389544;389545;3895…	1836;1837;1838;1839;1840;1841;1842;1843;1844;1845;1846;1847;1848;1849;1850;1851;1852;1853;1854;1855;1856;1857;1858;1859;1860;1861;1862;1863;1864;1865;1866;1867;1868;1869;1870;1871;1872;1873;1874;1875;1876;1877;1878;1879;1880;1881;1882;1883;1884;1885;1886;1887;1888;1889;1890;1891;1892;1893;1894;1895;1896;1897;1898;1899;1900;1901;1902;1903;1904;1905;2075;2076;2077;2078;2079;2080;2081;2082;2083;2084…	6544;6545;6546;6547;6548;6549;6550;6551;6552;6553;6554;6555;6556;6557;6558;6559;6560;6561;6562;6563;6564;6565;6566;6567;6568;6569;6570;6571;6572;6573;6574;6575;6576;6577;6578;6579;6580;6581;6582;6583;6584;6585;6586;6587;6588;6589;6590;6591;6592;6593;6594;6595;6596;6597;6598;6599;6600;6601;6602;6603;6604;6605;6606;6607;6608;6609;6610;6611;6612;6613;6614;6615;6616;6617;6618;6619;6620;6621;6622;6623…	6655;7180;30301;30649;33803;39667;68567;104946;117342;148243;166055;166062;171590
CON__P02666	CON__P02666	4	4	4			>P02666 SWISS-PROT:P02666 Beta-casein - Bos taurus (Bovine).	1	4	4	4	2	2	1	2	2	1	1	3	3	3	3	3	1	1	2	2	2	3	2	2	1	2	2	1	1	3	3	3	3	3	1	1	2	2	2	3	2	2
CON__P02668	CON__P02668	7	7	7			>P02668 SWISS-PROT:P02668 Kappa-casein [Contains: Casoxin C; Casoxin 6; Casoxin A; Casoxin B; Casoplatelin] - Bos taurus (Bovine).	1	7	7	7	5	5	4	6	6	6	7	5	6	7	7	6	6	7	5	5	5	5	5	5	4	6	6	6	7	5	6	7	7	6	6	7	5	5	5	5	5	5
CON__P02672	CON__P02672	14	14	14			>P02672 SWISS-PROT:P02672 (Bos taurus) Fibrinogen alpha chain precursor	1	14	14	14	7	6	4	7	9	7	9	13	13	6	7	4	7	8	7	8	13	13	7	6	4	7	9	7	9	13	13	6	7	4	7	8	7	8	13	13	7	6
CON__P02768-1	CON__P02768-1	24	17	17			>P02768-1 SWISS-PROT:P02768-1 Tax_Id=9606 Gene_Symbol=ALB Isoform 1 of Serum albumin precursor	1	24	17	17	12	13	12	11	12	13	15	19	19	15	17	15	11	11	13	13	22	21	6	7	5	5	6	7	9	12	12	9	11	8	5	5	7	7	15	14	6	7
225;195226;195227;195228;195229;195230;195231;195232;195233;195234;195235;195236;195237;195238;195239;195240;195241;195242;195243;195244;195245;195246;195247;195248;195249;195250;195251;195252;195253;195254;195255;195256;195257;195258;195259;195260;195261;195262;195263;195264;195265;195266;195267;195268;195269;195270;195271;195272;195273;195274;195275;195276;195277;195278;195279;195280;195281;195…
76837;76838;76839;76840;76841;76842;76843;76844;76845;76846;76847;76848;76849;76850;76851;76852;76853;76854;76855;76856;76857;76858;76859;76860;76861;76862;76863;76864;76865;76866;76867;76868;76869;76870;76871;76872;76873;76874;76875;76876;76877;76878;76879;76880;76881;76882;76883;76884;76885;76886;76887;76888;76889;76890;76891;76892;76893;76894;76895;76896;76897;76898;76899;76900;76901;76902;769…	76;210;2286;7100;11573;11996;12898;13157;24007;26058;39843;57835;71986;97613;110662;110826;114999;128704;162945;180530;184154;186265;190449;191818	134;135;136	353;470;572
CON__P02769	CON__P02769	97	97	89			>P02769 SWISS-PROT:P02769 (606;28607;28608;28609;28610;28611;28612;28613;28614;28615;28616;28617;28618;28619;28620;28621;28622;28623;28624;28625;28626;28627;28628;28629;28630;28631;28632;28633;28634;28635;28636;28637;28638;28639;28640;28641;28642;28643;28644;28645;28646;28647;28648;28649;28650;28651;28652;28653;28654;28655;28656;28657;28658;28659;28660;28661;28662;28663;28664;28665;28666;28667;28…
35;47636;47637;47638;47639;47640;4761496;61497;61498;61499;61500;61501;61502;61503;61504;61505;61506;61507;61508;61509;61510;61511;61512;61513;61514;61515;61516;61517;61518;61519;61520;61521;61522;61523;61524;61525;61526;61527;61528;61529;61530;61531;61532;61533;61534;61535;61536;61537;61538;61539;61540;61541;61542;61543;61544;61545;61546;61547;61548;61549;61550;61551;61552;61553;61554;61555;6155…
718;101719;101720;101721;101722;101723;101724442;124443;124444;124445;124446;124447;124448;124449;124450;124451;124452;124453;124454;124455;124456;124457;124458;124459;124460;124461;124462;124463;124464;124465;124466;124467;124468;124469;124470;124471;124472;124473;124474;124475;124476;124477;124478;124479;124480;124481;124482;124483;124484;124485;124486;124487;124488;124489;124490;124491;124492;…
42;146843;146844;146845;146846;146847;146848;146849801;149802;149803;149804;149805;149806;149807;149808;149809;149810;149811;149812;149813;149814;149815;149816;149817;149818;149819;149820;149821;149822;149823;149824;149825;149826;149827;149828;149829;149830;149831;149832;149833;149834;149835;149836;149837;149838;149839;149840;149841;149842;149843;149844;149845;149846;149847;149848;149849;149850;1…
8;189089;189090;189091;189092;189093;189094;189095;189096;17;191438;191439;191440;191441;191442;191443;191444;191445;191446;191447;191448;191449;191450;191451;191452;191453;191454;191455;191456;191457;191458;191459;191460;191461;191462;191463;191464;191465;191466;191467;191468;191469;191470;191471;191472;191473;191474;191475;191476;191477;191478;191479;191480;191481;191482;191483;191484;191485;19…
;209816;209817;209818;209819;209820;209821;209822;209823;209824;209221146;221147;221148;221149;221150;221151;221152;221153;221154;221155;221156;221157;221158;221159;221160;221161;221162;221163;221164;221165;221166;221167;221168;221169;221170;221171;221172;221173;221174;221175;221176;221177;221178;221179;221180;221181;221182;221183;221184;221185;221186;221187;221188;221189;221190;221191;221192;221…
256798;256799;256800;256801;256802;256803;256804;256805;256806;256807;256809149;259150;259151;259152;259153;259154;259155;259156;259157;259158;259159;259160;259161;259162;259163;259164;259165;259166;259167;259168;259169;259170;259171;259172;259173;259174;259175;259176;259177;259178;259179;259180;259181;259182;259183;259184;259185;259186;259187;259188;259189;259190;259191;259192;259193;259194;2591…
67087;267088;267089;267090;267091;267092;267093;267094;267095;267096;267097;267098;77;274278;274279;274280;274281;274282;274283;274284;274285;274286;274287;274288;274289;274290;274291;274292;274293;274294;274295;274296;274297;274298;274299;274300;274301;274302;274303;274304;274305;274306;274307;274308;274309;274310;274311;274312;274313;274314;274315;274316;274317;274318;274319;274320;274321;27432…
8594;318595;318596;318597;318598;318599;318600;318601;318602;318603;318604;318605;318606;31;320948;320949;320950;320951;320952;320953;320954;320955;320956;320957;320958;320959;320960;320961;320962;320963;320964;320965;320966;320967;320968;320969;320970;320971;320972;320973;320974;320975;320976;320977;320978;320979;320980;320981;320982;320983;320984;320985;320986;320987;320988;320989;320990;320991…
955;327956;327957;327958;327959;327960;327961;327962;327963;327964;327965;327966;327967;327968;327930310;330311;330312;330313;330314;330315;330316;330317;330318;330319;330320;330321;330322;330323;330324;330325;330326;330327;330328;330329;330330;330331;330332;330333;330334;330335;330336;330337;330338;330339;330340;330341;330342;330343;330344;330345;330346;330347;330348;330349;330350;330351;330352;…
28;355329;355330;355331;355332;355333;355334;355335;355336;355337;355338;355339;355340;355341;355342;355343569;388570;388571;388572;388573;388574;388575;388576;388577;388578;388579;388580;388581;388582;388583;388584;388585;388586;388587;388588;388589;388590;388591;388592;388593;388594;388595;388596;388597;388598;388599;388600;388601;388602;388603;388604;388605;388606;388607;388608;388609;388610;3…	2293;2294;2295;2296;2297;2298;2299;2300;2301;2302;2303;2304;2305;2306;2307;2308;2309;2310;2311;2312;2313;2314;2315;2316;2317;2318;2319;2320;2321;2322;2323;2324;2325;2326;2327;2328;2329;2330;2331;2332;2333;2334;2335;2336;2337;2338;2339;2340;2341;2342;2343;2344;2345;2346;2347;2348;2349;2350;2351;2352;2353;2354;2355;2356;2357;2358;2359;2360;2361;2362;2363;2364;2365;2366;2367;2368;2369;2370;2371;2372…
36631;36632;36633;36634;36635;36636;36637;36638;36639;36640;36641;36642;36643;36644;36645;36646;36647;36648;36649;36650;36651;36652;36653;36654;36655;36656;36657;36658;36659;36660;36661;36662;36663;36664;36665;36666;36667;36668;36669;36670;36671;36672;36673;36674;36675;36676;36677;36678;36679;36680;36681;36682;36683;36684;36685;36686;36687;36688;36689;36690;36691;36692;36693;36694;36695;36696;366…
120;60121;60122;60123;60124;60125;60126;60127;60128;60129;60130;60131;60132;60133;60134;60135;60136;60137;60138;60139;60140;60141;60142;60143;60144;60145;60146;60147;60148;60149;60150;60151;60152;60153;60154;60155;60156;60157;60158;60159;60160;60161;60162;60163;60164;60165;60166;60167;60168;60169;60170;60171;60172;60173;60174;60175;60176;60177;60178;60179;60180;60181;60182;60183;60184;60185;60186…
0;90711;90712;90713;90714;90715;90716;90717;90718;90719;90720;90721;90722;90723;90724;90725;90726;90727;90728;90729;90730;90731;90732;90733;90734;90735;90736;90737;90738;90739;90740;90741;90742;90743;90744;90745;90746;90747;90748;90749;90750;90751;90752;90753;90754;90755;90756;90757;90758;90759;90760;90761;90762;90763;90764;90765;90766;90767;90768;90769;90770;90771;90772;90773;90774;90775;90776;9…
174;110175;110176;110177;110178;110179;110180;110181;110182;110183;110184;110185;110186;110187;110188;110189;110190;110191;110192;110193;110194;110195;110196;110197;110198;110199;110200;110201;110202;110203;110204;110205;110206;110207;110208;110209;110210;110211;110212;110213;110214;110215;110216;110217;110218;110219;110220;110221;110222;110223;110224;110225;110226;110227;110228;110229;110230;110…
40;132141;132142;132143;132144;132145;132146;132147;132148;132149;132150;132151;132152;132153;132154;132155;132156;132157;132158;132159;132160;132161;132162;132163;132164;132165;132166;132167;132168;132169;132170;132171;132172;132173;132174;132175;132176;132177;132178;132179;132180;132181;132182;132183;132184;132185;132186;132187;132188;132189;132190;132191;132192;132193;132194;132195;132196;1321…
1;141502;141503;141504;141505;141506;141507;141508;141509;141510;141511;141512;141513;141514;141515;141516;141517;141518;141519;141520;141521;141522;141523;141524;141525;141526;141527;141528;141529;141530;141531;141532;141533;141534;141535;141536;141537;141538;141539;141540;141541;141542;141543;141544;141545;141546;141547;141548;141549;141550;141551;141552;141553;141554;141555;141556;141557;14155…
;156418;156419;156420;156421;156422;156423;156424;156425;156426;156427;156428;156429;156430;156431;156432;156433;156434;156435;156436;156437;156438;156439;156440;156441;156442;156443;156444;156445;156446;156447;156448;156449;156450;156451;156452;156453;156454;156455;156456;156457;156458;156459;156460;156461;156462;156463;156464;156465;156466;156467;156468;156469;156470;156471;156472;156473;156474…
0;304701;304702;304703;304704;304705;304706;304707;304708;304709;304710;304711;304712;304713;304714;304715;304716;304717;304718;304719;304720;304721;304722;304723;304724;304725;304726;304727;304728;304729;304730;304731;304732;304733;304734;304735;304736;304737;304738;304739;304740;304741;304742;304743;304744;304745;304746;304747;304748;304749;304750;304751;304752;304753;304754;304755;304756;30475…	1847;2095;7154;8659;9667;10493;23707;33510;33982;34022;38324;48546;67845;70062;78620;80734;99261;102181;102182;118519;118787;119045;119307;121121;123341;123619;125320;126390;150218;151516;151518;152620;159677;159682;162400;162434;187519;188056;188167;188793	112;124;125;126	279;309;322;452
CON__P04264;CON__H-INV:HIT000016045	CON__P04264	50;4	46;2	32;0			>P04264 SWISS-PROT:P04264 Tax_Id=9606 Gene_Symbol=KRT1 Keratin, type II cytoskeletal 1	2	50	46	32	43	43	48	43	43	40	42	44	47	44	45	44	38	39	38	38	47	47	39	39	44	39	39	36	38	40	43	40	41	40	34	35	34	34	43	43	25	25
27;352428;352429;352430;352431;352432;352433;352434;352435;352436;352437;352438;352439;352440;352441;352442;352443;352444;352445;352446;352447;352448;352449;352450;352451;352452;352453;352454;352455;352456;352457;352458;352459;352460;352461;352462;352463;352464;352465;352466;352467;352468;352469;352470;352471;352472;352473;352474;352475;352476;352477;352478;352479;352480;352481;352482;352483;3524…
67707;167708;167709;167710;167711;167712;167713;167714;167715;167716;167717;167718;167719;167720;167721;167722;167723;167724;167725;167726;167727;167728;167729;167730;167731;167732;167733;167734;167735;167736;167737;167738;167739;167740;167741;167742;167743;167744;167745;167746;167747;167748;167749;167750;167751;167752;167753;167754;167755;167756;167757;167758;167759;167760;167761;167762;167763;1…	2019;2070;23832;24783;38549;38919;40827;43314;44102;44379;48405;49228;62273;69502;70441;78551;80369;100394;100618;102237;102329;116264;118583;118673;118787;119045;120099;120901;124782;124978;150305;151546;151685;152709;153954;154191;154407;154830;157569;157770;158051;165188;165309;167035;167491;167757;187459;188056;188167;188456	110;140;141;142;143	259;262;296;469;493
CON__P07477	CON__P07477	2	1	1			>P07477 SWISS-PROT:P07477 Tax_Id=9606 Gene_Symbol=PRSS1 Trypsin-1 precursor	1	2	1	1	2	2	2	2	2	2	2	2	1	2	2	2	2	2	2	2	1	2	1	1	1	1	1	1	1	1	1	1	1	1	1	1	1	1	1	1	1	1
CON__P12763	CON__P12763	4	4	4			>P12763 SWISS-PROT:P12763 (Bos taurus) Alpha-2-HS-glycoprotein precursor	1	4	4	4	2	2	1	2	3	4	4	3	3	2	2	1	2	3	2	2	4	3	2	2	1	2	3	4	4	3	3	2	2	1	2	3	2	2	4	3	2	2
0;362351;362352;362353;362354;362355;362356;362357;362358;362359;362360;362361;362362;362363;362364;362365;362366;362367;362368;362369;362370;362371;362372;362373;362374;362375;362376;362377;362378;362379;362380;362381;362382;362383;362384;362385;362386;362387;362384;1595;1596;1597;1598;1599;1600;1601;1602;1603;1604;1605;1606;1607;1608;1609;1610;1611;1612;1613;1614;1615;1616;1617;1618;1619;1620;1…	1621;1721;3114;6018;14192;29814;48769;48852;51393;65149;67372;69419;78047;79022;79121;80823;98502;118229;118260;120713;121400;121694;127086;127336;127425;150374;151797;151933;152861;154697;157124;159319;159492;160284;165607;182292;186375;187847;189023	121;150;151;152;153	150;271;291;306;321
CON__P13646-1;CON__P35900;CON__Q9C075	CON__P13646-1	18;3;1	12;1;1	1;0;0			>P13646-1 SWISS-PROT:P13646-1 Tax_Id=9606 Gene_Symbol=KRT13 Isoform 1 of Keratin, type I cytoskeletal 13	3	18	12	1	12	13	13	10	11	11	10	11	9	15	14	9	11	10	9	10	11	8	7	8	8	5	6	6	5	6	4	10	9	4	6	5	4	5	5	3	1	1
99;188100;188101;188102;188103;188104;188105;188106;188107;188108;188109;188110;188111;188112;188113;188114;188115;188116;188117;188118;188119;188120;188121;188122;188123;188124;188125;188126;188127;188128;188129;188130;188131;188132;188133;188134;188135;188136;188137;188138;188139;188140;188141;188142;188143;188144;188145;188146;188147;188148;188149;188150;188151;188152;188153;188154;188155;1881…	2922;2924;8576;23707;33478;33982;34022;38324;45668;50686;67925;70062;70333;78257;78620;99261;102099;102129;118787;119045;119307;119789;123377;125320;126390;150218;152385;152784;158178;159687;164044;164194;168994;169225;179200;185516;187519;188056;188167;188717	112;155;156;157;158;159;160	247;274;284;297;303;389;457
CON__P15497	CON__P15497	18	18	18			>P15497 SWISS-PROT:P15497 (Bos taurus) Apolipoprotein A-I precursor	1	18	18	18	13	13	6	8	8	11	11	16	16	13	12	8	8	8	10	6	12	16	13	13	6	8	8	11	11	16	16	13	12	8	8	8	10	6	12	16	13	13
CON__P35527	CON__P35527	39	38	38			>P35527 SWISS-PROT:P35527 Tax_Id=9606 Gene_Symbol=KRT9 Keratin, type I cytoskeletal 9	1	39	38	38	32	33	36	34	35	32	32	36	34	35	34	35	29	30	30	27	37	36	31	32	35	33	34	31	31	35	33	34	33	34	28	29	29	26	36	35	31	32
;128040;128041;128042;128043;128044;128045;128046;128047;128048;128049;128050;128051;128052;128053;128054;128055;128056;128057;128058;128059;128060;128061;128062;128063;128064;128065;128066;128067;128068;128069;128070;128071;128072;128073;128074;128075;128076;128077;128078;128079;128080;128081;128082;128083;151089;151090;151187;151188;151189;151190;151191;151192;151193;151194;151195;151196;151197…	20798;22846;28354;34588;41042;44152;44449;44562;44625;47615;51576;51708;65246;66979;67061;69721;79022;79111;116320;118317;121970;121995;123641;124016;124140;124337;128066;151089;151194;151237;152942;155280;161166;166881;167150;184596;184819;184820;187762	163;164;165;166;167;168;169;170;171	157;234;245;269;276;286;296;326;411
CON__P35908;Q6IFZ9	CON__P35908	54;3	54;3	38;0			>P35908 SWISS-PROT:P35908 Tax_Id=9606 Gene_Symbol=KRT2 Keratin, type II cytoskeletal 2 epidermal	2	54	54	38	44	45	47	45	48	43	43	51	49	50	48	49	41	43	42	43	52	53	44	45	47	45	48	43	43	51	49	50	48	49	41	43	42	43	52	53	30	31
71131;371132;3736;8737;8738;8739;8740;8741;8742;8743;8744;8745;8746;8747;8748;8749;8750;8751;8752;8753;8754;8755;8756;8757;8758;8759;8760;8761;8762;8763;8764;8765;8766;8767;8768;8769;8770;8771;8772;8773;8774;8775;8776;8777;8778;8779;8780;8781;8782;8783;8784;8785;8786;8787;8788;8789;8790;8791;8792;8793;8794;8795;8796;8797;8798;8799;8800;8801;8802;8803;8804;8805;8806;8807;8808;8809;8810;8811;8812;8…	409;967;1978;3379;3380;3550;3551;3801;4247;4576;8713;10068;10069;10910;11397;11410;11539;12244;12316;12329;13346;13622;13623	9861;9862;9863;9864;9865;9866;9867;9868;9869;9870;9871;9872;9873;9874;9875;9876;9877;9878;9879;9880;9881;9882;9883;9884;9885;9886;9887;9888;9889;9890;9891;9892;9893;9894;9895;9896;9897;9898;9899;9900;9901;9902;9903;9904;9905;9906;9907;9908;9909;9910;9911;9912;9913;9914;9915;9916;20887;20888;20889;20890;20891;20892;20893;20894;20895;20896;20897;20898;20899;20900;20901;20902;20903;20904;20905;20906…	3700;3701;3702;3703;3704;3705;3706;3707;7356;7357;7358;7359;7360;7361;7362;7363;7364;7365;7366;7367;7368;7369;7370;7371;7372;7373;7374;7375;7376;21042;30640;30641;30642;30643;31789;31790;31791;31792;31793;31794;31795;31796;31797;31798;34357;34358;34359;34360;34361;34362;34363;34364;34365;34366;40317;40318;40319;40320;42801;42802;101351;101352;101353;101354;101355;101356;101357;101358;120233;12023…	3707;7376;21042;30643;31790;34357;40319;42802;101355;120235;125698;150311;150439;151347;158891;159684;159723;168922;171891;171896	177;178;179	122;371;456
CON__P50448	CON__P50448	1	1	1			>P50448 SWISS-PROT:P50448 (Bos taurus) Factor XIIa inhibitor precursor	1	1	1	1	0	0	0	0	0	0	0	1	1	0	1	0	0	0	0	0	1	1	0	0	0	0	0	0	0	1	1	0	1	0	0	0	0	0	1	1	0	0
CON__P78386	CON__P78386	12	4	2			>P78386 SWISS-PROT:P78386 Keratin, type II cuticular Hb5 (Hair keratin, type II Hb5) - Homo sapiens (Human).	1	12	4	2	5	4	11	7	6	8	7	4	3	5	7	3	2	3	4	5	2	2	1	1	4	2	2	2	2	1	1	1	1	1	1	2	1	2	1	1	0	0
CON__P81644	CON__P81644	3	3	3			>P81644 SWISS-PROT:P81644 (Bos taurus) Apolipoprotein A-II precursor	1	3	3	3	2	1	0	2	1	2	2	3	3	2	1	0	0	2	3	0	3	3	2	1	0	2	1	2	2	3	3	2	1	0	0	2	3	0	3	3	2	1
CON__Q01546	CON__Q01546	20	9	9			>Q01546 SWISS-PROT:Q01546 Tax_Id=9606 Gene_Symbol=KRT76 Keratin, type II cytoskeletal 2 oral	1	20	9	9	12	12	12	10	12	13	14	12	12	18	20	13	12	12	14	11	12	12	2	2	2	0	2	3	4	1	1	7	9	2	2	2	4	1	1	1	2	2
CON__Q03247	CON__Q03247	2	2	2			>Q03247 SWISS-PROT:Q03247 (Bos taurus) Apolipoprotein E precursor	1	2	2	2	1	0	0	0	0	1	0	0	0	1	0	0	0	0	0	0	0	1	1	0	0	0	0	1	0	0	0	1	0	0	0	0	0	0	0	1	1	0
CON__Q04695;P19001;CON__P19001;B1AQ78	CON__Q04695	28;6;6;6	15;1;1;1	5;1;1;1			>Q04695 SWISS-PROT:Q04695 Tax_Id=9606 Gene_Symbol=KRT17 Keratin, type I cytoskeletal 17	4	28	15	5	17	17	24	16	19	17	18	19	22	18	20	14	16	17	16	15	24	23	6	7	12	6	7	6	7	7	11	7	8	4	6	6	6	4	12	12	3	3
CON__Q29443;CON__Q0IIK2;D3YYR8;F7BAE9	CON__Q29443;CON__Q0IIK2	21;21;1;1	21;21;1;1	17;17;0;0			>Q29443 SWISS-PROT:Q29443 Serotransferrin - Bos taurus (Bovine).;>Q0IIK2 TREMBL:Q0IIK2 (Bos taurus) Transferrin	4	21	21	17	9	8	7	7	6	9	10	19	17	10	10	6	5	7	6	8	20	20	9	8	7	7	6	9	10	19	17	10	10	6	5	7	6	8	20	20	8	7
CON__Q14525	CON__Q14525	13	11	1			>Q14525 SWISS-PROT:Q14525 Keratin, type I cuticular HA3-II (Hair keratin, type I HA3-II)	1	13	11	1	2	4	11	5	4	5	8	4	5	4	6	1	3	3	4	3	3	3	0	2	9	3	2	3	6	2	3	2	4	0	1	1	2	1	1	1	0	0
CON__Q14532	CON__Q14532	6	1	1			>Q14532 SWISS-PROT:Q14532 Keratin, type I cuticular HA2 (Hair keratin, type I HA2)	1	6	1	1	1	2	6	3	2	3	2	3	4	1	3	1	2	2	2	1	2	3	0	0	1	0	0	0	0	1	1	0	0	0	0	0	0	0	0	1	0	0
CON__Q2UVX4;P01027;P01027-2	CON__Q2UVX4	16;2;1	16;2;1	16;2;1			>Q2UVX4 SWISS-PROT:Q2UVX4 (Bos taurus) Complement C3 precursor	3	16	16	16	2	3	0	1	0	4	3	8	9	6	10	1	0	1	1	1	10	9	2	3	0	1	0	4	3	8	9	6	10	1	0	1	1	1	10	9	2	3
CON__Q32MB2;CON__Q7RTS7	CON__Q32MB2;CON__Q7RTS7	10;7	2;1	1;0			>Q32MB2 TREMBL:Q32MB2;Q86Y46 Tax_Id=9606 Gene_Symbol=KRT73 Keratin-73;>Q7RTS7 SWISS-PROT:Q7RTS7 Tax_Id=9606 Gene_Symbol=KRT74 Keratin, type II cytoskeletal 74	2	10	2	1	5	4	7	5	5	6	8	6	5	9	8	6	4	5	4	5	5	5	1	1	2	1	1	2	2	2	1	1	1	1	1	1	1	1	1	1	0	0
CON__Q3Y5Z3	CON__Q3Y5Z3	2	2	2			>Q3Y5Z3 SWISS-PROT:Q3Y5Z3 (Bos taurus) Adiponectin precursor	1	2	2	2	0	0	0	1	1	0	1	1	1	0	1	0	0	1	0	1	2	2	0	0	0	1	1	0	1	1	1	0	1	0	0	1	0	1	2	2	0	0
Q9Z2K1;Q3SYP5;CON__Q9Z2K1;Q3ZAW8;CON__Q3ZAW8	Q9Z2K1;Q3SYP5;CON__Q9Z2K1;Q3ZAW8;CON__Q3ZAW8	11;11;11;11;11	1;1;1;1;1	1;1;1;1;1	Keratin, type I cytoskeletal 16	Krt16	>sp|Q9Z2K1|K1C16_MOUSE Keratin, type I cytoskeletal 16 OS=Mus musculus GN=Krt16 PE=1 SV=3;>tr|Q3SYP5|Q3SYP5_MOUSE Keratin 16 OS=Mus musculus GN=Krt16 PE=2 SV=1;>Q9Z2K1 SWISS-PROT:Q9Z2K1 Tax_Id=10090 Gene_Symbol=Krt16 Keratin, type I cytoskeletal 16;>tr|Q3Z	5	11	1	1	9	9	9	9	9	7	8	10	10	10	10	9	8	8	7	8	11	10	0	0	0	0	0	0	0	0	0	1	1	0	0	0	0	0	1	0	0	0
CON__Q9NSB2;CON__Q6ISB0	CON__Q9NSB2;CON__Q6ISB0	7;7	2;2	2;2			>Q9NSB2 SWISS-PROT:Q9NSB2 Keratin, type II cuticular Hb4 (Hair keratin, type II Hb4) - Homo sapiens (Human).;>Q6ISB0 TREMBL:Q6ISB0 Keratin, hair, basic, 4 - Homo sapiens (Human).	2	7	2	2	3	3	7	2	3	4	4	3	3	4	4	4	2	2	3	2	4	3	1	1	2	0	1	0	0	0	0	1	0	1	0	0	0	0	0	0	1	1
CON__Q6KB66-1;Q3TBQ1;Q0VBK2;CON__Q0VBK2	CON__Q6KB66-1	7;1;1;1	7;1;1;1	7;1;1;1			>Q6KB66-1 SWISS-PROT:Q6KB66-1 Tax_Id=9606 Gene_Symbol=KRT80 Isoform 1 of Keratin, type II cytoskeletal 80	4	7	7	7	3	3	3	6	6	4	2	2	2	4	6	1	0	2	3	2	2	4	3	3	3	6	6	4	2	2	2	4	6	1	0	2	3	2	2	4	3	3
CON__Q8N1N4-2;CON__Q7RTT2	CON__Q8N1N4-2;CON__Q7RTT2	16;16	13;13	13;13			>Q8N1N4-2 SWISS-PROT:Q8N1N4-2 Tax_Id=9606 Gene_Symbol=KRT78 Isoform 2 of Keratin, type II cytoskeletal 78;>Q7RTT2 TREMBL:Q7RTT2 Tax_Id=9606 Gene_Symbol=KRT78 Keratin-78	2	16	13	13	9	9	9	13	13	9	11	7	8	12	14	8	5	6	5	7	8	10	7	7	6	10	10	6	8	5	6	9	11	5	3	3	3	4	6	8	7	7
CON__Q86YZ3	CON__Q86YZ3	18	18	18			>Q86YZ3 SWISS-PROT:Q86YZ3 Tax_Id=9606 Gene_Symbol=HRNR Hornerin	1	18	18	18	7	9	7	10	13	12	6	5	5	9	11	6	8	5	7	3	10	8	7	9	7	10	13	12	6	5	5	9	11	6	8	5	7	3	10	8	7	9
CON__Q9TTE1	CON__Q9TTE1	8	2	2			>Q9TTE1 SWISS-PROT:Q9TTE1 (Bos taurus) Endopin-1 precursor	1	8	2	2	5	5	2	5	4	4	4	4	4	4	3	3	4	5	3	4	6	6	2	2	1	1	1	1	1	1	1	1	1	1	1	1	1	1	1	1	2	2
P16858;E9PX72;E9PX42;D2KHZ9;F6ZQM8;E9PZH9;E9QAC7;E9Q9E5;F8WJL5;E9Q0E3;D3YUV0;E9PXL6;E9PZL2;D3YV03;E9Q1F8;E9PYX4;D3Z0Z9;D3YU05;D3YYI5;E9PZP4;D3Z1B7;F6QXU4;E9PX99;F6UT49;Q64467;E9QP42	P16858;E9PX72;E9PX42;D2KHZ9;F6ZQM8;E9PZH9;E9QAC7;E9Q9E5;F8WJL5;E9Q0E3;D3YUV0;E9PXL6;E9PZL2;D3YV03;E9Q1F8;E9PYX4;D3Z0Z9;D3YU05;D3YYI5	13;13;13;13;12;12;12;12;11;11;10;10;10;9;8;8;8;8;7;6;5;5;4;3;2;2	13;13;13;13;12;12;12;12;11;11;10;10;10;9;8;8;8;8;7;6;5;5;4;3;2;2	1;1;1;1;1;1;1;1;1;0;0;0;0;0;0;0;0;0;0;0;0;0;0;0;1;1	Glyceraldehyde-3-phosphate dehydrogenase	Gapdh;Gm5069;Gm6316;Gm7293	>sp|P16858|G3P_MOUSE Glyceraldehyde-3-phosphate dehydrogenase OS=Mus musculus GN=Gapdh PE=1 SV=2;>tr|E9PX72|E9PX72_MOUSE Glyceraldehyde-3-phosphate dehydrogenase OS=Mus musculus GN=Gm5559 PE=3 SV=1;>tr|E9PX42|E9PX42_MOUSE Glyceraldehyde-3-phosphate dehydro	26	13	13	1	6	7	6	5	6	13	13	10	11	5	5	6	4	4	12	11	10	11	6	7	6	5	6	13	13	10	11	5	5	6	4	4	12	11	10	11	1	1
P49025-3;F6SBR5;P49025-4;E9QPZ0;D3Z1U0;P49025;E9QL53;D3YU89;P49025-5;E9QPY8	P49025-3;F6SBR5;P49025-4;E9QPZ0;D3Z1U0;P49025;E9QL53;D3YU89;P49025-5;E9QPY8	1;1;1;1;1;1;1;1;1;1	1;1;1;1;1;1;1;1;1;1	1;1;1;1;1;1;1;1;1;1	Citron Rho-interacting kinase	Cit	>sp|P49025-3|CTRO_MOUSE Isoform 3 of Citron Rho-interacting kinase OS=Mus musculus GN=Cit;>tr|F6SBR5|F6SBR5_MOUSE Citron Rho-interacting kinase (Fragment) OS=Mus musculus GN=Cit PE=4 SV=1;>sp|P49025-4|CTRO_MOUSE Isoform 4 of Citron Rho-interacting kinase O	10	1	1	1	0	0	1	0	0	1	1	0	0	1	0	0	0	0	0	1	0	0	0	0	1	0	0	1	1	0	0	1	0	0	0	0	0	1	0	0	0	0
Q58ET1;P12970;D3Z3R0;D3YU93;F6TJZ4;D3YVE6;D3YXT4	Q58ET1;P12970;D3Z3R0;D3YU93;F6TJZ4;D3YVE6;D3YXT4	9;9;9;9;9;8;8	9;9;9;9;9;8;8	0;0;0;0;0;0;0	60S ribosomal protein L7a	Rpl7a;Rpl7a-ps3;Rpl7a-ps10;Gm5619	>tr|Q58ET1|Q58ET1_MOUSE MCG11348 OS=Mus musculus GN=Rpl7a PE=2 SV=1;>sp|P12970|RL7A_MOUSE 60S ribosomal protein L7a OS=Mus musculus GN=Rpl7a PE=2 SV=2;>tr|D3Z3R0|D3Z3R0_MOUSE Uncharacterized protein OS=Mus musculus GN=Gm16477 PE=4 SV=1;>tr|D3YU93|D3YU93_MO	7	9	9	0	1	2	1	1	3	9	8	4	3	2	0	2	0	2	2	2	5	4	1	2	1	1	3	9	8	4	3	2	0	2	0	2	2	2	5	4	0	0
D3YUM8;Q9R1P1;Q545G0	D3YUM8;Q9R1P1;Q545G0	2;1;1	2;1;1	2;1;1	Proteasome subunit beta type;Proteasome subunit beta type-3	Gm4950;Psmb3	>tr|D3YUM8|D3YUM8_MOUSE Proteasome subunit beta type OS=Mus musculus GN=Gm4950 PE=3 SV=1;>sp|Q9R1P1|PSB3_MOUSE Proteasome subunit beta type-3 OS=Mus musculus GN=Psmb3 PE=1 SV=1;>tr|Q545G0|Q545G0_MOUSE Proteasome subunit beta type OS=Mus musculus GN=Psmb3 P	3	2	2	2	1	1	0	0	0	1	1	1	1	0	0	0	0	1	0	0	0	1	1	1	0	0	0	1	1	1	1	0	0	0	0	1	0	0	0	1	1	1
D3Z5P1;Q0P5W1-3;F8WI64;Q0P5W1;D3YUP0;Q8CIG5;F6ZLN8;Q0P5W1-2	D3Z5P1;Q0P5W1-3;F8WI64;Q0P5W1;D3YUP0;Q8CIG5;F6ZLN8;Q0P5W1-2	4;4;4;4;4;3;3;3	4;4;4;4;4;3;3;3	4;4;4;4;4;3;3;3	Vacuolar protein sorting-associated protein 8 homolog	Vps8	>tr|D3Z5P1|D3Z5P1_MOUSE Vacuolar protein sorting-associated protein 8 homolog OS=Mus musculus GN=Vps8 PE=4 SV=1;>sp|Q0P5W1-3|VPS8_MOUSE Isoform 3 of Vacuolar protein sorting-associated protein 8 homolog OS=Mus musculus GN=Vps8;>tr|F8WI64|F8WI64_MOUSE Vacuo	8	4	4	4	0	0	1	0	0	2	4	0	0	0	0	0	0	0	1	3	0	0	0	0	1	0	0	2	4	0	0	0	0	0	0	0	1	3	0	0	0	0
Q9R1V6-19;Q9R1V6-2;Q9R1V6-18;Q9R1V6-21;Q9R1V6-20;Q9R1V6-1;Q9R1V6-9;Q9R1V6-5;Q9R1V6-4;Q9R1V6-17;Q9R1V6-16;D3YUP9;Q9R1V6-6;Q9R1V6;E9Q767;D6QSS8;Q9R1V6-7;Q9R1V6-10;E9QLC5;Q9R1V6-13;Q9R1V6-15;Q9R1V6-8;Q9R1V6-14;Q9R1V6-11;Q9R1V6-12;D3YUQ0	Q9R1V6-19;Q9R1V6-2;Q9R1V6-18;Q9R1V6-21;Q9R1V6-20;Q9R1V6-1;Q9R1V6-9;Q9R1V6-5;Q9R1V6-4;Q9R1V6-17;Q9R1V6-16;D3YUP9;Q9R1V6-6;Q9R1V6;E9Q767;D6QSS8;Q9R1V6-7;Q9R1V6-10;E9QLC5;Q9R1V6-13;Q9R1V6-15;Q9R1V6-8;Q9R1V6-14;Q9R1V6-11;Q9R1V6-12;D3YUQ0	3;3;3;3;3;3;3;3;3;3;3;3;3;3;3;3;3;3;3;3;3;3;3;3;3;2	3;3;3;3;3;3;3;3;3;3;3;3;3;3;3;3;3;3;3;3;3;3;3;3;3;2	3;3;3;3;3;3;3;3;3;3;3;3;3;3;3;3;3;3;3;3;3;3;3;3;3;2	Disintegrin and metalloproteinase domain-containing protein 22	Adam22	>sp|Q9R1V6-19|ADA22_MOUSE Isoform 18 of Disintegrin and metalloproteinase domain-containing protein 22 OS=Mus musculus GN=Adam22;>sp|Q9R1V6-2|ADA22_MOUSE Isoform 17 of Disintegrin and metalloproteinase domain-containing protein 22 OS=Mus musculus GN=Adam22	26	3	3	3	2	3	0	2	1	3	2	2	2	1	2	0	1	1	1	1	2	2	2	3	0	2	1	3	2	2	2	1	2	0	1	1	1	1	2	2	2	3
D3YUS1;Q91WG5-2;Q3TMN8;Q8BIQ9;Q91WG5;D3YYW4	D3YUS1;Q91WG5-2;Q3TMN8;Q8BIQ9;Q91WG5;D3YYW4	2;2;2;2;2;1	2;2;2;2;2;1	1;1;1;1;1;1	5-AMP-activated protein kinase subunit gamma-2	Prkag2	>tr|D3YUS1|D3YUS1_MOUSE 5-AMP-activated protein kinase subunit gamma-2 (Fragment) OS=Mus musculus GN=Prkag2 PE=4 SV=1;>sp|Q91WG5-2|AAKG2_MOUSE Isoform B of 5-AMP-activated protein kinase subunit gamma-2 OS=Mus musculus GN=Prkag2;>tr|Q3TMN8|Q3TMN8_MOUSE P	6	2	2	1	0	0	0	0	0	1	1	1	2	0	0	0	0	0	1	1	2	2	0	0	0	0	0	1	1	1	2	0	0	0	0	0	1	1	2	2	0	0
E9Q031;D3YWU0;D3YUZ8;Q91XM9-3;Q91XM9-6;E9Q2L4;Q91XM9-8;Q91XM9;F8VQM7;F7ASZ7;Q91XM9-2;E9PW19;E9Q2L2;Q91XM9-4;Q91XM9-7;F6T8G5	E9Q031;D3YWU0;D3YUZ8;Q91XM9-3;Q91XM9-6;E9Q2L4;Q91XM9-8;Q91XM9;F8VQM7;F7ASZ7;Q91XM9-2;E9PW19;E9Q2L2;Q91XM9-4;Q91XM9-7;F6T8G5	1;1;1;1;1;1;1;1;1;1;1;1;1;1;1;1	1;1;1;1;1;1;1;1;1;1;1;1;1;1;1;1	1;1;1;1;1;1;1;1;1;1;1;1;1;1;1;1	Disks large homolog 2	Dlg2	>tr|E9Q031|E9Q031_MOUSE Disks large homolog 2 OS=Mus musculus GN=Dlg2 PE=4 SV=1;>tr|D3YWU0|D3YWU0_MOUSE Disks large homolog 2 OS=Mus musculus GN=Dlg2 PE=4 SV=1;>tr|D3YUZ8|D3YUZ8_MOUSE Disks large homolog 2 OS=Mus musculus GN=Dlg2 PE=4 SV=1;>sp|Q91XM9-3|DLG	16	1	1	1	0	0	0	0	0	0	0	1	1	0	0	0	0	0	0	0	1	1	0	0	0	0	0	0	0	1	1	0	0	0	0	0	0	0	1	1	0	0
D3YV77;Q9R008;Q3UEB4	D3YV77;Q9R008;Q3UEB4	1;1;1	1;1;1	1;1;1	Mevalonate kinase	Mvk	>tr|D3YV77|D3YV77_MOUSE Mevalonate kinase (Fragment) OS=Mus musculus GN=Mvk PE=3 SV=1;>sp|Q9R008|KIME_MOUSE Mevalonate kinase OS=Mus musculus GN=Mvk PE=2 SV=1;>tr|Q3UEB4|Q3UEB4_MOUSE Mevalonate kinase OS=Mus musculus GN=Mvk PE=2 SV=1	3	1	1	1	0	0	0	0	0	1	1	0	0	0	0	0	0	0	0	0	0	0	0	0	0	0	0	1	1	0	0	0	0	0	0	0	0	0	0	0	0	0
D3Z0S0;D3YVI6;D3Z440;Q9CZ04;Q9CZ04-2	D3Z0S0;D3YVI6;D3Z440;Q9CZ04;Q9CZ04-2	1;1;1;1;1	1;1;1;1;1	1;1;1;1;1	COP9 signalosome complex subunit 7a	Cops7a	>tr|D3Z0S0|D3Z0S0_MOUSE COP9 signalosome complex subunit 7a (Fragment) OS=Mus musculus GN=Cops7a PE=4 SV=1;>tr|D3YVI6|D3YVI6_MOUSE COP9 signalosome complex subunit 7a (Fragment) OS=Mus musculus GN=Cops7a PE=4 SV=1;>tr|D3Z440|D3Z440_MOUSE COP9 signalosome c	5	1	1	1	0	0	0	0	0	0	0	1	1	1	1	0	0	0	0	0	1	1	0	0	0	0	0	0	0	1	1	1	1	0	0	0	0	0	1	1	0	0
Q8BFR5-2;Q8BFR5;D3YVN7	Q8BFR5-2;Q8BFR5;D3YVN7	9;9;9	9;9;9	9;9;9	Elongation factor Tu, mitochondrial;Elongation factor Tu	Tufm;Gm9755	>sp|Q8BFR5-2|EFTU_MOUSE Isoform 2 of Elongation factor Tu, mitochondrial OS=Mus musculus GN=Tufm;>sp|Q8BFR5|EFTU_MOUSE Elongation factor Tu, mitochondrial OS=Mus musculus GN=Tufm PE=1 SV=1;>tr|D3YVN7|D3YVN7_MOUSE Elongation factor Tu OS=Mus musculus GN=Gm9	3	9	9	9	0	0	0	0	0	9	9	1	2	0	1	0	1	1	8	8	1	1	0	0	0	0	0	9	9	1	2	0	1	0	1	1	8	8	1	1	0	0
D3YW40;O08915	D3YW40;O08915	1;1	1;1	1;1	AH receptor-interacting protein	Aip	>tr|D3YW40|D3YW40_MOUSE AH receptor-interacting protein (Fragment) OS=Mus musculus GN=Aip PE=4 SV=1;>sp|O08915|AIP_MOUSE AH receptor-interacting protein OS=Mus musculus GN=Aip PE=1 SV=1	2	1	1	1	0	0	0	0	0	1	1	1	0	0	0	0	0	0	0	1	0	1	0	0	0	0	0	1	1	1	0	0	0	0	0	0	0	1	0	1	0	0
Q8BPP6;Q99P47;D3YWB9	Q8BPP6;Q99P47;D3YWB9	2;2;2	2;2;2	2;2;2	Contactin-associated protein-like 4	Cntnap4	>tr|Q8BPP6|Q8BPP6_MOUSE Contactin-associated protein-like 4 OS=Mus musculus GN=Cntnap4 PE=2 SV=1;>sp|Q99P47|CNTP4_MOUSE Contactin-associated protein-like 4 OS=Mus musculus GN=Cntnap4 PE=2 SV=2;>tr|D3YWB9|D3YWB9_MOUSE Contactin-associated protein-like 4 OS=	3	2	2	2	2	2	1	1	1	1	1	1	1	1	1	0	1	1	1	0	0	1	2	2	1	1	1	1	1	1	1	1	1	0	1	1	1	0	0	1	2	2
D3YWD8;Q2VWQ2;D3YV40	D3YWD8;Q2VWQ2;D3YV40	7;7;4	7;7;4	7;7;4	Protein kinase C-binding protein NELL1	Nell1	>tr|D3YWD8|D3YWD8_MOUSE Protein kinase C-binding protein NELL1 OS=Mus musculus GN=Nell1 PE=4 SV=1;>sp|Q2VWQ2|NELL1_MOUSE Protein kinase C-binding protein NELL1 OS=Mus musculus GN=Nell1 PE=2 SV=1;>tr|D3YV40|D3YV40_MOUSE Protein kinase C-binding protein NELL	3	7	7	7	3	3	3	3	2	3	3	7	7	3	4	2	3	3	2	3	7	7	3	3	3	3	2	3	3	7	7	3	4	2	3	3	2	3	7	7	3	3
D3YYK8;E9Q6X0;Q8R001-2;Q8R001;Q3TG90	D3YYK8;E9Q6X0;Q8R001-2;Q8R001;Q3TG90	3;3;3;3;2	3;3;3;3;2	2;2;2;2;1	Microtubule-associated protein RP/EB family member 2	Mapre2	>tr|D3YYK8|D3YYK8_MOUSE Microtubule-associated protein RP/EB family member 2 (Fragment) OS=Mus musculus GN=Mapre2 PE=4 SV=1;>tr|E9Q6X0|E9Q6X0_MOUSE Microtubule-associated protein RP/EB family member 2 OS=Mus musculus GN=Mapre2 PE=4 SV=1;>sp|Q8R001-2|MARE2_	5	3	3	2	0	0	0	0	0	3	3	0	0	0	0	0	0	0	0	0	1	0	0	0	0	0	0	3	3	0	0	0	0	0	0	0	0	0	1	0	0	0
D3YYN3;Q9D753;Q546F8	D3YYN3;Q9D753;Q546F8	1;1;1	1;1;1	1;1;1	Exosome complex component RRP43	Exosc8	>tr|D3YYN3|D3YYN3_MOUSE Exosome complex component RRP43 (Fragment) OS=Mus musculus GN=Exosc8 PE=4 SV=1;>sp|Q9D753|EXOS8_MOUSE Exosome complex component RRP43 OS=Mus musculus GN=Exosc8 PE=2 SV=1;>tr|Q546F8|Q546F8_MOUSE CBP-interacting protein 3 OS=Mus muscu	3	1	1	1	1	0	0	0	0	1	0	0	0	0	0	0	0	0	0	0	0	0	1	0	0	0	0	1	0	0	0	0	0	0	0	0	0	0	0	0	1	0
D3YYN7;Q6PIE5;Q3UHK5;Q6PIC6;Q8VCE0	D3YYN7;Q6PIE5;Q3UHK5;Q6PIC6;Q8VCE0	2;2;2;1;1	2;2;2;1;1	2;2;2;1;1	Sodium/potassium-transporting ATPase subunit alpha-2;Sodium/potassium-transporting ATPase subunit alpha-3	Atp1a2;Atp1a3	>tr|D3YYN7|D3YYN7_MOUSE Sodium/potassium-transporting ATPase subunit alpha-2 OS=Mus musculus GN=Atp1a2 PE=3 SV=1;>sp|Q6PIE5|AT1A2_MOUSE Sodium/potassium-transporting ATPase subunit alpha-2 OS=Mus musculus GN=Atp1a2 PE=1 SV=1;>tr|Q3UHK5|Q3UHK5_MOUSE MCG1421	5	2	2	2	0	0	0	0	0	1	2	0	0	0	0	0	1	1	1	1	1	0	0	0	0	0	0	1	2	0	0	0	0	0	1	1	1	1	1	0	0	0
D3YYP4;Q3UST6;P43135;P43136	D3YYP4;Q3UST6;P43135	4;3;3;1	1;0;0;0	1;0;0;0	COUP transcription factor 2	Nr2f2	>tr|D3YYP4|D3YYP4_MOUSE COUP transcription factor 2 OS=Mus musculus GN=Nr2f2 PE=4 SV=1;>tr|Q3UST6|Q3UST6_MOUSE Putative uncharacterized protein OS=Mus musculus GN=Nr2f2 PE=2 SV=1;>sp|P43135|COT2_MOUSE COUP transcription factor 2 OS=Mus musculus GN=Nr2f2 PE	4	4	1	1	1	1	0	1	1	3	4	1	0	1	1	1	1	1	3	4	0	0	1	1	0	1	1	1	1	0	0	1	1	1	1	1	0	1	0	0	1	1
Q5EBQ6;P51410;D3YYQ0;G3UW34;D3Z629	Q5EBQ6;P51410;D3YYQ0;G3UW34;D3Z629	4;4;4;3;2	4;4;4;3;2	4;4;4;3;2	60S ribosomal protein L9	Rpl9;Rpl9-ps6	>tr|Q5EBQ6|Q5EBQ6_MOUSE MCG10266, isoform CRA_a OS=Mus musculus GN=Rpl9 PE=2 SV=1;>sp|P51410|RL9_MOUSE 60S ribosomal protein L9 OS=Mus musculus GN=Rpl9 PE=2 SV=2;>tr|D3YYQ0|D3YYQ0_MOUSE Protein Gm5451 OS=Mus musculus GN=Gm5451 PE=4 SV=1;>tr|G3UW34|G3UW34_M	5	4	4	4	1	2	0	1	0	4	4	3	2	1	0	0	0	0	2	2	2	1	1	2	0	1	0	4	4	3	2	1	0	0	0	0	2	2	2	1	1	2
Q922P9;D3YYT1	Q922P9;D3YYT1	2;2	2;2	2;2	Putative oxidoreductase GLYR1	Glyr1	>sp|Q922P9|GLYR1_MOUSE Putative oxidoreductase GLYR1 OS=Mus musculus GN=Glyr1 PE=2 SV=1;>tr|D3YYT1|D3YYT1_MOUSE Putative oxidoreductase GLYR1 OS=Mus musculus GN=Glyr1 PE=4 SV=1	2	2	2	2	0	0	0	0	0	2	1	1	1	0	0	0	0	0	1	1	1	1	0	0	0	0	0	2	1	1	1	0	0	0	0	0	1	1	1	1	0	0
D3YYT7;Q545S0;P52196	D3YYT7;Q545S0;P52196	1;1;1	1;1;1	1;1;1	Sulfurtransferase;Thiosulfate sulfurtransferase	Tst	>tr|D3YYT7|D3YYT7_MOUSE Sulfurtransferase OS=Mus musculus GN=Tst PE=4 SV=1;>tr|Q545S0|Q545S0_MOUSE Sulfurtransferase OS=Mus musculus GN=Tst PE=2 SV=1;>sp|P52196|THTR_MOUSE Thiosulfate sulfurtransferase OS=Mus musculus GN=Tst PE=1 SV=3	3	1	1	1	0	1	0	1	1	1	1	1	1	0	1	0	0	0	1	1	1	1	0	1	0	1	1	1	1	1	1	0	1	0	0	0	1	1	1	1	0	1
Q99J99;Q3UW66;D3YYT8	Q99J99;Q3UW66;D3YYT8	8;8;8	8;8;8	8;8;8	3-mercaptopyruvate sulfurtransferase;Sulfurtransferase	Mpst	>sp|Q99J99|THTM_MOUSE 3-mercaptopyruvate sulfurtransferase OS=Mus musculus GN=Mpst PE=1 SV=3;>tr|Q3UW66|Q3UW66_MOUSE Sulfurtransferase OS=Mus musculus GN=Mpst PE=2 SV=1;>tr|D3YYT8|D3YYT8_MOUSE Sulfurtransferase OS=Mus musculus GN=Mpst PE=4 SV=1	3	8	8	8	0	0	0	0	0	8	8	2	1	0	0	1	0	0	2	2	1	2	0	0	0	0	0	8	8	2	1	0	0	1	0	0	2	2	1	2	0	0
Q3ULN6;D3YZ22;Q8R127	Q3ULN6;D3YZ22;Q8R127	2;2;2	2;2;2	2;2;2	Saccharopine dehydrogenase-like oxidoreductase	Sccpdh	>tr|Q3ULN6|Q3ULN6_MOUSE Uncharacterized protein OS=Mus musculus GN=Sccpdh PE=2 SV=1;>tr|D3YZ22|D3YZ22_MOUSE Saccharopine dehydrogenase-like oxidoreductase OS=Mus musculus GN=Sccpdh PE=4 SV=1;>sp|Q8R127|SCPDL_MOUSE Saccharopine dehydrogenase-like oxidoreduc	3	2	2	2	0	0	0	0	1	1	1	1	0	0	0	0	0	0	1	2	0	0	0	0	0	0	1	1	1	1	0	0	0	0	0	0	1	2	0	0	0	0
D3YZV9	D3YZV9	1	1	1			>tr|D3YZV9|D3YZV9_MOUSE Uncharacterized protein OS=Mus musculus GN=Gm7205 PE=3 SV=1	1	1	1	1	0	0	0	0	0	0	0	1	1	0	0	0	0	0	0	0	1	1	0	0	0	0	0	0	0	1	1	0	0	0	0	0	0	0	1	1	0	0
D3Z061;Q8C7R4	D3Z061;Q8C7R4	24;24	24;24	24;24	Ubiquitin-like modifier-activating enzyme 6	Uba6	>tr|D3Z061|D3Z061_MOUSE Ubiquitin-like modifier-activating enzyme 6 OS=Mus musculus GN=Uba6 PE=4 SV=1;>sp|Q8C7R4|UBA6_MOUSE Ubiquitin-like modifier-activating enzyme 6 OS=Mus musculus GN=Uba6 PE=1 SV=1	2	24	24	24	1	1	0	1	1	20	24	6	6	1	6	1	0	0	14	15	4	6	1	1	0	1	1	20	24	6	6	1	6	1	0	0	14	15	4	6	1	1
D3Z0A2;Q9JIF0-3;Q3TPF5;Q9JIF0-2;Q3UIG8;Q80WV6;F8WH01;Q9JIF0;D3Z3N0;Q9CX58;Q6PAK3	D3Z0A2;Q9JIF0-3;Q3TPF5;Q9JIF0-2;Q3UIG8;Q80WV6;F8WH01;Q9JIF0;D3Z3N0;Q9CX58	15;15;15;15;15;15;15;15;11;8;3	15;15;15;15;15;15;15;15;11;8;3	15;15;15;15;15;15;15;15;11;8;3	Protein arginine N-methyltransferase 1	Prmt1	>tr|D3Z0A2|D3Z0A2_MOUSE Protein arginine N-methyltransferase 1 OS=Mus musculus GN=Prmt1 PE=4 SV=1;>sp|Q9JIF0-3|ANM1_MOUSE Isoform 3 of Protein arginine N-methyltransferase 1 OS=Mus musculus GN=Prmt1;>tr|Q3TPF5|Q3TPF5_MOUSE Protein arginine N-methyltransfer	11	15	15	15	4	6	2	3	2	10	10	14	14	4	7	4	2	3	9	8	15	15	4	6	2	3	2	10	10	14	14	4	7	4	2	3	9	8	15	15	4	6
D3Z2H7;E9Q986;D3Z7H6;E9Q906;E9Q907;E9Q905;E9Q8Z4;E9Q8Z9;D3Z2H2;E9Q903;E9Q901;P30999-2;E9Q904;P30999-3;G3X9V2;P30999;E9Q8Z5;E9Q8Z6;E9Q8Z8	D3Z2H7;E9Q986;D3Z7H6;E9Q906;E9Q907;E9Q905;E9Q8Z4;E9Q8Z9;D3Z2H2;E9Q903;E9Q901;P30999-2;E9Q904;P30999-3;G3X9V2;P30999;E9Q8Z5;E9Q8Z6;E9Q8Z8	7;7;7;7;7;7;7;7;7;7;7;7;7;7;7;7;7;7;7	7;7;7;7;7;7;7;7;7;7;7;7;7;7;7;7;7;7;7	7;7;7;7;7;7;7;7;7;7;7;7;7;7;7;7;7;7;7	Catenin delta-1	Ctnnd1	>tr|D3Z2H7|D3Z2H7_MOUSE Catenin delta-1 OS=Mus musculus GN=Ctnnd1 PE=4 SV=1;>tr|E9Q986|E9Q986_MOUSE Catenin delta-1 OS=Mus musculus GN=Ctnnd1 PE=4 SV=1;>tr|D3Z7H6|D3Z7H6_MOUSE Catenin delta-1 OS=Mus musculus GN=Ctnnd1 PE=4 SV=1;>tr|E9Q906|E9Q906_MOUSE Cate	19	7	7	7	1	1	0	0	1	7	6	2	2	0	2	0	0	0	2	2	1	2	1	1	0	0	1	7	6	2	2	0	2	0	0	0	2	2	1	2	1	1
D3Z2H4;Q3TDN2;D3YUP4;Q3TDN2-2	D3Z2H4;Q3TDN2;D3YUP4	3;3;2;1	3;3;2;1	3;3;2;1	FAS-associated factor 2	Faf2	>tr|D3Z2H4|D3Z2H4_MOUSE FAS-associated factor 2 (Fragment) OS=Mus musculus GN=Faf2 PE=4 SV=1;>sp|Q3TDN2|FAF2_MOUSE FAS-associated factor 2 OS=Mus musculus GN=Faf2 PE=2 SV=2;>tr|D3YUP4|D3YUP4_MOUSE FAS-associated factor 2 (Fragment) OS=Mus musculus GN=Faf2	4	3	3	3	1	1	0	0	0	3	2	0	1	0	2	2	1	1	2	2	0	0	1	1	0	0	0	3	2	0	1	0	2	2	1	1	2	2	0	0	1	1
D3Z2J3;Q99PU8-2;Q99PU8;Q99PU8-3;F7CEU6;D3YXL7;D3Z1G8	D3Z2J3;Q99PU8-2;Q99PU8;Q99PU8-3;F7CEU6	28;28;28;28;22;1;1	28;28;28;28;22;1;1	28;28;28;28;22;1;1	Putative ATP-dependent RNA helicase DHX30	Dhx30	>tr|D3Z2J3|D3Z2J3_MOUSE Putative ATP-dependent RNA helicase DHX30 OS=Mus musculus GN=Dhx30 PE=4 SV=1;>sp|Q99PU8-2|DHX30_MOUSE Isoform 2 of Putative ATP-dependent RNA helicase DHX30 OS=Mus musculus GN=Dhx30;>sp|Q99PU8|DHX30_MOUSE Putative ATP-dependent RNA	7	28	28	28	2	3	2	1	2	27	26	2	3	3	3	2	1	3	24	21	1	4	2	3	2	1	2	27	26	2	3	3	3	2	1	3	24	21	1	4	2	3
D3Z2T2;O55234	D3Z2T2;O55234	4;4	4;4	4;4	Proteasome subunit beta type-5	Psmb5	>tr|D3Z2T2|D3Z2T2_MOUSE Proteasome subunit beta type OS=Mus musculus GN=Psmb5 PE=3 SV=1;>sp|O55234|PSB5_MOUSE Proteasome subunit beta type-5 OS=Mus musculus GN=Psmb5 PE=1 SV=3	2	4	4	4	1	2	0	0	2	3	4	1	0	0	1	0	0	2	3	1	2	4	1	2	0	0	2	3	4	1	0	0	1	0	0	2	3	1	2	4	1	2
D3Z2W7;O09158;D3YYZ0	D3Z2W7;O09158;D3YYZ0	2;1;1	2;1;1	2;1;1	Cytochrome P450 3A25	Cyp3a59;Cyp3a25;Cyp3a57	>tr|D3Z2W7|D3Z2W7_MOUSE Protein Cyp3a59 OS=Mus musculus GN=Cyp3a59 PE=3 SV=1;>sp|O09158|CP3AP_MOUSE Cytochrome P450 3A25 OS=Mus musculus GN=Cyp3a25 PE=2 SV=1;>tr|D3YYZ0|D3YYZ0_MOUSE Protein Cyp3a57 OS=Mus musculus GN=Cyp3a57 PE=3 SV=1	3	2	2	2	1	1	1	1	1	1	1	1	1	2	2	1	0	1	2	1	1	1	1	1	1	1	1	1	1	1	1	2	2	1	0	1	2	1	1	1	1	1
F6XIG5;D3Z315;F6YFR7;O89079	F6XIG5;D3Z315;F6YFR7;O89079	1;1;1;1	1;1;1;1	1;1;1;1	Coatomer subunit epsilon	Cope	>tr|F6XIG5|F6XIG5_MOUSE Coatomer subunit epsilon (Fragment) OS=Mus musculus GN=Cope PE=4 SV=1;>tr|D3Z315|D3Z315_MOUSE Coatomer subunit epsilon (Fragment) OS=Mus musculus GN=Cope PE=4 SV=1;>tr|F6YFR7|F6YFR7_MOUSE Coatomer subunit epsilon (Fragment) OS=Mus m	4	1	1	1	0	0	0	0	0	1	0	0	0	0	0	0	0	0	0	0	0	0	0	0	0	0	0	1	0	0	0	0	0	0	0	0	0	0	0	0	0	0
D3Z320;Q64689	D3Z320;Q64689	6;6	6;6	6;6	Sia-alpha-2,3-Gal-beta-1,4-GlcNAc-R:alpha 2,8-sialyltransferase	St8sia3	>tr|D3Z320|D3Z320_MOUSE Sia-alpha-2,3-Gal-beta-1,4-GlcNAc-R:alpha 2,8-sialyltransferase (Fragment) OS=Mus musculus GN=St8sia3 PE=4 SV=1;>sp|Q64689|SIA8C_MOUSE Sia-alpha-2,3-Gal-beta-1,4-GlcNAc-R:alpha 2,8-sialyltransferase OS=Mus musculus GN=St8sia3 PE=2 S	2	6	6	6	2	3	1	4	3	4	3	5	5	0	2	1	3	3	5	4	5	6	2	3	1	4	3	4	3	5	5	0	2	1	3	3	5	4	5	6	2	3
Q63844;D3Z3G6	Q63844;D3Z3G6	3;3	2;2	2;2	Mitogen-activated protein kinase 3	Mapk3	>sp|Q63844|MK03_MOUSE Mitogen-activated protein kinase 3 OS=Mus musculus GN=Mapk3 PE=1 SV=5;>tr|D3Z3G6|D3Z3G6_MOUSE Mitogen-activated protein kinase 3 OS=Mus musculus GN=Mapk3 PE=4 SV=1	2	3	2	2	1	1	0	0	0	2	2	2	2	1	1	0	0	0	0	3	2	2	0	0	0	0	0	1	1	1	1	0	0	0	0	0	0	2	1	1	0	0
D3Z3J6;Q8VE62;G3UYE5;F6Y616;G3UZ67	D3Z3J6;Q8VE62;G3UYE5;F6Y616	3;3;3;3;1	3;3;3;3;1	3;3;3;3;1	Polyadenylate-binding protein-interacting protein 1	Paip1	>tr|D3Z3J6|D3Z3J6_MOUSE Polyadenylate-binding protein-interacting protein 1 OS=Mus musculus GN=Paip1 PE=4 SV=1;>sp|Q8VE62|PAIP1_MOUSE Polyadenylate-binding protein-interacting protein 1 OS=Mus musculus GN=Paip1 PE=2 SV=1;>tr|G3UYE5|G3UYE5_MOUSE Polyadenyla	5	3	3	3	1	1	0	0	0	1	1	1	2	1	1	1	0	0	0	0	1	1	1	1	0	0	0	1	1	1	2	1	1	1	0	0	0	0	1	1	1	1
Q9CPR4;Q6ZWZ7;D3Z3R2;F8VQL2;F6VWT4;F8VQM6;B2RY53;F6YKV1	Q9CPR4;Q6ZWZ7;D3Z3R2;F8VQL2;F6VWT4;F8VQM6	4;4;4;4;4;2;1;1	4;4;4;4;4;2;1;1	4;4;4;4;4;2;1;1	60S ribosomal protein L17	Rpl17	>sp|Q9CPR4|RL17_MOUSE 60S ribosomal protein L176660;296661;296662;296663;296664;296665;336868;336869;336870;336871;336872;336873;336874;336875;336876;336877;336878;336879;336880;336881;336882;336883;336884;336885;336886;336887;336888;336889;336890;336891;336892;336893;336894;336895;336896;336897;336898;336899;336900;336901;336902;336903;336904;336905;336906;336907;336908;336909;336910;336911;3369…	2250;2251;2252;2253;2254;2255;2256;2257;2258;2259;2260;2261;2262;2263;2264;2265;2266;2267;2268;2269;2270;2271;2272;2273;2274;2275;2276;6360;9709;9710;9711;9712;9713;9714;9715;9716;9717;9718;9719;9720;9721;9722;9723;9724;9725;11656;11657;11658;11659;11660;11661;11662;11663;11664;11665;11666;11667;11668;11669;11670;11671;11672;11673;11674;30520;30521;30522;30523;30524;30525;30526;30527;30528;30529;…	2251;6360;9720;11660;30521;39141;39878;45780;51723;61672;62430;66027;69717;96030;105037;105441;122144;123087;150194;152150;158586;158596;183801;183831;185787
O88447;Q5UE59;E9QM07;E9QKS0;E9Q7C9;Q7TNF4;D3Z5T6;Q8CD76	O88447;Q5UE59;E9QM07;E9QKS0;E9Q7C9;Q7TNF4;D3Z5T6;Q8CD76	9;9;9;9;9;9;9;9	9;9;9;9;9;9;9;9	6;6;6;6;6;6;6;6	Kinesin light chain 1	Klc1	>sp|O88447|KLC1_MOUSE Kinesin light chain 1 OS=Mus musculus GN=Klc1 PE=1 SV=3;>tr|Q5UE59|Q5UE59_MOUSE Kinesin light chain 1 OS=Mus musculus GN=Klc1 PE=2 SV=1;>tr|E9QM07|E9QM07_MOUSE Kinesin light chain 1 OS=Mus musculus GN=Klc1 PE=4 SV=1;>tr|E9QKS0|E9QKS0_	8	9	9	6	2	2	1	0	0	8	7	3	3	2	2	1	1	0	4	4	4	4	2	2	1	0	0	8	7	3	3	2	2	1	1	0	4	4	4	4	1	2
D3Z601;Q99JH7	D3Z601;Q99JH7	28;28	28;28	28;28	Calsyntenin-3	Clstn3	>tr|D3Z601|D3Z601_MOUSE Calsyntenin-3 OS=Mus musculus GN=Clstn3 PE=4 SV=1;>sp|Q99JH7|CSTN3_MOUSE Calsyntenin-3 OS=Mus musculus GN=Clstn3 PE=1 SV=1	2	28	28	28	20	22	16	20	17	21	22	22	22	20	23	16	19	18	23	23	23	24	20	22	16	20	17	21	22	22	22	20	23	16	19	18	23	23	23	24	20	22
D3Z6F5;Q03265;D6RJ16	D3Z6F5;Q03265	12;12;1	12;12;1	12;12;1	ATP synthase subunit alpha;ATP synthase subunit alpha, mitochondrial	Atp5a1	>tr|D3Z6F5|D3Z6F5_MOUSE ATP synthase subunit alpha OS=Mus musculus GN=Atp5a1 PE=3 SV=1;>sp|Q03265|ATPA_MOUSE ATP synthase subunit alpha, mitochondrial OS=Mus musculus GN=Atp5a1 PE=1 SV=1	3	12	12	12	2	2	1	4	2	12	9	3	7	2	3	1	2	3	9	9	4	5	2	2	1	4	2	12	9	3	7	2	3	1	2	3	9	9	4	5	2	2
P14115;D3Z6J9;D3YZN6;E9QP28	P14115;D3Z6J9;D3YZN6;E9QP28	3;3;2;2	3;3;2;2	3;3;2;2	60S ribosomal protein L27a	Rpl27a	>sp|P14115|RL27A_MOUSE 60S ribosomal protein L27a OS=Mus musculus GN=Rpl27a PE=2 SV=5;>tr|D3Z6J9|D3Z6J9_MOUSE Protein Gm5908 OS=Mus musculus GN=Gm5908 PE=3 SV=1;>tr|D3YZN6|D3YZN6_MOUSE MCG49843 OS=Mus musculus GN=Rpl27a-ps1 PE=3 SV=1;>tr|E9QP28|E9QP28_MOUS	4	3	3	3	0	2	0	1	0	3	3	3	1	1	0	1	0	0	1	0	2	1	0	2	0	1	0	3	3	3	1	1	0	1	0	0	1	0	2	1	0	2
P35922-9;P35922-8;E9QAS9;P35922-3;E9QAT0;D3Z6U8;P35922-7;E9QNF5;P35922-2;Q6AXB7;P35922;E9QAS8;P35922-11;P35922-10;P35922-5;P35922-4;P35922-12;P35922-6	P35922-9;P35922-8;E9QAS9;P35922-3;E9QAT0;D3Z6U8;P35922-7;E9QNF5;P35922-2;Q6AXB7;P35922;E9QAS8;P35922-11;P35922-10;P35922-5;P35922-4;P35922-12;P35922-6	3;3;3;3;3;3;3;3;3;3;3;3;2;2;2;2;2;2	2;2;2;2;2;2;2;2;2;2;2;2;2;2;2;2;2;2	2;2;2;2;2;2;2;2;2;2;2;2;2;2;2;2;2;2	Fragile X mental retardation protein 1 homolog	Fmr1	>sp|P35922-9|FMR1_MOUSE Isoform ISO9 of Fragile X mental retardation protein 1 homolog OS=Mus musculus GN=Fmr1;>sp|P35922-8|FMR1_MOUSE Isoform ISO8 of Fragile X mental retardation protein 1 homolog OS=Mus musculus GN=Fmr1;>tr|E9QAS9|E9QAS9_MOUSE Fragile X	18	3	2	2	0	0	0	0	0	3	3	2	1	0	0	0	0	1	2	1	1	2	0	0	0	0	0	2	2	2	1	0	0	0	0	0	1	0	1	2	0	0
Q61749;Q61749-2;D3Z780	Q61749;Q61749-2;D3Z780	1;1;1	1;1;1	1;1;1	Translation initiation factor eIF-2B subunit delta	Eif2b4	>sp|Q61749|EI2BD_MOUSE Translation initiation factor eIF-2B subunit delta OS=Mus musculus GN=Eif2b4 PE=2 SV=2;>sp|Q61749-2|EI2BD_MOUSE Isoform 2 of Translation initiation factor eIF-2B subunit delta OS=Mus musculus GN=Eif2b4;>tr|D3Z780|D3Z780_MOUSE Transla	3	1	1	1	0	0	0	0	0	1	1	1	1	0	0	0	0	0	1	1	0	1	0	0	0	0	0	1	1	1	1	0	0	0	0	0	1	1	0	1	0	0
D3Z783;F8WJD0;P31750;D3YXX3	D3Z783;F8WJD0;P31750	3;3;3;1	3;3;3;1	3;3;3;1	RAC-alpha serine/threonine-protein kinase	Akt1	>tr|D3Z783|D3Z783_MOUSE RAC-alpha serine/threonine-protein kinase OS=Mus musculus GN=Akt1 PE=4 SV=2;>tr|F8WJD0|F8WJD0_MOUSE RAC-alpha serine/threonine-protein kinase OS=Mus musculus GN=Akt1 PE=4 SV=1;>sp|P31750|AKT1_MOUSE RAC-alpha serine/threonine-protein	4	3	3	3	0	0	0	0	0	3	2	0	0	0	0	0	0	0	1	2	1	1	0	0	0	0	0	3	2	0	0	0	0	0	0	0	1	2	1	1	0	0
D6RG59;D3Z795;Q9JK23	D6RG59;D3Z795;Q9JK23	3;3;3	3;3;3	3;3;3	Proteasome assembly chaperone 1	Psmg1	>tr|D6RG59|D6RG59_MOUSE Proteasome assembly chaperone 1 OS=Mus musculus GN=Psmg1 PE=4 SV=1;>tr|D3Z795|D3Z795_MOUSE Proteasome assembly chaperone 1 OS=Mus musculus GN=Psmg1 PE=4 SV=1;>sp|Q9JK23|PSMG1_MOUSE Proteasome assembly chaperone 1 OS=Mus musculus GN=	3	3	3	3	1	0	0	0	0	3	3	2	1	0	0	0	0	0	1	3	3	2	1	0	0	0	0	3	3	2	1	0	0	0	0	0	1	3	3	2	1	0
Q8BWY9;D3Z7B5	Q8BWY9;D3Z7B5	1;1	1;1	1;1	Protein CIP2A	Kiaa1524;C330027C09Rik	>sp|Q8BWY9|CIP2A_MOUSE Protein CIP2A OS=Mus musculus GN=Kiaa1524 PE=2 SV=3;>tr|D3Z7B5|D3Z7B5_MOUSE Uncharacterized protein OS=Mus musculus GN=C330027C09Rik PE=4 SV=1	2	1	1	1	0	0	0	0	0	0	1	0	0	0	0	0	0	0	0	0	0	0	0	0	0	0	0	0	1	0	0	0	0	0	0	0	0	0	0	0	0	0
D3Z7D2;Q9Z120	D3Z7D2;Q9Z120	1;1	1;1	1;1	tRNA (guanine-N(7)-)-methyltransferase	Mettl1	>tr|D3Z7D2|D3Z7D2_MOUSE tRNA (guanine-N(7)-)-methyltransferase OS=Mus musculus GN=Mettl1 PE=4 SV=1;>sp|Q9Z120|TRMB_MOUSE tRNA (guanine-N(7)-)-methyltransferase OS=Mus musculus GN=Mettl1 PE=2 SV=1	2	1	1	1	0	0	0	0	0	1	0	0	0	0	0	0	0	0	0	0	0	0	0	0	0	0	0	1	0	0	0	0	0	0	0	0	0	0	0	0	0	0
D3Z7E5;Q2NL51	D3Z7E5;Q2NL51	3;3	2;2	2;2	Glycogen synthase kinase-3 alpha	Gsk3a	>tr|D3Z7E5|D3Z7E5_MOUSE Glycogen synthase kinase-3 alpha OS=Mus musculus GN=Gsk3a PE=4 SV=1;>sp|Q2NL51|GSK3A_MOUSE Glycogen synthase kinase-3 alpha OS=Mus musculus GN=Gsk3a PE=1 SV=2	2	3	2	2	0	0	0	0	0	3	3	1	1	0	0	0	0	0	2	2	0	1	0	0	0	0	0	2	2	1	1	0	0	0	0	0	1	1	0	1	0	0
Q8BFS6-3;D3Z7F7;Q8BFS6-4;Q8BFS6-2;Q8BFS6	Q8BFS6-3;D3Z7F7;Q8BFS6-4;Q8BFS6-2;Q8BFS6	1;1;1;1;1	1;1;1;1;1	1;1;1;1;1	Calcineurin-like phosphoesterase domain-containing protein 1	Cpped1	>sp|Q8BFS6-3|CPPED_MOUSE Isoform 3 of Calcineurin-like phosphoesterase domain-containing protein 1 OS=Mus musculus GN=Cpped1;>tr|D3Z7F7|D3Z7F7_MOUSE Calcineurin-like phosphoesterase domain-containing protein 1 (Fragment) OS=Mus musculus GN=Cpped1 PE=4 SV=1	5	1	1	1	1	1	0	1	1	1	1	1	1	1	1	0	0	1	1	1	1	1	1	1	0	1	1	1	1	1	1	1	1	0	0	1	1	1	1	1	1	1
D3Z7M9;O35381;F6UFG6;D3YYE1;Q64G17;E9Q148	D3Z7M9;O35381;F6UFG6;D3YYE1	10;10;9;9;4;3	10;10;9;9;4;3	7;7;6;6;2;0	Acidic leucine-rich nuclear phosphoprotein 32 family member A	Anp32a	>tr|D3Z7M9|D3Z7M9_MOUSE Acidic leucine-rich nuclear phosphoprotein 32 family member A OS=Mus musculus GN=Anp32a PE=4 SV=1;>sp|O35381|AN32A_MOUSE Acidic leucine-rich nuclear phosphoprotein 32 family member A OS=Mus musculus GN=Anp32a PE=1 SV=1;>tr|F6UFG6|F6	6	10	10	7	4	4	1	1	2	10	10	9	10	5	6	1	1	1	7	9	7	8	4	4	1	1	2	10	10	9	10	5	6	1	1	1	7	9	7	8	3	3
Q8R5M8-5;E0CY16;Q8R5M8-4;Q8R5M8-3;Q8R5M8-2;Q8R5M8;E9PYN1	Q8R5M8-5;E0CY16;Q8R5M8-4;Q8R5M8-3;Q8R5M8-2;Q8R5M8;E9PYN1	2;2;2;2;2;2;2	2;2;2;2;2;2;2	2;2;2;2;2;2;2	Cell adhesion molecule 1	Cadm1	>sp|Q8R5M8-5|CADM1_MOUSE Isoform 5 of Cell adhesion molecule 1 OS=Mus musculus GN=Cadm1;>tr|E0CY16|E0CY16_MOUSE Cell adhesion molecule 1 OS=Mus musculus GN=Cadm1 PE=4 SV=1;>sp|Q8R5M8-4|CADM1_MOUSE Isoform 4 of Cell adhesion molecule 1 OS=Mus musculus GN=Ca	7	2	2	2	2	2	0	2	2	2	2	1	1	0	0	0	1	1	1	1	1	1	2	2	0	2	2	2	2	1	1	0	0	0	1	1	1	1	1	1	2	2
E0CY18;Q91X58;E0CYP5	E0CY18;Q91X58;E0CYP5	2;2;1	2;2;1	2;2;1	AN1-type zinc finger protein 2B	Zfand2b	>tr|E0CY18|E0CY18_MOUSE AN1-type zinc finger protein 2B (Fragment) OS=Mus musculus GN=Zfand2b PE=4 SV=1;>sp|Q91X58|ZFN2B_MOUSE AN1-type zinc finger protein 2B OS=Mus musculus GN=Zfand2b PE=1 SV=1;>tr|E0CYP5|E0CYP5_MOUSE AN1-type zinc finger protein 2B OS=M	3	2	2	2	0	0	0	0	0	0	0	0	0	1	0	0	0	0	1	1	1	1	0	0	0	0	0	0	0	0	0	1	0	0	0	0	1	1	1	1	0	0
E0CY23;P48722-2;P48722;F6SMW7	E0CY23;P48722-2;P48722	3;3;3;1	2;2;2;1	2;2;2;1	Heat shock 70 kDa protein 4L	Hspa4l	>tr|E0CY23|E0CY23_MOUSE Heat shock 70 kDa protein 4L (Fragment) OS=Mus musculus GN=Hspa4l PE=3 SV=1;>sp|P48722-2|HS74L_MOUSE Isoform 2 of Heat shock 70 kDa protein 4L OS=Mus musculus GN=Hspa4l;>sp|P48722|HS74L_MOUSE Heat shock 70 kDa protein 4L OS=Mus musc	4	3	2	2	1	1	0	0	0	2	2	1	0	1	1	0	0	0	2	1	1	1	1	1	0	0	0	2	2	0	0	0	0	0	0	0	2	1	0	0	1	1
E0CYB1;E0CY53;Q8BWG8-2;Q8BWG8	E0CYB1;E0CY53;Q8BWG8-2;Q8BWG8	1;1;1;1	1;1;1;1	1;1;1;1	Beta-arrestin-1	Arrb1	>tr|E0CYB1|E0CYB1_MOUSE Beta-arrestin-1 (Fragment) OS=Mus musculus GN=Arrb1 PE=4 SV=1;>tr|E0CY53|E0CY53_MOUSE Beta-arrestin-1 (Fragment) OS=Mus musculus GN=Arrb1 PE=4 SV=1;>sp|Q8BWG8-2|ARRB1_MOUSE Isoform 1B of Beta-arrestin-1 OS=Mus musculus GN=Arrb1;>sp|	4	1	1	1	0	0	0	0	0	1	1	1	1	0	0	0	0	0	0	0	1	1	0	0	0	0	0	1	1	1	1	0	0	0	0	0	0	0	1	1	0	0
Q9ER69;E0CYH0	Q9ER69;E0CYH0	1;1	1;1	1;1	Pre-mRNA-splicing regulator WTAP	Wtap	>sp|Q9ER69|FL2D_MOUSE Pre-mRNA-splicing regulator WTAP OS=Mus musculus GN=Wtap PE=2 SV=3;>tr|E0CYH0|E0CYH0_MOUSE MCG16685, isoform CRA_d OS=Mus musculus GN=Wtap PE=4 SV=1	2	1	1	1	0	0	0	0	0	0	0	1	1	0	0	0	0	0	0	0	1	1	0	0	0	0	0	0	0	1	1	0	0	0	0	0	0	0	1	1	0	0
Q6P6L0-3;E0CYM1	Q6P6L0-3;E0CYM1	1;1	1;1	1;1		Filip1l	>sp|Q6P6L0-3|FIL1L_MOUSE Isoform 3 of Filamin A-interacting protein 1-like OS=Mus musculus GN=Filip1l;>tr|E0CYM1|E0CYM1_MOUSE Filamin A-interacting protein 1-like OS=Mus musculus GN=Filip1l PE=4 SV=1	2	1	1	1	0	0	0	1	0	0	0	0	0	0	0	0	0	0	0	0	0	0	0	0	0	1	0	0	0	0	0	0	0	0	0	0	0	0	0	0	0	0
E0CYQ2;Q9CQ48	E0CYQ2;Q9CQ48	1;1	1;1	1;1	NudC domain-containing protein 2	Nudcd2	>tr|E0CYQ2|E0CYQ2_MOUSE NudC domain-containing protein 2 OS=Mus musculus GN=Nudcd2 PE=4 SV=1;>sp|Q9CQ48|NUDC2_MOUSE NudC domain-containing protein 2 OS=Mus musculus GN=Nudcd2 PE=1 SV=1	2	1	1	1	1	1	1	1	1	1	1	1	1	1	1	1	1	1	1	1	1	1	1	1	1	1	1	1	1	1	1	1	1	1	1	1	1	1	1	1	1	1
G3XA21;E0CZ22;D3Z624;E9PYI5	G3XA21;E0CZ22;D3Z624	3;3;2;1	3;3;2;1	3;3;2;1		Mroh1	>tr|G3XA21|G3XA21_MOUSE MCG134445, isoform CRA_a OS=Mus musculus GN=Heatr7a PE=4 SV=1;>tr|E0CZ22|E0CZ22_MOUSE Protein Heatr7a OS=Mus musculus GN=Heatr7a PE=4 SV=1;>tr|D3Z624|D3Z624_MOUSE Protein Heatr7a OS=Mus musculus GN=Heatr7a PE=4 SV=2	4	3	3	3	1	0	0	0	0	2	1	0	0	1	0	0	0	0	1	0	0	0	1	0	0	0	0	2	1	0	0	1	0	0	0	0	1	0	0	0	1	0
P28740-2;F8VQ42;P28740;P28740-1;E0CZ72;Q9D481;F6SUU5	P28740-2;F8VQ42;P28740;P28740-1;E0CZ72	8;8;8;8;8;3;2	8;8;8;8;8;3;2	8;8;8;8;8;3;2	Kinesin-like protein KIF2A	Kif2a	>sp|	0	1957700	3897000	0	226670	0	0	0	0	0	11643000	19333000	0	0	0	0	0	0	0	6981400	7384200	0	0	0	0	0	0	0	4	5	0	0	0	0	0	0	0	0	0	0	0
F6SMY7;Q7TPH6-2;Q7TPH6;E9QKA8;E9PUJ6;F6T4V9	F6SMY7;Q7TPH6-2;Q7TPH6;E9QKA8;E9PUJ6	8;8;8;8;8;2	8;8;8;8;8;2	8;8;8;8;8;2	Probable E3 ubiquitin-protein ligase MYCBP2	Mycbp2	>tr|F6SMY7|F6SMY7_MOUSE Probable E3 ubiquitin-protein ligase MYCBP2 (Fragment) OS=Mus musculus GN=Mycbp2 PE=4 SV=1;>sp|Q7TPH6-2|MYCB2_MOUSE Isoform 2 of Probable E3 ubiquitin-protein ligase MYCBP2 OS=Mus musculus GN=Mycbp2;>sp|Q7TPH6|MYCB2_MOUSE Probable E	6	8	8	8	0	0	1	0	1	4	7	0	1	0	0	0	0	0	0	1	0	0	0	0	1	0	1	4	7	0	1	0	0	0	0	0	0	1	0	0	0	0
Q91ZF5;E9PUL3	Q91ZF5;E9PUL3	1;1	1;1	1;1		Clca4	>tr|Q91ZF5|Q91ZF5_MOUSE Calcium-activated chloride channel CLCA4 OS=Mus musculus GN=Clca4 PE=2 SV=1;>tr|E9PUL3|E9PUL3_MOUSE Calcium-activated chloride channel regulator 4 OS=Mus musculus GN=Clca4 PE=4 SV=1	2	1	1	1	0	1	1	0	0	0	0	0	0	1	0	0	0	0	0	0	1	0	0	1	1	0	0	0	0	0	0	1	0	0	0	0	0	0	1	0	0	1
E9Q9Z5;E9Q5N7;E9PUM9;E9Q7X7;E9PUN0;F6WN33;F6Y027	E9Q9Z5;E9Q5N7;E9PUM9;E9Q7X7;E9PUN0	27;27;27;27;22;3;3	27;27;27;27;22;3;3	20;20;20;20;17;3;3		Nrxn2	>tr|E9Q9Z5|E9Q9Z5_MOUSE Protein Nrxn2 OS=Mus musculus GN=Nrxn2 PE=4 SV=1;>tr|E9Q5N7|E9Q5N7_MOUSE Protein Nrxn2 OS=Mus musculus GN=Nrxn2 PE=4 SV=1;>tr|E9PUM9|E9PUM9_MOUSE Protein Nrxn2 OS=Mus musculus GN=Nrxn2 PE=4 SV=1;>tr|E9Q7X7|E9Q7X7_MOUSE Protein Nrxn2	7	27	27	20	16	17	12	15	15	21	22	20	21	15	17	11	14	12	17	17	23	22	16	17	12	15	15	21	22	20	21	15	17	11	14	12	17	17	23	22	11	12
E9PUN2;E9PUN1	E9PUN2;E9PUN1	7;5	1;1	1;1		Nrxn2	>tr|E9PUN2|E9PUN2_MOUSE Protein Nrxn2 OS=Mus musculus GN=Nrxn2 PE=4 SV=1;>tr|E9PUN1|E9PUN1_MOUSE Protein Nrxn2 OS=Mus musculus GN=Nrxn2 PE=4 SV=1	2	7	1	1	5	5	4	4	5	6	5	7	7	4	4	3	5	5	5	4	7	7	1	1	0	0	1	1	0	1	1	0	0	0	0	0	0	0	1	1	1	1
E9PV80;Q61026	E9PV80;Q61026	1;1	1;1	1;1	Nuclear receptor coactivator 2	Ncoa2	>tr|E9PV80|E9PV80_MOUSE Nuclear receptor coactivator 2 OS=Mus musculus GN=Ncoa2 PE=4 SV=1;>sp|Q61026|NCOA2_MOUSE Nuclear receptor coactivator 2 OS=Mus musculus GN=Ncoa2 PE=1 SV=3	2	1	1	1	1	1	1	1	1	0	0	0	0	1	1	0	0	1	1	1	1	1	1	1	1	1	1	0	0	0	0	1	1	0	0	1	1	1	1	1	1	1
E9PVA8;Q8BIX2;E9Q005;Q6NV94	E9PVA8;Q8BIX2	44;24;21;11	44;24;21;11	44;24;21;11		Gcn1l1	>tr|E9PVA8|E9PVA8_MOUSE Protein Gcn1l1 OS=Mus musculus GN=Gcn1l1 PE=4 SV=1;>tr|Q8BIX2|Q8BIX2_MOUSE Protein Gcn1l1 OS=Mus musculus GN=Gcn1l1 PE=2 SV=1	4	44	44	44	3	5	0	3	3	44	44	7	1	3	4	2	2	2	31	39	7	7	3	5	0	3	3	44	44	7	1	3	4	2	2	2	31	39	7	7	3	5
E9PVC6;Q6NZJ6-2;E9Q9E1;E9PVC5;Q6NZJ6;E9Q298;E9Q770	E9PVC6;Q6NZJ6-2;E9Q9E1;E9PVC5;Q6NZJ6;E9Q298;E9Q770	7;7;7;7;7;5;4	7;7;7;7;7;5;4	6;6;6;6;6;4;3	Eukaryotic translation initiation factor 4 gamma 1	Eif4g1	>tr|E9PVC6|E9PVC6_MOUSE Eukaryotic translation initiation factor 4 gamma 1 OS=Mus musculus GN=Eif4g1 PE=4 SV=1;>sp|Q6NZJ6-2|IF4G1_MOUSE Isoform 2 of Eukaryotic translation initiation factor 4 gamma 1 OS=Mus musculus GN=Eif4g1;>tr|E9Q9E1|E9Q9E1_MOUSE Eukary	7	7	7	6	1	1	1	1	1	5	6	4	3	2	2	1	0	1	3	2	3	4	1	1	1	1	1	5	6	4	3	2	2	1	0	1	3	2	3	4	0	1
E9PVK4;Q0HA38	E9PVK4;Q0HA38	1;1	1;1	1;1	Tetratricopeptide repeat protein 21B	Ttc21b	>tr|E9PVK4|E9PVK4_MOUSE Tetratricopeptide repeat protein 21B OS=Mus musculus GN=Ttc21b PE=4 SV=1;>sp|Q0HA38|TT21B_MOUSE Tetratricopeptide repeat protein 21B OS=Mus musculus GN=Ttc21b PE=2 SV=1	2	1	1	1	0	0	0	0	0	0	1	0	0	0	0	0	0	0	0	0	0	0	0	0	0	0	0	0	1	0	0	0	0	0	0	0	0	0	0	0	0	0
G3UVU9;Q9ERI5-2;E9PVN0;Q9ERI5	G3UVU9;Q9ERI5-2;E9PVN0;Q9ERI5	1;1;1;1	1;1;1;1	1;1;1;1	Bifunctional arginine demethylase and lysyl-hydroxylase JMJD6	Jmjd6	>tr|G3UVU9|G3UVU9_MOUSE Bifunctional arginine demethylase and lysyl-hydroxylase JMJD6 OS=Mus musculus GN=Jmjd6 PE=4 SV=1;>sp|Q9ERI5-2|JMJD6_MOUSE Isoform 2 of Bifunctional arginine demethylase and lysyl-hydroxylase JMJD6 OS=Mus musculus GN=Jmjd6;>tr|E9PVN0	4	1	1	1	0	0	0	0	0	1	1	0	0	0	0	0	0	0	0	0	0	0	0	0	0	0	0	1	1	0	0	0	0	0	0	0	0	0	0	0	0	0
E9Q661;Q80X82;E9PVR1;F8WJD4;E9Q937;D3Z2M2	E9Q661;Q80X82;E9PVR1;F8WJD4;E9Q937	3;3;3;3;2;1	3;3;3;3;2;1	3;3;3;3;2;1	Symplekin	Sympk	>tr|E9Q661|E9Q661_MOUSE Symplekin OS=Mus musculus GN=Sympk PE=4 SV=1;>sp|Q80X82|SYMPK_MOUSE Symplekin OS=Mus musculus GN=Sympk PE=1 SV=1;>tr|E9PVR1|E9PVR1_MOUSE Symplekin OS=Mus musculus GN=Sympk PE=4 SV=1;>tr|F8WJD4|F8WJD4_MOUSE Symplekin OS=Mus musculus	6	3	3	3	0	0	0	0	0	3	3	0	1	0	0	0	0	0	1	1	1	0	0	0	0	0	0	3	3	0	1	0	0	0	0	0	1	1	1	0	0	0
E9Q736;E9PVT8;Q61245-2;Q61245;E9Q734	E9Q736;E9PVT8;Q61245-2;Q61245;E9Q734	2;2;2;2;1	2;2;2;2;1	2;2;2;2;1	Collagen alpha-1(XI) chain	Col11a1	>tr|E9Q736|E9Q736_MOUSE Collagen alpha-1(XI) chain OS=Mus musculus GN=Col11a1 PE=4 SV=1;>tr|E9PVT8|E9PVT8_MOUSE Collagen alpha-1(XI) chain (Fragment) OS=Mus musculus GN=Col11a1 PE=4 SV=1;>sp|Q61245-2|COBA1_MOUSE Isoform Short of Collagen alpha-1(XI) chain	5	2	2	2	0	0	0	0	1	1	1	2	2	0	0	0	0	1	0	1	2	2	0	0	0	0	1	1	1	2	2	0	0	0	0	1	0	1	2	2	0	0
E9Q175;E9Q3L1;E9PVU0;E9Q174;E9QQ82;Q64331;E9Q178	E9Q175;E9Q3L1;E9PVU0;E9Q174;E9QQ82;Q64331	11;11;11;11;10;10;2	11;11;11;11;10;10;2	11;11;11;11;10;10;2	Unconventional myosin-VI	Myo6	>tr|E9Q175|E9Q175_MOUSE Unconventional myosin-VI OS=Mus musculus GN=Myo6 PE=4 SV=1;>tr|E9Q3L1|E9Q3L1_MOUSE Unconventional myosin-VI OS=Mus musculus GN=Myo6 PE=4 SV=1;>tr|E9PVU0|E9PVU0_MOUSE Unconventional myosin-VI OS=Mus musculus GN=Myo6 PE=4 SV=1;>tr|E9Q	7	11	11	11	1	0	1	0	0	8	10	1	1	2	1	0	0	1	2	2	1	0	1	0	1	0	0	8	10	1	1	2	1	0	0	1	2	2	1	0	1	0
Q9CZM2;Q5M8Q0;E9QAZ2;E9PWH9;F8WI79;D3Z0H4;E9Q1X1;B8JKK2	Q9CZM2;Q5M8Q0;E9QAZ2;E9PWH9;F8WI79;D3Z0H4	9;9;9;9;7;6;4;3	9;9;9;9;7;6;4;3	9;9;9;9;7;6;4;3	60S ribosomal protein L15;Ribosomal protein L15	Rpl15;Gm10020	>sp|Q9CZM2|RL15_MOUSE 60S ribosomal protein L15 OS=Mus musculus GN=Rpl15 PE=2 SV=4;>tr|Q5M8Q0|Q5M8Q0_MOUSE Ribosomal protein L15 OS=Mus musculus GN=Rpl15 PE=2 SV=1;>tr|E9QAZ2|E9QAZ2_MOUSE Ribosomal protein L15 OS=Mus musculus GN=Gm10020 PE=3 SV=1;>tr|E9PWH	8	9	9	9	1	0	1	1	1	8	9	3	3	3	1	2	1	1	8	5	4	3	1	0	1	1	1	8	9	3	3	3	1	2	1	1	8	5	4	3	1	0
E9PWS1;Q8BZ98-2;Q8BZ98;E9QLL2	E9PWS1;Q8BZ98-2;Q8BZ98;E9QLL2	4;4;4;4	1;1;1;1	0;0;0;0	Dynamin-3	Dnm3	>tr|E9PWS1|E9PWS1_MOUSE Dynamin-3 OS=Mus musculus GN=Dnm3 PE=3 SV=1;>sp|Q8BZ98-2|DYN3_MOUSE Isoform 2 of Dynamin-3 OS=Mus musculus GN=Dnm3;>sp|Q8BZ98|DYN3_MOUSE Dynamin-3 OS=Mus musculus GN=Dnm3 PE=1 SV=1;>tr|E9QLL2|E9QLL2_MOUSE Dynamin-3 OS=Mus musculus G	4	4	1	0	0	1	1	0	0	4	3	2	2	1	1	0	0	0	2	3	2	2	0	0	0	0	0	1	0	1	1	0	0	0	0	0	0	1	1	1	0	0
Q0PDJ1;E9PWS4;Q5RJY3	Q0PDJ1;E9PWS4;Q5RJY3	2;2;1	2;2;1	2;2;1		AU018091	>tr|Q0PDJ1|Q0PDJ1_MOUSE Cationic amino acid transporter 5 OS=Mus musculus GN=AU018091 PE=2 SV=1;>tr|E9PWS4|E9PWS4_MOUSE Protein AU018091 OS=Mus musculus GN=AU018091 PE=4 SV=1;>tr|Q5RJY3|Q5RJY3_MOUSE AU018091 protein OS=Mus musculus GN=AU018091 PE=2 SV=1	3	2	2	2	2	2	2	2	2	2	2	2	2	2	2	2	2	2	2	2	2	2	2	2	2	2	2	2	2	2	2	2	2	2	2	2	2	2	2	2	2	2
E9PZA7;E9QLK7;E9PWT1;F7CGG2;Q80YV3	E9PZA7;E9QLK7;E9PWT1;F7CGG2;Q80YV3	38;38;38;37;25	38;38;38;37;25	38;38;38;37;25	Transformation/transcription domain-associated protein	Trrap	>tr|E9PZA7|E9PZA7_MOUSE Transformation/transcription domain-associated protein OS=Mus musculus GN=Trrap PE=4 SV=1;>tr|E9QLK7|E9QLK7_MOUSE Transformation/transcription domain-associated protein OS=Mus musculus GN=Trrap PE=4 SV=1;>tr|E9PWT1|E9PWT1_MOUSE Tran	5	38	38	38	3	2	2	5	4	33	35	1	5	2	3	2	5	5	22	20	2	4	3	2	2	5	4	33	35	1	5	2	3	2	5	5	22	20	2	4	3	2
P14431;E9Q5B3;G3UXW2;E9QJR9;P79568;P14430;P14428;E9Q3M8;P14429;E9QM66;Q8HWB2;Q3V014;P06339;E9PWT4;Q4KN81;Q3TH01;P04223-2;Q792Z7;P14426;P01899;P01897;P01900;E9QQ06;P14427;P03991;Q7JJ15;P04223;P01901	P14431;E9Q5B3;G3UXW2;E9QJR9;P79568;P14430;P14428;E9Q3M8;P14429;E9QM66;Q8HWB2;Q3V014;P06339;E9PWT4;Q4KN81;Q3TH01;P04223-2;Q792Z7;P14426;P01899;P01897;P01900;E9QQ06;P14427;P03991;Q7JJ15;P04223;P01901	1;1;1;1;1;1;1;1;1;1;1;1;1;1;1;1;1;1;1;1;1;1;1;1;1;1;1;1	1;1;1;1;1;1;1;1;1;1;1;1;1;1;1;1;1;1;1;1;1;1;1;1;1;1;1;1	1;1;1;1;1;1;1;1;1;1;1;1;1;1;1;1;1;1;1;1;1;1;1;1;1;1;1;1	H-2 class I histocompatibility antigen, Q9 alpha chain;H-2 class I histocompatibility antigen, Q8 alpha chain;H-2 class I histocompatibility antigen, K-Q alpha chain;H-2 class I histocompatibility antigen, Q7 alpha chain;H-2 class I histocompatibility antigen, D-37 alpha chain;H-2 class I histocompatibility antigen, D-K alpha chain;H-2 class I histocompatibility antigen, D-B alpha chain;H-2 class…	H2-Q9;Gm7030;H2-K1;H2-Q7;H2-Q6;H2-Q8;H2-Q4;H2-T23;H2-Q2;H2-D1;H2-L	>sp|P14431|HA19_MOUSE H-2 class I histocompatibility antigen, Q9 alpha chain (Fragment) OS=Mus musculus GN=H2-Q9 PE=2 SV=1;>tr|E9Q5B3|E9Q5B3_MOUSE H-2 class I histocompatibility antigen, K-W28 alpha chain OS=Mus musculus GN=H2-K1 PE=3 SV=1;>tr|G3UXW2|G3UXW	28	1	1	1	0	0	0	0	0	0	0	0	0	0	0	0	0	0	0	0	0	1	0	0	0	0	0	0	0	0	0	0	0	0	0	0	0	0	0	1	0	0
E9PWW2;F6YC07;Q921T2-3;Q921T2-2;E9PZE1;Q921T2	E9PWW2;F6YC07;Q921T2-3;Q921T2-2;E9PZE1;Q921T2	2;2;2;2;2;2	2;2;2;2;2;2	2;2;2;2;2;2	Torsin-1A-interacting protein 1	Tor1aip1	>tr|E9PWW2|E9PWW2_MOUSE Torsin-1A-interacting protein 1 OS=Mus musculus GN=Tor1aip1 PE=4 SV=1;>tr|F6YC07|F6YC07_MOUSE Torsin-1A-interacting protein 1 (Fragment) OS=Mus musculus GN=Tor1aip1 PE=4 SV=1;>sp|Q921T2-3|TOIP1_MOUSE Isoform 3 of Torsin-1A-interacti	6	2	2	2	0	0	0	0	0	2	2	0	0	0	0	0	0	0	0	0	0	0	0	0	0	0	0	2	2	0	0	0	0	0	0	0	0	0	0	0	0	0
Q641N8;E9PXB7;Q8CFI0-3;Q8CFI0;Q8CFI0-2;G3X9H8;F7AT14	Q641N8;E9PXB7;Q8CFI0-3;Q8CFI0;Q8CFI0-2;G3X9H8;F7AT14	8;8;8;8;7;7;7	5;5;5;5;4;4;4	5;5;5;5;4;4;4	E3 ubiquitin-protein ligase NEDD4-like;E3 ubiquitin-protein ligase	Nedd4l	>tr|Q641N8|Q641N8_MOUSE E3 ubiquitin-protein ligase (Fragment) OS=Mus musculus GN=Nedd4l PE=2 SV=1;>tr|E9PXB7|E9PXB7_MOUSE E3 ubiquitin-protein ligase NEDD4-like OS=Mus musculus GN=Nedd4l PE=4 SV=1;>sp|Q8CFI0-3|NED4L_MOUSE Isoform 3 of E3 ubiquitin-protein	7	8	5	5	1	1	0	1	0	7	8	1	2	2	1	0	1	1	4	4	0	1	1	1	0	1	0	4	5	1	1	2	1	0	1	1	2	2	0	1	1	1
H7BX98;E9PZR5;P14576;E9PXC0	H7BX98;E9PZR5;P14576;E9PXC0	2;2;2;2	2;2;2;2	2;2;2;2	Signal recognition particle 54 kDa protein	Srp54;Srp54c	>tr|H7BX98|H7BX98_MOUSE Protein Srp54c OS=Mus musculus GN=Srp54c PE=4 SV=1;>tr|E9PZR5|E9PZR5_MOUSE Protein Srp54c OS=Mus musculus GN=Srp54c PE=4 SV=1;>sp|P14576|SRP54_MOUSE Signal recognition particle 54 kDa protein OS=Mus musculus GN=Srp54 PE=1 SV=2;>tr|E	4	2	2	2	0	0	0	1	1	1	1	1	1	1	1	0	0	1	1	1	0	1	0	0	0	1	1	1	1	1	1	1	1	0	0	1	1	1	0	1	0	0
Q3UC02;P62281;E9PXE7;D3Z3M6	Q3UC02;P62281;E9PXE7	8;8;8;3	8;8;8;3	8;8;8;3	40S ribosomal protein S11	Rps11	>tr|Q3UC02|Q3UC02_MOUSE MCG23457 OS=Mus musculus GN=Rps11 PE=2 SV=1;>sp|P62281|RS11_MOUSE 40S ribosomal protein S11 OS=Mus musculus GN=Rps11 PE=2 SV=3;>tr|E9PXE7|E9PXE7_MOUSE 40S ribosomal protein S11 OS=Mus musculus GN=Rps11 PE=3 SV=1	4	8	8	8	2	2	2	1	1	8	8	1	2	0	3	0	1	1	6	6	1	2	2	2	2	1	1	8	8	1	2	0	3	0	1	1	6	6	1	2	2	2
E9PXF0	E9PXF0	6	6	6		Pcdh17	>tr|E9PXF0|E9PXF0_MOUSE Protein Pcdh17 OS=Mus musculus GN=Pcdh17 PE=4 SV=1	1	6	6	6	3	3	2	2	1	3	4	6	5	0	0	1	0	2	0	2	0	1	3	3	2	2	1	3	4	6	5	0	0	1	0	2	0	2	0	1	3	3
E9Q0D4;E9Q305;E9PXF8	E9Q0D4;E9Q305;E9PXF8	1;1;1	1;1;1	1;1;1		Sbf2	>tr|E9Q0D4|E9Q0D4_MOUSE Protein Sbf2 OS=Mus musculus GN=Sbf2 PE=4 SV=1;>tr|E9Q305|E9Q305_MOUSE Protein Sbf2 OS=Mus musculus GN=Sbf2 PE=4 SV=1;>tr|E9PXF8|E9PXF8_MOUSE Protein Sbf2 OS=Mus musculus GN=Sbf2 PE=4 SV=1	3	1	1	1	0	0	0	0	0	0	1	0	0	0	0	0	0	0	0	0	0	0	0	0	0	0	0	0	1	0	0	0	0	0	0	0	0	0	0	0	0	0
E9PXG9;Q8CCB4;E9PWD1;E9PYD3;Q8CCB4-2	E9PXG9;Q8CCB4;E9PWD1;E9PYD3;Q8CCB4-2	2;2;1;1;1	2;2;1;1;1	2;2;1;1;1	Vacuolar protein sorting-associated protein 53 homolog	Vps53	>tr|E9PXG9|E9PXG9_MOUSE Vacuolar protein sorting-associated protein 53 homolog OS=Mus musculus GN=Vps53 PE=4 SV=1;>sp|Q8CCB4|VPS53_MOUSE Vacuolar protein sorting-associated protein 53 homolog OS=Mus musculus GN=Vps53 PE=2 SV=1;>tr|E9PWD1|E9PWD1_MOUSE Vacuo	5	2	2	2	0	0	0	0	0	1	2	0	0	0	0	0	0	0	0	0	0	0	0	0	0	0	0	1	2	0	0	0	0	0	0	0	0	0	0	0	0	0
E9PXH3;Q91W43	E9PXH3;Q91W43	4;4	4;4	4;4	Glycine dehydrogenase [decarboxylating], mitochondrial	Gldc	>tr|E9PXH3|E9PXH3_MOUSE Glycine dehydrogenase [decarboxylating], mitochondrial OS=Mus musculus GN=Gldc PE=3 SV=1;>sp|Q91W43|GCSP_MOUSE Glycine dehydrogenase [decarboxylating], mitochondrial OS=Mus musculus GN=Gldc PE=1 SV=1	2	4	4	4	0	1	0	0	1	4	4	0	0	1	0	0	0	1	2	4	1	0	0	1	0	0	1	4	4	0	0	1	0	0	0	1	2	4	1	0	0	1
E9Q345;E9PXN6;E9QN14;Q812A2;F8VPQ4;F7D9F7	E9Q345;E9PXN6;E9QN14;Q812A2;F8VPQ4	7;7;7;7;7;1	7;7;7;7;7;1	6;6;6;6;6;0	SLIT-ROBO Rho GTPase-activating protein 3	Srgap3	>tr|E9Q345|E9Q345_MOUSE SLIT-ROBO Rho GTPase-activating protein 3 OS=Mus musculus GN=Srgap3 PE=4 SV=1;>tr|E9PXN6|E9PXN6_MOUSE SLIT-ROBO Rho GTPase-activating protein 3 OS=Mus musculus GN=Srgap3 PE=4 SV=1;>tr|E9QN14|E9QN14_MOUSE SLIT-ROBO Rho GTPase-activat	6	7	7	6	1	1	1	1	1	5	7	1	1	1	0	1	1	1	2	2	1	1	1	1	1	1	1	5	7	1	1	1	0	1	1	1	2	2	1	1	1	1
Q9R0T7;Q9QUK9;E9Q015;E9PXU6	Q9R0T7;Q9QUK9;E9Q015;E9PXU6	1;1;1;1	1;1;1;1	1;1;1;1		Try4;Try5	>tr|Q9R0T7|Q9R0T7_MOUSE MCG15085 OS=Mus musculus GN=Try4 PE=2 SV=1;>tr|Q9QUK9|Q9QUK9_MOUSE MCG15083 OS=Mus musculus GN=Try5 PE=2 SV=1;>tr|E9Q015|E9Q015_MOUSE Protein Try4 OS=Mus musculus GN=Try4 PE=3 SV=1;>tr|E9PXU6|E9PXU6_MOUSE Protein Try5 OS=Mus musculu	4	1	1	1	1	1	1	1	1	1	1	1	1	1	1	1	1	1	1	1	1	1	1	1	1	1	1	1	1	1	1	1	1	1	1	1	1	1	1	1	1	1
E9PYG6;Q91YX7	E9PYG6;Q91YX7	6;5	6;5	6;5		Rasa1	>tr|E9PYG6|E9PYG6_MOUSE Protein Rasa1 OS=Mus musculus GN=Rasa1 PE=4 SV=1;>tr|Q91YX7|Q91YX7_MOUSE Protein Rasa1 OS=Mus musculus GN=Rasa1 PE=2 SV=1	2	6	6	6	1	1	1	2	2	4	6	1	2	0	1	2	1	1	3	3	3	2	1	1	1	2	2	4	6	1	2	0	1	2	1	1	3	3	3	2	1	1
G3XA35;E9QQ15;E9PYH0;E9QMK3;E9QMK2;Q62059-2;Q62059;Q8BS97;Q62059-4;Q62059-3;F7B603	G3XA35;E9QQ15;E9PYH0;E9QMK3;E9QMK2;Q62059-2;Q62059;Q8BS97;Q62059-4;Q62059-3	6;6;6;4;4;4;4;3;3;3;1	6;6;6;4;4;4;4;3;3;3;1	6;6;6;4;4;4;4;3;3;3;1	Versican core protein	Vcan	>tr|G3XA35|G3XA35_MOUSE MCG116562, isoform CRA_a OS=Mus musculus GN=Vcan PE=4 SV=1;>tr|E9QQ15|E9QQ15_MOUSE Versican core protein OS=Mus musculus GN=Vcan PE=4 SV=1;>tr|E9PYH0|E9PYH0_MOUSE Versican core protein OS=Mus musculus GN=Vcan PE=4 SV=1;>tr|E9QMK3|E9	11	6	6	6	4	4	3	4	2	4	2	4	1	4	4	3	4	4	4	1	4	2	4	4	3	4	2	4	2	4	1	4	4	3	4	4	4	1	4	2	4	4
Q60972;E9PYH8	Q60972;E9PYH8	7;7	7;7	3;3	Histone-binding protein RBBP4	Rbbp4	>sp|Q60972|RBBP4_MOUSE Histone-binding protein RBBP4 OS=Mus musculus GN=Rbbp4 PE=1 SV=5;>tr|E9PYH8|E9PYH8_MOUSE Histone-binding protein RBBP4 OS=Mus musculus GN=Rbbp4 PE=4 SV=1	2	7	7	3	0	0	1	1	1	5	4	5	5	1	0	1	0	2	4	5	5	5	0	0	1	1	1	5	4	5	5	1	0	1	0	2	4	5	5	5	0	0
E9PYI8;Q9JMA1	E9PYI8;Q9JMA1	1;1	1;1	1;1	Ubiquitin carboxyl-terminal hydrolase;Ubiquitin carboxyl-terminal hydrolase 14	Usp14	>tr|E9PYI8|E9PYI8_MOUSE Ubiquitin carboxyl-terminal hydrolase OS=Mus musculus GN=Usp14 PE=3 SV=1;>sp|Q9JMA1|UBP14_MOUSE Ubiquitin carboxyl-terminal hydrolase 14 OS=Mus musculus GN=Usp14 PE=1 SV=3	2	1	1	1	0	0	0	0	0	1	1	0	0	0	0	0	0	0	0	0	0	0	0	0	0	0	0	1	1	0	0	0	0	0	0	0	0	0	0	0	0	0
E9PYK2;E9Q6A0;Q7TPD3;Q19AB2;F6WDR5	E9PYK2;E9Q6A0;Q7TPD3;Q19AB2	3;3;3;3;1	1;1;1;1;1	1;1;1;1;1	Roundabout homolog 2	Robo2	>tr|E9PYK2|E9PYK2_MOUSE Roundabout homolog 2 OS=Mus musculus GN=Robo2 PE=4 SV=1;>tr|E9Q6A0|E9Q6A0_MOUSE Roundabout homolog 2 OS=Mus musculus GN=Robo2 PE=4 SV=1;>sp|Q7TPD3|ROBO2_MOUSE Roundabout homolog 2 OS=Mus musculus GN=Robo2 PE=2 SV=2;>tr|Q19AB2|Q19AB2	5	3	1	1	2	2	0	0	0	1	3	3	2	0	1	0	0	1	0	0	2	1	1	1	0	0	0	1	1	1	0	0	0	0	0	0	0	0	0	0	1	1
E9PYL2	E9PYL2	1	1	1		Prr12	>tr|E9PYL2|E9PYL2_MOUSE Protein Prr12 OS=Mus musculus GN=Prr12 PE=4 SV=1	1	1	1	1	0	0	0	0	0	0	1	0	0	0	0	0	0	0	0	0	0	0	0	0	0	0	0	0	1	0	0	0	0	0	0	0	0	0	0	0	0	0
P70336;F8VPK5;P70336-2;E9PYM9;P70335-2;P70335;E9Q9W8	P70336;F8VPK5;P70336-2;E9PYM9;P70335-2;P70335;E9Q9W8	4;4;4;4;3;3;2	4;4;4;4;3;3;2	4;4;4;4;3;3;2	Rho-associated protein kinase 2;Rho-associated protein kinase 1	Rock2;Rock1	>sp|P70336|ROCK2_MOUSE Rho-associated protein kinase 2 OS=Mus musculus GN=Rock2 PE=1 SV=1;>tr|F8VPK5|F8VPK5_MOUSE Rho-associated protein kinase 2 OS=Mus musculus GN=Rock2 PE=4 SV=1;>sp|P70336-2|ROCK2_MOUSE Isoform 2 of Rho-associated protein kinase 2 OS=Mu	7	4	4	4	0	0	0	0	0	4	4	0	0	0	0	0	0	0	2	3	0	0	0	0	0	0	0	4	4	0	0	0	0	0	0	0	2	3	0	0	0	0
E9PYS8;P36916-2;P36916	E9PYS8;P36916-2;P36916	3;3;3	3;3;3	3;3;3	Guanine nucleotide-binding protein-like 1	Gnl1	>tr|E9PYS8|E9PYS8_MOUSE Guanine nucleotide-binding protein-like 1 OS=Mus musculus GN=Gnl1 PE=4 SV=1;>sp|P36916-2|GNL1_MOUSE Isoform 2 of Guanine nucleotide-binding protein-like 1 OS=Mus musculus GN=Gnl1;>sp|P36916|GNL1_MOUSE Guanine nucleotide-binding prot	3	3	3	3	0	0	0	0	0	2	3	0	0	0	0	0	0	0	1	1	0	0	0	0	0	0	0	2	3	0	0	0	0	0	0	0	1	1	0	0	0	0
P39749;Q91Z50;E9PYV9	P39749;Q91Z50;E9PYV9	3;3;3	3;3;3	3;3;3	Flap endonuclease 1	Fen1	>sp|P39749|FEN1_MOUSE Flap endonuclease 1 OS=Mus musculus GN=Fen1 PE=1 SV=1;>tr|Q91Z50|Q91Z50_MOUSE Flap endonuclease 1 OS=Mus musculus GN=Fen1 PE=2 SV=1;>tr|E9PYV9|E9PYV9_MOUSE Flap endonuclease 1 OS=Mus musculus GN=Fen1 PE=3 SV=1	3	3	3	3	0	0	0	0	0	1	2	0	0	0	0	0	0	0	2	2	0	2	0	0	0	0	0	1	2	0	0	0	0	0	0	0	2	2	0	2	0	0
E9PYX7;Q9QZQ1-2;E9Q852;Q9QZQ1;E9Q316;E9Q9C3	E9PYX7;Q9QZQ1-2;E9Q852;Q9QZQ1;E9Q316;E9Q9C3	1;1;1;1;1;1	1;1;1;1;1;1	1;1;1;1;1;1	Afadin	Mllt4	>tr|E9PYX7|E9PYX7_MOUSE Afadin OS=Mus musculus GN=Mllt4 PE=4 SV=1;>sp|Q9QZQ1-2|AFAD_MOUSE Isoform 1 of Afadin OS=Mus musculus GN=Mllt4;>tr|E9Q852|E9Q852_MOUSE Afadin OS=Mus musculus GN=Mllt4 PE=4 SV=1;>sp|Q9QZQ1|AFAD_MOUSE Afadin OS=Mus musculus GN=Mllt4 P	6	1	1	1	0	0	0	0	0	1	1	1	1	0	0	0	0	0	0	0	0	0	0	0	0	0	0	1	1	1	1	0	0	0	0	0	0	0	0	0	0	0
E9PZ00;Q8BFQ1;Q61207;Q3UFE8	E9PZ00;Q8BFQ1;Q61207;Q3UFE8	3;3;3;3	3;3;3;3	3;3;3;3	Sulfated glycoprotein 1	Psap	>tr|E9PZ00|E9PZ00_MOUSE Sulfated glycoprotein 1 OS=Mus musculus GN=Psap PE=4 SV=1;>tr|Q8BFQ1|Q8BFQ1_MOUSE Prosaposin, isoform CRA_a OS=Mus musculus GN=Psap PE=2 SV=1;>sp|Q61207|SAP_MOUSE Sulfated glycoprotein 1 OS=Mus musculus GN=Psap PE=1 SV=2;>tr|Q3UFE8|	4	3	3	3	0	0	0	0	0	0	0	2	3	0	0	0	0	0	0	0	1	2	0	0	0	0	0	0	0	2	3	0	0	0	0	0	0	0	1	2	0	0
E9Q412;G5E8P1;E9PZ26;A1L3T8	E9Q412;G5E8P1;E9PZ26	6;6;6;1	6;6;6;1	6;6;6;1		Brd1	>tr|E9Q412|E9Q412_MOUSE Protein Brd1 OS=Mus musculus GN=Brd1 PE=4 SV=1;>tr|G5E8P1|G5E8P1_MOUSE MCG7283 OS=Mus musculus GN=Brd1 PE=4 SV=1;>tr|E9PZ26|E9PZ26_MOUSE Protein Brd1 OS=Mus musculus GN=Brd1 PE=4 SV=1	4	6	6	6	0	0	0	0	0	6	5	1	0	0	0	0	0	1	4	4	0	0	0	0	0	0	0	6	5	1	0	0	0	0	0	1	4	4	0	0	0	0
E9PZ88;F8WIE1;Q91W89;Q3ZCX9;E9PYM7;F6TFL1;F6U7S0	E9PZ88;F8WIE1;Q91W89;Q3ZCX9;E9PYM7	6;6;6;6;5;2;1	6;6;6;6;5;2;1	6;6;6;6;5;2;1	Alpha-mannosidase 2C1	Man2c1	>tr|E9PZ88|E9PZ88_MOUSE Alpha-mannosidase 2C1 OS=Mus musculus GN=Man2c1 PE=4 SV=1;>tr|F8WIE1|F8WIE1_MOUSE Alpha-mannosidase 2C1 OS=Mus musculus GN=Man2c1 PE=4 SV=1;>sp|Q91W89|MA2C1_MOUSE Alpha-mannosidase 2C1 OS=Mus musculus GN=Man2c1 PE=1 SV=1;>tr|Q3ZCX9|	7	6	6	6	1	2	0	0	0	5	5	5	5	0	2	0	0	0	4	3	4	4	1	2	0	0	0	5	5	5	5	0	2	0	0	0	4	3	4	4	1	2
H3BL05;E9PZE0;Q8C1M2;H3BLD9	H3BL05;E9PZE0;Q8C1M2;H3BLD9	1;1;1;1	1;1;1;1	1;1;1;1	Zinc finger protein 428	Zfp428;Znf428	>tr|H3BL05|H3BL05_MOUSE Protein Z43123;43124;43125;43126;43127;47463;47464;96801;96802;100130;100131;150533;150534;150535;150536;150537;150538;150996;180880;180881	1831;11776;21980;22941;22980;23632;27316;43065;43110;47463;96801;100131;150533;150996;180881
Q5M8R8;P14869;E9Q070;D3YVM5	Q5M8R8;P14869;E9Q070;D3YVM5	7;7;7;5	7;7;7;5	7;7;7;5	60S acidic ribosomal protein P0	Rplp0;Gm8730	>tr|Q5M8R8|Q5M8R8_MOUSE Ribosomal protein, large, P0 OS=Mus musculus GN=Rplp0 PE=2 SV=1;>sp|P14869|RLA0_MOUSE 60S acidic ribosomal protein P0 OS=Mus musculus GN=Rplp0 PE=1 SV=3;>tr|E9Q070|E9Q070_MOUSE Uncharacterized protein OS=Mus musculus GN=Gm8730 PE=3	4	7	7	7	3	4	1	1	3	5	6	7	7	3	2	2	1	2	5	3	7	6	3	4	1	1	3	5	6	7	7	3	2	2	1	2	5	3	7	6	3	4
F8VQE2;E9Q0A4;Q9QXL1	F8VQE2;E9Q0A4;Q9QXL1	4;4;4	4;4;4	4;4;4	Kinesin-like protein KIF21B	Kif21b	>tr|F8VQE2|F8VQE2_MOUSE Kinesin-like protein KIF21B OS=Mus musculus GN=Kif21b PE=3 SV=1;>tr|E9Q0A4|E9Q0A4_MOUSE Kinesin-like protein KIF21B OS=Mus musculus GN=Kif21b PE=3 SV=1;>sp|Q9QXL1|KI21B_MOUSE Kinesin-like protein KIF21B OS=Mus musculus GN=Kif21b PE=	3	4	4	4	0	0	0	0	0	4	3	1	1	1	0	0	1	0	2	3	2	1	0	0	0	0	0	4	3	1	1	1	0	0	1	0	2	3	2	1	0	0
E9Q0D9;F6XGK5;Q3U861;P57746	E9Q0D9;F6XGK5;Q3U861;P57746	3;3;3;3	3;3;3;3	3;3;3;3	V-type proton ATPase subunit D	Atp6v1d	>tr|E9Q0D9|E9Q0D9_MOUSE V-type proton ATPase subunit D OS=Mus musculus GN=Atp6v1d PE=4 SV=1;>tr|F6XGK5|F6XGK5_MOUSE V-type proton ATPase subunit D OS=Mus musculus GN=Atp6v1d PE=4 SV=1;>tr|Q3U861|Q3U861_MOUSE ATPase, H+ transporting, lysosomal V1 subunit D,	4	3	3	3	0	0	0	0	0	0	0	0	0	0	0	0	0	0	0	0	3	3	0	0	0	0	0	0	0	0	0	0	0	0	0	0	0	0	3	3	0	0
Q5SVF7;O55125;E9Q0E4;Q5SVG6	Q5SVF7;O55125;E9Q0E4	3;3;3;1	3;3;3;1	3;3;3;1	Protein NipSnap homolog 1	Nipsnap1	>tr|Q5SVF7|Q5SVF7_MOUSE 4-nitrophenylphosphatase domain and non-neuronal SNAP25-like protein homolog 1 (C. elegans) OS=Mus musculus GN=Nipsnap1 PE=2 SV=1;>sp|O55125|NIPS1_MOUSE Protein NipSnap homolog 1 OS=Mus musculus GN=Nipsnap1 PE=1 SV=1;>tr|E9Q0E4|E9Q0	4	3	3	3	0	0	0	0	0	3	3	0	0	0	1	0	0	0	0	1	1	0	0	0	0	0	0	3	3	0	0	0	1	0	0	0	0	1	1	0	0	0
E9Q0G1;Q9CQJ6	E9Q0G1;Q9CQJ6	1;1	1;1	1;1	Density-regulated protein	Denr	>tr|E9Q0G1|E9Q0G1_MOUSE Density-regulated protein (Fragment) OS=Mus musculus GN=Denr PE=4 SV=1;>sp|Q9CQJ6|DENR_MOUSE Density-regulated protein OS=Mus musculus GN=Denr PE=2 SV=1	2	1	1	1	0	0	0	0	0	0	0	1	1	0	0	0	0	0	0	0	1	1	0	0	0	0	0	0	0	1	1	0	0	0	0	0	0	0	1	1	0	0
E9Q0G8;Q2HXL6	E9Q0G8;Q2HXL6	2;2	2;2	2;2	ER degradation-enhancing alpha-mannosidase-like protein 3	Edem3	>tr|E9Q0G8|E9Q0G8_MOUSE ER degradation-enhancing alpha-mannosidase-like 3 OS=Mus musculus GN=Edem3 PE=4 SV=1;>sp|Q2HXL6|EDEM3_MOUSE ER degradation-enhancing alpha-mannosidase-like 3 OS=Mus musculus GN=Edem3 PE=1 SV=2	2	2	2	2	0	1	1	0	1	2	2	0	0	0	1	1	0	0	1	2	0	0	0	1	1	0	1	2	2	0	0	0	1	1	0	0	1	2	0	0	0	1
Q9QXL2-3;Q9QXL2-2;Q9QXL2-4;F8WI86;F8WGN6;Q9QXL2;E9Q0J5;E9Q100	Q9QXL2-3;Q9QXL2-2;Q9QXL2-4;F8WI86;F8WGN6;Q9QXL2;E9Q0J5;E9Q100	4;4;4;4;4;4;4;3	4;4;4;4;4;4;4;3	4;4;4;4;4;4;4;3	Kinesin-like protein KIF21A	Kif21a	>sp|Q9QXL2-3|KI21A_MOUSE Isoform 3 of Kinesin-like protein KIF21A OS=Mus musculus GN=Kif21a;>sp|Q9QXL2-2|KI21A_MOUSE Isoform 2 of Kinesin-like protein KIF21A OS=Mus musculus GN=Kif21a;>sp|Q9QXL2-4|KI21A_MOUSE Isoform 4 of Kinesin-like protein KIF21A OS=Mus	8	4	4	4	1	1	1	1	1	2	4	1	1	1	0	1	1	1	2	2	1	1	1	1	1	1	1	2	4	1	1	1	0	1	1	1	2	2	1	1	1	1
Q9WUT3;E9Q0V5	Q9WUT3;E9Q0V5	2;2	2;2	2;2	Ribosomal protein S6 kinase alpha-2	Rps6ka2	>sp|Q9WUT3|KS6A2_MOUSE Ribosomal protein S6 kinase alpha-2 OS=Mus musculus GN=Rps6ka2 PE=2 SV=1;>tr|E9Q0V5|E9Q0V5_MOUSE Ribosomal protein S6 kinase OS=Mus musculus GN=Rps6ka2 PE=3 SV=1	2	2	2	2	1	1	0	0	0	2	2	0	1	1	1	0	0	1	1	2	0	0	1	1	0	0	0	2	2	0	1	1	1	0	0	1	1	2	0	0	1	1
E9Q9J0;Q66JP1;P62984;E9Q0Z8;Q642L7;P62983;E9Q4P0;E9Q5F6;E9QNP0;Q5SX22;Q78XY9;P0CG49;Q922Z8;Q8VC46;P0CG50;F6X7C4;D3YYZ2	E9Q9J0;Q66JP1;P62984;E9Q0Z8;Q642L7;P62983;E9Q4P0;E9Q5F6;E9QNP0;Q5SX22;Q78XY9;P0CG49;Q922Z8;Q8VC46;P0CG50;F6X7C4;D3YYZ2	4;4;4;4;4;4;4;4;4;4;4;4;4;4;4;3;2	4;4;4;4;4;4;4;4;4;4;4;4;4;4;4;3;2	4;4;4;4;4;4;4;4;4;4;4;4;4;4;4;3;2	Ubiquitin-60S ribosomal protein L40;Ubiquitin;60S ribosomal protein L40;Ubiquitin-40S ribosomal protein S27a;Ubiquitin;40S ribosomal protein S27a;Polyubiquitin-B;Ubiquitin;Polyubiquitin-C;Ubiquitin;Ubiquitin-related 1;Ubiquitin-related 2	Uba52;Rps27a;Kxd1;Ubc;Ubb;Gm7866;Gm5239	>tr|E9Q9J0|E9Q9J0_MOUSE Ubiquitin-60S ribosomal protein L40 (Fragment) OS=Mus musculus GN=Uba52 PE=4 SV=1;>tr|Q66JP1|Q66JP1_MOUSE MCG23116, isoform CRA_a OS=Mus musculus GN=Uba52 PE=2 SV=1;>sp|P62984|RL40_MOUSE Ubiquitin-60S ribosomal protein L40 OS=Mus mu	17	4	4	4	3	3	3	3	3	4	3	3	3	3	3	3	3	3	3	3	3	3	3	3	3	3	3	4	3	3	3	3	3	3	3	3	3	3	3	3	3	3
Q9QYC0-2;E9Q1K3;F8WHZ9;F8WGR0;Q9QYC0;F6V4G5	Q9QYC0-2;E9Q1K3;F8WHZ9;F8WGR0;Q9QYC0	6;6;6;6;6;2	6;6;6;6;6;2	5;5;5;5;5;1	Alpha-adducin	Add1	>sp|Q9QYC0-2|ADDA_MOUSE Isoform 2 of Alpha-adducin OS=Mus musculus GN=Add1;>tr|E9Q1K3|E9Q1K3_MOUSE Alpha-adducin OS=Mus musculus GN=Add1 PE=4 SV=1;>tr|F8WHZ9|F8WHZ9_MOUSE Alpha-adducin OS=Mus musculus GN=Add1 PE=4 SV=1;>tr|F8WGR0|F8WGR0_MOUSE Alpha-adducin	6	6	6	5	0	1	0	0	0	3	4	6	6	1	2	0	0	0	2	2	5	6	0	1	0	0	0	3	4	6	6	1	2	0	0	0	2	2	5	6	0	1
E9Q1L5;Q8BUH8	E9Q1L5;Q8BUH8	2;2	2;2	2;2	Sentrin-specific protease 7	Senp7	>tr|E9Q1L5|E9Q1L5_MOUSE Sentrin-specific protease 7 OS=Mus musculus GN=Senp7 PE=4 SV=1;>sp|Q8BUH8|SENP7_MOUSE Sentrin-specific protease 7 OS=Mus musculus GN=Senp7 PE=2 SV=1	2	2	2	2	1	0	0	0	0	1	1	0	0	0	0	0	0	0	0	0	0	0	1	0	0	0	0	1	1	0	0	0	0	0	0	0	0	0	0	0	1	0
E9Q1N0	E9Q1N0	1	1	1		4932431P20Rik	>tr|E9Q1N0|E9Q1N0_MOUSE Uncharacterized protein OS=Mus musculus GN=4932431P20Rik PE=4 SV=1	1	1	1	1	1	1	1	1	1	1	1	1	1	1	1	1	1	1	1	1	1	1	1	1	1	1	1	1	1	1	1	1	1	1	1	1	1	1	1	1	1	1
E9Q1N1;Q8BFV2;E9QMF9	E9Q1N1;Q8BFV2;E9QMF9	4;4;4	4;4;4	4;4;4	PCI domain-containing protein 2	Pcid2	>tr|E9Q1N1|E9Q1N1_MOUSE PCI domain-containing protein 2 OS=Mus musculus GN=Pcid2 PE=4 SV=1;>sp|Q8BFV2|PCID2_MOUSE PCI domain-containing protein 2 OS=Mus musculus GN=Pcid2 PE=2 SV=1;>tr|E9QMF9|E9QMF9_MOUSE PCI domain-containing protein 2 OS=Mus musculus GN=	3	4	4	4	0	0	0	0	0	3	4	2	2	1	0	0	0	0	0	0	2	2	0	0	0	0	0	3	4	2	2	1	0	0	0	0	0	0	2	2	0	0
E9Q1S3;Q01405;A2ANA0;Q3U2Q0;Q9D662;A2AN97;A2AN98;A2AN99	E9Q1S3;Q01405	13;13;2;2;2;1;1;1	13;13;2;2;2;1;1;1	13;13;2;2;2;1;1;1	Protein transport protein Sec23A	Sec23a	>tr|E9Q1S3|E9Q1S3_MOUSE Protein transport protein Sec23A OS=Mus musculus GN=Sec23a PE=4 SV=1;>sp|Q01405|SC23A_MOUSE Protein transport protein Sec23A OS=Mus musculus GN=Sec23a PE=1 SV=2	8	13	13	13	3	2	1	2	2	4	5	11	12	3	3	1	1	1	3	3	11	12	3	2	1	2	2	4	5	11	12	3	3	1	1	1	3	3	11	12	3	2
E9Q1S8;E9Q5U3	E9Q1S8;E9Q5U3	13;12	1;1	1;1			>tr|E9Q1S8|E9Q1S8_MOUSE Glyceraldehyde-3-phosphate dehydrogenase OS=Mus musculus GN=Gm4609 PE=3 SV=1;>tr|E9Q5U3|E9Q5U3_MOUSE Glyceraldehyde-3-phosphate dehydrogenase OS=Mus musculus GN=Gm10358 PE=3 SV=1	2	13	1	1	6	7	6	6	7	13	13	10	11	4	5	7	4	4	12	11	10	11	1	1	1	1	1	1	1	1	1	0	1	1	0	0	1	1	1	1	1	1
E9Q2X2;Q6P9K9;H9KUY4;Q6P9K9-2;E9Q3Q4;Q8C985-2;Q8C985	E9Q2X2;Q6P9K9;H9KUY4;Q6P9K9-2	19;19;19;12;3;3;3	14;14;14;9;3;3;3	14;14;14;9;3;3;3	Neurexin-3	Nrxn3	>tr|E9Q2X2|E9Q2X2_MOUSE Neurexin-3-beta OS=Mus musculus GN=Nrxn3 PE=4 SV=1;>sp|Q6P9K9|NRX3A_MOUSE Neurexin-3-alpha OS=Mus musculus GN=Nrxn3 PE=1 SV=2;>tr|H9KUY4|H9KUY4_MOUSE Neurexin-3-beta OS=Mus musculus GN=Nrxn3 PE=4 SV=1;>sp|Q6P9K9-2|NRX3A_MOUSE Isofor	7	19	14	14	7	8	3	8	11	10	12	16	15	5	12	2	4	6	7	11	12	12	4	5	1	4	7	6	8	12	10	2	9	0	1	3	3	7	8	8	4	5
E9Q2X6;Q8CG47;Q3U763	E9Q2X6;Q8CG47	40;40;9	40;40;9	40;40;9	Structural maintenance of chromosomes protein;Structural maintenance of chromosomes protein 4	Smc4	>tr|E9Q2X6|E9Q2X6_MOUSE Structural maintenance of chromosomes protein OS=Mus musculus GN=Smc4 PE=3 SV=1;>sp|Q8CG47|SMC4_MOUSE Structural maintenance of chromosomes protein 4 OS=Mus musculus GN=Smc4 PE=1 SV=1	3	40	40	40	5	6	10	4	6	36	38	8	10	4	7	4	5	5	30	28	9	11	5	6	10	4	6	36	38	8	10	4	7	4	5	5	30	28	9	11	5	6
E9Q3B7;Q9R1P4;Q3TS44	E9Q3B7;Q9R1P4;Q3TS44	3;3;3	3;3;3	3;3;3	Proteasome subunit alpha type-1;Proteasome subunit alpha type	Psma1	>tr|E9Q3B7|E9Q3B7_MOUSE Proteasome subunit alpha type OS=Mus musculus GN=Psma1 PE=3 SV=1;>sp|Q9R1P4|PSA1_MOUSE Proteasome subunit alpha type-1 OS=Mus musculus GN=Psma1 PE=1 SV=1;>tr|Q3TS44|Q3TS44_MOUSE Proteasome subunit alpha type OS=Mus musculus GN=Psma1	3	3	3	3	1	1	0	0	0	1	2	2	1	1	1	0	0	0	2	1	3	2	1	1	0	0	0	1	2	2	1	1	1	0	0	0	2	1	3	2	1	1
E9Q3T3	E9Q3T3	2	2	2		Kif14	>tr|E9Q3T3|E9Q3T3_MOUSE Protein Kif14 OS=Mus musculus GN=Kif14 PE=3 SV=1	1	2	2	2	1	1	0	1	1	1	2	0	0	1	1	0	1	1	1	1	0	0	1	1	0	1	1	1	2	0	0	1	1	0	1	1	1	1	0	0	1	1
Q80TR1-2;Q80TR1;H7BX15;E9Q9Q9;E9Q3V9	Q80TR1-2;Q80TR1;H7BX15;E9Q9Q9;E9Q3V9	7;7;7;7;7	7;7;7;7;7	7;7;7;7;7	Latrophilin-1	Lphn1	>sp|Q80TR1-2|LPHN1_MOUSE Isoform 2 of Latrophilin-1 OS=Mus musculus GN=Lphn1;>sp|Q80TR1|LPHN1_MOUSE Latrophilin-1 OS=Mus musculus GN=Lphn1 PE=1 SV=2;>tr|H7BX15|H7BX15_MOUSE Latrophilin-1 OS=Mus musculus GN=Lphn1 PE=3 SV=1;>tr|E9Q9Q9|E9Q9Q9_MOUSE Latrophili	5	7	7	7	3	3	1	3	1	6	5	2	3	2	2	1	2	1	0	2	0	0	3	3	1	3	1	6	5	2	3	2	2	1	2	1	0	2	0	0	3	3
E9Q411;Q9D3Z9	E9Q411	5;1	5;1	5;1		Nbas	>tr|E9Q411|E9Q411_MOUSE Protein Nbas OS=Mus musculus GN=Nbas PE=4 SV=1	2	5	5	5	0	0	0	0	0	5	5	1	0	0	0	0	0	0	2	2	0	1	0	0	0	0	0	5	5	1	0	0	0	0	0	0	2	2	0	1	0	0
E9Q445;Q0PD49;P61028	E9Q445;Q0PD49;P61028	3;3;3	1;1;1	1;1;1	Ras-related protein Rab-8B	Rab8b	>tr|E9Q445|E9Q445_MOUSE Ras-related protein Rab-8B OS=Mus musculus GN=Rab8b PE=3 SV=1;>tr|Q0PD49|Q0PD49_MOUSE RAB8B, member RAS oncogene family OS=Mus musculus GN=Rab8b PE=2 SV=1;>sp|P61028|RAB8B_MOUSE Ras-related protein Rab-8B OS=Mus musculus GN=Rab8b PE	3	3	1	1	1	2	2	1	1	3	3	3	3	2	2	1	1	1	3	3	3	2	0	0	0	0	0	1	1	1	1	0	0	0	0	0	1	1	1	1	0	0
G5E8R0;G5E8R1;E9Q455;E9Q453;G5E8R2;E9Q456;E9Q452;Q8BSH3;Q564G1;Q545Y3;P58771-2;P58771;B7ZNL3;E9Q454;F8WID5;Q8BP43;E9Q450;E9Q448;Q6PJ18;P58774-2;P58774;CON__Q3SX28;A2AIM4;F8WID6;A2AIM5	G5E8R0;G5E8R1;E9Q455;E9Q453;G5E8R2;E9Q456;E9Q452;Q8BSH3;Q564G1;Q545Y3;P58771-2;P58771;B7ZNL3;E9Q454;F8WID5;Q8BP43;E9Q450;E9Q448	8;8;8;7;7;7;5;5;5;5;5;5;5;5;5;4;4;4;3;3;3;3;3;3;2	4;4;4;3;3;3;1;1;1;1;1;1;1;1;1;0;0;0;0;0;0;0;0;0;0	3;3;3;3;3;3;0;0;0;0;0;0;0;0;0;0;0;0;0;0;0;0;0;0;0	Tropomyosin alpha-1 chain	Tpm1	>tr|G5E8R0|G5E8R0_MOUSE Tropomyosin 1, alpha, isoform CRA_i OS=Mus musculus GN=Tpm1 PE=3 SV=1;>tr|G5E8R1|G5E8R1_MOUSE Tropomyosin 1, alpha, isoform CRA_j OS=Mus musculus GN=Tpm1 PE=3 SV=1;>tr|E9Q455|E9Q455_MOUSE Tropomyosin alpha-1 chain OS=Mus musculus GN	25	8	4	3	4	4	2	3	3	4	3	6	7	3	4	2	2	3	4	3	7	7	1	1	0	1	1	1	1	2	3	1	1	0	1	1	1	1	3	3	0	0
E9Q4A2;Q5F2D9;Q91YI4;Q91YI4-2	E9Q4A2;Q5F2D9;Q91YI4;Q91YI4-2	2;2;2;2	2;2;2;2	2;2;2;2	Beta-arrestin-2	Arrb2	>tr|E9Q4A2|E9Q4A2_MOUSE Beta-arrestin-2 OS=Mus musculus GN=Arrb2 PE=4 SV=1;>tr|Q5F2D9|Q5F2D9_MOUSE Arrestin, beta 2 OS=Mus musculus GN=Arrb2 PE=2 SV=1;>sp|Q91YI4|ARRB2_MOUSE Beta-arrestin-2 OS=Mus musculus GN=Arrb2 PE=1 SV=1;>sp|Q91YI4-2|ARRB2_MOUSE Isofor	4	2	2	2	0	0	0	0	0	2	1	0	0	0	0	1	0	0	0	2	0	0	0	0	0	0	0	2	1	0	0	0	0	1	0	0	0	2	0	0	0	0
E9Q4H2;Q811B2;Q80UE4;G3X991;Q80UE5;O70318;G3X9B8	E9Q4H2;Q811B2;Q80UE4;G3X991;Q80UE5;O70318;G3X9B8	1;1;1;1;1;1;1	1;1;1;1;1;1;1	1;1;1;1;1;1;1	Band 4.1-like protein 2	Epb4.1l2;Epb41l2	>tr|E9Q4H2|E9Q4H2_MOUSE Protein Epb4.1l2 OS=Mus musculus GN=Epb4.1l2 PE=4 SV=1;>tr|Q811B2|Q811B2_MOUSE Protein 4.1G OS=Mus musculus GN=Epb4.1l2 PE=2 SV=1;>tr|Q80UE4|Q80UE4_MOUSE Protein 4.1G OS=Mus musculus GN=Epb4.1l2 PE=2 SV=1;>tr|G3X991|G3X991_MOUSE Ery	7	1	1	1	0	0	0	0	0	0	1	0	0	1	0	0	0	0	0	0	0	0	0	0	0	0	0	0	1	0	0	1	0	0	0	0	0	0	0	0	0	0
E9Q4K5;P97452	E9Q4K5;P97452	1;1	1;1	1;1	Ribosome biogenesis protein BOP1	Bop1	>tr|E9Q4K5|E9Q4K5_MOUSE Ribosome biogenesis protein BOP1 OS=Mus musculus GN=Bop1 PE=4 SV=1;>sp|P97452|BOP1_MOUSE Ribosome biogenesis protein BOP1 OS=Mus musculus GN=Bop1 PE=1 SV=1	2	1	1	1	0	0	0	0	0	1	0	0	0	0	0	0	0	0	0	0	0	0	0	0	0	0	0	1	0	0	0	0	0	0	0	0	0	0	0	0	0	0
E9Q4K7	E9Q4K7	2	2	2		Kif13b	>tr|E9Q4K7|E9Q4K7_MOUSE Protein Kif13b OS=Mus musculus GN=Kif13b PE=3 SV=1	1	2	2	2	0	0	1	0	0	1	1	0	0	1	1	0	0	0	0	1	0	0	0	0	1	0	0	1	1	0	0	1	1	0	0	0	0	1	0	0	0	0
Q8CB58;P17225;E9Q4L8;Q8BGJ5;Q922I7;F7AXP1;G3UXZ8;Q8C2R5;E9QMW9;G3UZ01;Q8BHD7-2;Q8BHD7;G8JL74;G3UXA6	Q8CB58;P17225;E9Q4L8;Q8BGJ5;Q922I7	3;3;3;3;3;1;1;1;1;1;1;1;1;1	3;3;3;3;3;1;1;1;1;1;1;1;1;1	3;3;3;3;3;1;1;1;1;1;1;1;1;1	Polypyrimidine tract-binding protein 1	Ptbp1	>tr|Q8CB58|Q8CB58_MOUSE MCG13402, isoform CRA_d OS=Mus musculus GN=Ptbp1 PE=2 SV=1;>sp|P17225|PTBP1_MOUSE Polypyrimidine tract-binding protein 1 OS=Mus musculus GN=Ptbp1 PE=1 SV=2;>tr|E9Q4L8|E9Q4L8_MOUSE Polypyrimidine tract-binding protein 1 OS=Mus muscul	14	3	3	3	0	0	1	0	0	2	3	0	0	0	0	0	0	0	0	1	0	0	0	0	1	0	0	2	3	0	0	0	0	0	0	0	0	1	0	0	0	0
E9Q4S2;Q6PFD9;E9PZU1;E9PYP6	E9Q4S2	8;2;1;1	8;2;1;1	8;2;1;1			>tr|E9Q4S2|E9Q4S2_MOUSE Protein Nup98 OS=Mus musculus GN=Nup98 PE=4 SV=1	4	8	8	8	0	1	1	1	1	6	7	1	1	1	0	2	1	0	5	6	1	0	0	1	1	1	1	6	7	1	1	1	0	2	1	0	5	6	1	0	0	1
E9Q4Z2;D3Z0B3	E9Q4Z2	8;1	2;0	2;0		Acacb	>tr|E9Q4Z2|E9Q4Z2_MOUSE Protein Acacb OS=Mus musculus GN=Acacb PE=4 SV=1	2	8	2	2	0	1	1	2	2	8	8	1	2	2	2	3	2	1	5	4	1	0	0	0	0	1	1	2	2	1	1	1	1	0	1	1	2	2	1	0	0	0
F6UJT5;E9Q555	F6UJT5;E9Q555	1;1	1;1	1;1	E3 ubiquitin-protein ligase RNF213	Rnf213	>tr|F6UJT5|F6UJT5_MOUSE E3 ubiquitin-protein ligase RNF213 OS=Mus musculus GN=Rnf213 PE=4 SV=1;>sp|E9Q555|RN213_MOUSE E3 ubiquitin-protein ligase RNF269;63270;63271;63272;63273;63274;63275;80745;80746;80747;80748;80749;80750;101487;101488;101489;101490;101491;101492;101493;101494;123416;123417;123418;123419;123420;155377;155378;155379;155380;155381;155382;155383;155384;155385;155386;155387;155388…	3945;5498;20291;25660;27490;34837;35594;45649;51959;63268;80749;101491;123416;155385;166297;180024	243;244	602;651
Q80VC9-2;Q80VC9;E9Q5B0	Q80VC9-2;Q80VC9;E9Q5B0	3;3;3	3;3;3	3;3;3	Calmodulin-regulated spectrin-associated protein 3	Camsap3	>sp|Q80VC9-2|CAMP3_MOUSE Isoform 2 of Calmodulin-regulated spectrin-associated protein 3 OS=Mus musculus GN=Camsap3;>sp|Q80VC9|CAMP3_MOUSE Calmodulin-regulated spectrin-associated protein 3 OS=Mus musculus GN=Camsap3 PE=1 SV=1;>tr|E9Q5B0|E9Q5B0_MOUSE Calmo	3	3	3	3	1	2	1	0	1	3	3	1	0	1	1	0	1	0	0	0	1	0	1	2	1	0	1	3	3	1	0	1	1	0	1	0	0	0	1	0	1	2
E9Q5B5;O08528;E9Q3Z4;E9Q8S8;Q3TRM8	E9Q5B5;O08528	3;3;1;1;1	2;2;1;1;1	2;2;1;1;1	Hexokinase-2	Hk2	>tr|E9Q5B5|E9Q5B5_MOUSE Hexokinase-2 OS=Mus musculus GN=Hk2 PE=3 SV=1;>sp|O08528|HXK2_MOUSE Hexokinase-2 OS=Mus musculus GN=Hk2 PE=1 SV=1	5	3	2	2	0	0	0	0	0	3	3	2	1	0	0	0	0	0	2	2	1	1	0	0	0	0	0	2	2	1	0	0	0	0	0	0	1	1	0	0	0	0
E9Q5F4	E9Q5F4	14	1	1		Actb	>tr|E9Q5F4|E9Q5F4_MOUSE Actin, cytoplasmic 1, N-terminally processed (Fragment) OS=Mus musculus GN=Actb PE=3 SV=1	1	14	1	1	9	11	8	11	11	14	13	13	13	10	10	8	9	11	13	12	13	12	0	0	0	1	1	1	0	0	0	1	1	1	1	1	0	0	0	0	0	0
E9Q6G5;Q99N28	E9Q6G5;Q99N28	5;5	5;5	5;5	Cell adhesion molecule 3	Cadm3	>tr|E9Q6G5|E9Q6G5_MOUSE Cell adhesion molecule 3 OS=Mus musculus GN=Cadm3 PE=4 SV=1;>sp|Q99N28|CADM3_MOUSE Cell adhesion molecule 3 OS=Mus musculus GN=Cadm3 PE=1 SV=1	2	5	5	5	4	4	0	0	1	1	3	4	4	0	1	0	0	0	1	0	5	3	4	4	0	0	1	1	3	4	4	0	1	0	0	0	1	0	5	3	4	4
Q9QXN0-4;Q9QXN0-2;E9Q6I3;Q9QXN0-3;E9QMY5;Q9QXN0	Q9QXN0-4;Q9QXN0-2;E9Q6I3;Q9QXN0-3;E9QMY5;Q9QXN0	1;1;1;1;1;1	1;1;1;1;1;1	1;1;1;1;1;1	Protein Shroom3	Shroom3	>sp|Q9QXN0-4|SHRM3_MOUSE Isoform 4 of Protein Shroom3 OS=Mus musculus GN=Shroom3;>sp|Q9QXN0-2|SHRM3_MOUSE Isoform 2 of Protein Shroom3 OS=Mus musculus GN=Shroom3;>tr|E9Q6I3|E9Q6I3_MOUSE Protein Shroom3 OS=Mus musculus GN=Shroom3 PE=4 SV=1;>sp|Q9QXN0-3|SHRM	6	1	1	1	1	1	1	1	1	1	1	1	1	1	1	1	0	0	1	0	0	0	1	1	1	1	1	1	1	1	1	1	1	1	0	0	1	0	0	0	1	1
E9Q6K3	E9Q6K3	1	1	1		Pibf1	>tr|E9Q6K3|E9Q6K3_MOUSE Protein Pibf1 OS=Mus musculus GN=Pibf1 PE=4 SV=1	1	1	1	1	0	0	0	0	0	1	1	0	0	0	1	0	0	0	0	0	0	0	0	0	0	0	0	1	1	0	0	0	1	0	0	0	0	0	0	0	0	0
E9Q6L0;Q80TV8-2;E9QNY9;Q80TV8;E9QKH0	E9Q6L0;Q80TV8-2;E9QNY9;Q80TV8;E9QKH0	12;12;12;12;12	12;12;12;12;12	10;10;10;10;10	CLIP-associating protein 1	Clasp1	>tr|E9Q6L0|E9Q6L0_MOUSE CLIP-associating protein 1 OS=Mus musculus GN=Clasp1 PE=4 SV=1;>sp|Q80TV8-2|CLAP1_MOUSE Isoform 2 of CLIP-associating protein 1 OS=Mus musculus GN=Clasp1;>tr|E9QNY9|E9QNY9_MOUSE CLIP-associating protein 1 OS=Mus musculus GN=Clasp1 P	5	12	12	10	0	1	0	0	0	9	10	2	2	0	2	0	0	1	2	5	1	3	0	1	0	0	0	9	10	2	2	0	2	0	0	1	2	5	1	3	0	0
E9Q6Q4;E9Q912	E9Q6Q4;E9Q912	7;7	7;7	7;7		Rap1gds1	>tr|E9Q6Q4|E9Q6Q4_MOUSE Protein Rap1gds1 OS=Mus musculus GN=Rap1gds1 PE=4 SV=1;>tr|E9Q912|E9Q912_MOUSE Protein Rap1gds1 OS=Mus musculus GN=Rap1gds1 PE=4 SV=1	2	7	7	7	0	1	0	0	0	6	5	2	2	0	0	0	0	0	1	3	3	3	0	1	0	0	0	6	5	2	2	0	0	0	0	0	1	3	3	3	0	1
F6ZI20;E9Q6T6;E9QPR9;Q91W18-2;Q91W18-3;Q91W18	F6ZI20;E9Q6T6;E9QPR9;Q91W18-2;Q91W18-3;Q91W18	1;1;1;1;1;1	1;1;1;1;1;1	1;1;1;1;1;1	Tudor domain-containing protein 3	Tdrd3	>tr|F6ZI20|F6ZI20_MOUSE Tudor domain-containing protein 3 (Fragment) OS=Mus musculus GN=Tdrd3 PE=4 SV=1;>tr|E9Q6T6|E9Q6T6_MOUSE Tudor domain-containing protein 3 (Fragment) OS=Mus musculus GN=Tdrd3 PE=4 SV=1;>tr|E9QPR9|E9QPR9_MOUSE Tudor domain-containing	6	1	1	1	0	0	0	0	0	1	1	0	0	0	0	0	0	0	0	0	0	0	0	0	0	0	0	1	1	0	0	0	0	0	0	0	0	0	0	0	0	0
Q5M956;F8WHP9;Q5M956-2;E9Q6T9	Q5M956;F8WHP9;Q5M956-2;E9Q6T9	2;2;2;2	2;2;2;2	1;1;1;1	BTB/POZ domain-containing protein KCTD1	Kctd1	>sp|Q5M956|KCTD1_MOUSE BTB/POZ domain-containing protein KCTD1 OS=Mus musculus GN=Kctd1 PE=2 SV=1;>tr|F8WHP9|F8WHP9_MOUSE BTB/POZ domain-containing protein KCTD1 OS=Mus musculus GN=Kctd1 PE=4 SV=1;>sp|Q5M956-2|KCTD1_MOUSE Isoform 2 of BTB/POZ domain-contai	4	2	2	1	0	0	0	0	0	1	2	0	0	0	0	0	0	0	0	0	0	0	0	0	0	0	0	1	2	0	0	0	0	0	0	0	0	0	0	0	0	0
E9Q6W3;Q8CI71-2;Q8CI71-3;Q8CI71	E9Q6W3;Q8CI71-2;Q8CI71-3;Q8CI71	1;1;1;1	1;1;1;1	1;1;1;1	Coiled-coil domain-containing protein 132	Ccdc132	>tr|E9Q6W3|E9Q6W3_MOUSE Coiled-coil domain-containing protein 132 OS=Mus musculus GN=Ccdc132 PE=4 SV=1;>sp|Q8CI71-2|CC132_MOUSE Isoform 2 of Coiled-coil domain-containing protein 132 OS=Mus musculus GN=Ccdc132;>sp|Q8CI71-3|CC132_MOUSE Isoform 3 of Coiled-c	4	1	1	1	0	0	0	0	0	1	1	0	0	0	0	1	0	0	0	0	0	0	0	0	0	0	0	1	1	0	0	0	0	1	0	0	0	0	0	0	0	0
Q9R0B9;E9Q718	Q9R0B9;E9Q718	4;4	4;4	4;4	Procollagen-lysine,2-oxoglutarate 5-dioxygenase 2	Plod2	>sp|Q9R0B9|PLOD2_MOUSE Procollagen-lysine,2-oxoglutarate 5-dioxygenase 2 OS=Mus musculus GN=Plod2 PE=2 SV=2;>tr|E9Q718|E9Q718_MOUSE Procollagen-lysine,2-oxoglutarate 5-dioxygenase 2 OS=Mus musculus GN=Plod2 PE=4 SV=1	2	4	4	4	0	1	1	0	0	1	1	3	3	0	0	2	0	0	0	3	2	3	0	1	1	0	0	1	1	3	3	0	0	2	0	0	0	3	2	3	0	1
E9Q735;G3X9Y5;D3Z701;E9Q442	E9Q735;G3X9Y5;D3Z701;E9Q442	7;7;6;5	7;7;6;5	7;7;6;5		Ube4a	>tr|E9Q735|E9Q735_MOUSE Protein Ube4a OS=Mus musculus GN=Ube4a PE=4 SV=1;>tr|G3X9Y5|G3X9Y5_MOUSE Protein Ube4a OS=Mus musculus GN=Ube4a PE=4 SV=1;>tr|D3Z701|D3Z701_MOUSE Protein Ube4a OS=Mus musculus GN=Ube4a PE=4 SV=1;>tr|E9Q442|E9Q442_MOUSE Protein Ube4a	4	7	7	7	0	0	0	0	0	7	6	2	4	0	1	0	0	1	3	6	3	2	0	0	0	0	0	7	6	2	4	0	1	0	0	1	3	6	3	2	0	0
E9Q740;F8VQC1	E9Q740;F8VQC1	4;4	4;4	4;4	Signal recognition particle subunit SRP72	Srp72	>tr|E9Q740|E9Q740_MOUSE Protein Srp72 OS=Mus musculus GN=Srp72 PE=4 SV=1;>tr|F8VQC1|F8VQC1_MOUSE Protein Srp72 OS=Mus musculus GN=Srp72 PE=4 SV=1	2	4	4	4	0	1	0	0	0	4	4	0	0	0	0	0	0	0	1	1	0	0	0	1	0	0	0	4	4	0	0	0	0	0	0	0	1	1	0	0	0	1
Q9D091;P08556;E9Q753;Q0VDV7;P32883	Q9D091;P08556;E9Q753;Q0VDV7;P32883	4;4;4;2;2	4;4;4;2;2	1;1;1;0;0	GTPase NRas;GTPase KRas;GTPase KRas, N-terminally processed	Nras;Kras	>tr|Q9D091|Q9D091_MOUSE GTPase NRas OS=Mus musculus GN=Nras PE=2 SV=1;>sp|P08556|RASN_MOUSE GTPase NRas OS=Mus musculus GN=Nras PE=2 SV=1;>tr|E9Q753|E9Q753_MOUSE GTPase NRas OS=Mus musculus GN=Nras PE=4 SV=1;>tr|Q0VDV7|Q0VDV7_MOUSE Kras protein OS=Mus musc	5	4	4	1	0	0	0	0	0	4	3	0	0	0	0	1	0	0	1	0	0	0	0	0	0	0	0	4	3	0	0	0	0	1	0	0	1	0	0	0	0	0
Q9CW03;Q1HL32;E9Q762	Q9CW03;Q1HL32;E9Q762	28;28;28	28;28;28	28;28;28	Structural maintenance of chromosomes protein 3	Smc3	>sp|Q9CW03|SMC3_MOUSE Structural maintenance of chromosomes protein 3 OS=Mus musculus GN=Smc3 PE=1 SV=2;>tr|Q1HL32|Q1HL32_MOUSE Cspg6 OS=Mus musculus GN=Smc3 PE=2 SV=1;>tr|E9Q762|E9Q762_MOUSE Structural maintenance of chromosomes protein 3 OS=Mus musculus	3	28	28	28	3	4	2	5	6	23	27	10	12	5	4	4	3	3	17	22	4	8	3	4	2	5	6	23	27	10	12	5	4	4	3	3	17	22	4	8	3	4
E9Q7N5;Q8R2Q4-3;Q8R2Q4-2;Q8R2Q4	E9Q7N5;Q8R2Q4-3;Q8R2Q4-2;Q8R2Q4	1;1;1;1	1;1;1;1	1;1;1;1	Ribosome-releasing factor 2, mitochondrial	Gfm2	>tr|E9Q7N5|E9Q7N5_MOUSE Ribosome-releasing factor 2, mitochondrial OS=Mus musculus GN=Gfm2 PE=4 SV=1;>sp|Q8R2Q4-3|RRF2M_MOUSE Isoform 3 of Ribosome-releasing factor 2, mitochondrial OS=Mus musculus GN=Gfm2;>sp|Q8R2Q4-2|RRF2M_MOUSE Isoform 2 of Ribosome-rel	4	1	1	1	0	0	0	0	0	0	1	0	0	0	0	0	0	0	1	0	0	0	0	0	0	0	0	0	1	0	0	0	0	0	0	0	1	0	0	0	0	0
E9Q7N7;Q3THK3	E9Q7N7;Q3THK3	1;1	1;1	1;1	General transcription factor IIF subunit 1	Gtf2f1	>tr|E9Q7N7|E9Q7N7_MOUSE General transcription factor IIF subunit 1 OS=Mus musculus GN=Gtf2f1 PE=4 SV=1;>sp|Q3THK3|T2FA_MOUSE General transcription factor IIF subunit 1 OS=Mus musculus GN=Gtf2f1 PE=1 SV=2	2	1	1	1	0	1	0	0	0	1	1	0	0	0	0	0	0	0	1	0	0	0	0	1	0	0	0	1	1	0	0	0	0	0	0	0	1	0	0	0	0	1
E9Q800;Q8CAQ8-3;E9QAY3;Q8CAQ8-2;Q8CAQ8;Q8CAQ8-5;E9QLA0;E9Q0J9;E9QAY6	E9Q800;Q8CAQ8-3;E9QAY3;Q8CAQ8-2;Q8CAQ8;Q8CAQ8-5;E9QLA0;E9Q0J9;E9QAY6	4;4;4;4;4;4;4;2;2	4;4;4;4;4;4;4;2;2	4;4;4;4;4;4;4;2;2	Mitochondrial inner membrane protein	Immt	>tr|E9Q800|E9Q800_MOUSE Mitochondrial inner membrane protein OS=Mus musculus GN=Immt PE=4 SV=1;>sp|Q8CAQ8-3|IMMT_MOUSE Isoform 3 of Mitochondrial inner membrane protein OS=Mus musculus GN=Immt;>tr|E9QAY3|E9QAY3_MOUSE Mitochondrial inner membrane protein OS	9	4	4	4	0	0	0	1	1	3	4	1	1	1	1	0	1	1	3	4	1	1	0	0	0	1	1	3	4	1	1	1	1	0	1	1	3	4	1	1	0	0
E9Q805;F8VPU2	E9Q805;F8VPU2	3;3	3;3	3;3	FERM, RhoGEF and pleckstrin domain-containing protein 1	Farp1	>tr|E9Q805|E9Q805_MOUSE Protein Farp1 (Fragment) OS=Mus musculus GN=Farp1 PE=4 SV=1;>tr|F8VPU2|F8VPU2_MOUSE Protein Farp1 OS=Mus musculus GN=Farp1 PE=4 SV=1	2	3	3	3	0	0	0	0	0	3	2	0	0	0	0	0	0	0	0	1	0	0	0	0	0	0	0	3	2	0	0	0	0	0	0	0	0	1	0	0	0	0
Q9DCN2-2;Q9DCN2;E9Q841;F2Z456;F2Z3V0	Q9DCN2-2;Q9DCN2;E9Q841;F2Z456;F2Z3V0	8;8;8;8;6	8;8;8;8;6	8;8;8;8;6	NADH-cytochrome b5 reductase 3;NADH-cytochrome b5 reductase 3 membrane-bound form;NADH-cytochrome b5 reductase 3 soluble form	Cyb5r3	>sp|Q9DCN2-2|NB5R3_MOUSE Isoform 2 of NADH-cytochrome b5 reductase 3 OS=Mus musculus GN=Cyb5r3;>sp|Q9DCN2|NB5R3_MOUSE NADH-cytochrome b5 reductase 3 OS=Mus musculus GN=Cyb5r3 PE=1 SV=3;>tr|E9Q841|E9Q841_MOUSE NADH-cytochrome b5 reductase 3 OS=Mus musculus	5	8	8	8	2	2	3	1	1	8	8	1	3	2	2	3	2	1	4	4	3	3	2	2	3	1	1	8	8	1	3	2	2	3	2	1	4	4	3	3	2	2
E9Q880	E9Q880	9	1	1		Nup205	>tr|E9Q880|E9Q880_MOUSE Protein Nup205 OS=Mus musculus GN=Nup205 PE=4 SV=1	1	9	1	1	1	1	1	1	1	9	8	2	1	1	1	0	0	1	5	5	1	1	0	0	0	0	0	1	1	0	0	0	0	0	0	0	1	1	0	0	0	0
Q99M46;P97760;E9Q898	Q99M46;P97760;E9Q898	2;2;2	2;2;2	2;2;2	DNA-directed RNA polymerase II subunit RPB3	Polr2c	>tr|Q99M46|Q99M46_MOUSE DNA-directed RNA polymerase II subunit RPB3 OS=Mus musculus GN=Polr2c PE=2 SV=1;>sp|P97760|RPB3_MOUSE DNA-directed RNA polymerase II subunit RPB3 OS=Mus musculus GN=Polr2c PE=2 SV=1;>tr|E9Q898|E9Q898_MOUSE DNA-directed RNA polymeras	3	2	2	2	1	0	0	0	0	1	1	1	1	0	0	0	0	0	0	1	1	0	1	0	0	0	0	1	1	1	1	0	0	0	0	0	0	1	1	0	1	0
E9Q8F1;Q3UXZ9	E9Q8F1;Q3UXZ9	2;2	2;2	2;2	Lysine-specific demethylase 5A	Kdm5a	>tr|E9Q8F1|E9Q8F1_MOUSE Lysine-specific demethylase 5A OS=Mus musculus GN=Kdm5a PE=4 SV=1;>sp|Q3UXZ9|KDM5A_MOUSE Lysine-specific demethylase 5A OS=Mus musculus GN=Kdm5a PE=1 SV=2	2	2	2	2	1	0	0	1	1	1	2	0	0	0	1	0	1	1	1	1	0	0	1	0	0	1	1	1	2	0	0	0	1	0	1	1	1	1	0	0	1	0
E9Q8G9;Q99LL3;D3YUY0	E9Q8G9;Q99LL3;D3YUY0	2;2;1	2;2;1	2;2;1	Carbohydrate sulfotransferase 12	Chst12	>tr|E9Q8G9|E9Q8G9_MOUSE Carbohydrate sulfotransferase 12 OS=Mus musculus GN=Chst12 PE=4 SV=1;>sp|Q99LL3|CHSTC_MOUSE Carbohydrate sulfotransferase 12 OS=Mus musculus GN=Chst12 PE=2 SV=2;>tr|D3YUY0|D3YUY0_MOUSE Carbohydrate sulfotransferase 12 (Fragment) OS=	3	2	2	2	2	2	1	2	2	1	2	1	2	2	1	2	2	2	2	1	2	2	2	2	1	2	2	1	2	1	2	2	1	2	2	2	2	1	2	2	2	2
E9Q8W8;G5E924;Q8R081;G3UY38;G3UYY3;G3UY56	E9Q8W8;G5E924;Q8R081;G3UY38	14;14;13;11;1;1	14;14;13;11;1;1	14;14;13;11;1;1	Heterogeneous nuclear ribonucleoprotein L	Hnrnpl	>tr|E9Q8W8|E9Q8W8_MOUSE Heterogeneous nuclear ribonucleoprotein L OS=Mus musculus GN=Hnrnpl PE=4 SV=1;>tr|G5E924|G5E924_MOUSE Heterogeneous nuclear ribonucleoprotein L (Fragment) OS=Mus musculus GN=Hnrnpl PE=4 SV=1;>sp|Q8R081|HNRPL_MOUSE Heterogeneous nucl	6	14	14	14	2	3	0	4	2	14	13	8	6	1	3	1	1	3	8	9	8	7	2	3	0	4	2	14	13	8	6	1	3	1	1	3	8	9	8	7	2	3
P70211-3;P70211-2;E9QAE7;P70211;G3X9X6	P70211-3;P70211-2;E9QAE7;P70211;G3X9X6	23;23;23;23;23	23;23;23;23;23	23;23;23;23;23	Netrin receptor DCC	Dcc	>sp|P70211-3|DCC_MOUSE Isoform B of Netrin receptor DCC OS=Mus musculus GN=Dcc;>sp|P70211-2|DCC_MOUSE Isoform C of Netrin receptor DCC OS=Mus musculus GN=Dcc;>tr|E9QAE7|E9QAE7_MOUSE Netrin receptor DCC OS=Mus musculus GN=Dcc PE=4 SV=1;>sp|P70211|DCC_MOUSE	5	23	23	23	16	18	10	16	16	19	20	15	14	13	10	7	15	16	14	15	11	14	16	18	10	16	16	19	20	15	14	13	10	7	15	16	14	15	11	14	16	18
E9QAN8;D3Z091	E9QAN8	3;1	3;1	3;1		Pik3c2b	>tr|E9QAN8|E9QAN8_MOUSE Protein Pik3c2b OS=Mus musculus GN=Pik3c2b PE=4 SV=1	2	3	3	3	1	1	0	0	0	0	2	1	1	1	1	0	0	1	0	0	1	1	1	1	0	0	0	0	2	1	1	1	1	0	0	1	0	0	1	1	1	1
Q9WV60;Q5KU03;E9QAQ5	Q9WV60;Q5KU03;E9QAQ5	6;6;6	6;6;6	5;5;5	Glycogen synthase kinase-3 beta	Gsk3b	>sp|Q9WV60|GSK3B_MOUSE Glycogen synthase kinase-3 beta OS=Mus musculus GN=Gsk3b PE=1 SV=2;>tr|Q5KU03|Q5KU03_MOUSE Glycogen synthase kinase 3 beta OS=Mus musculus GN=Gsk3b PE=2 SV=1;>tr|E9QAQ5|E9QAQ5_MOUSE Glycogen synthase kinase-3 beta OS=Mus musculus GN=	3	6	6	5	2	2	2	1	2	6	6	3	3	0	1	1	1	1	4	4	3	3	2	2	2	1	2	6	6	3	3	0	1	1	1	1	4	4	3	3	2	2
E9QAS4;Q6PDQ2;E9QAS5	E9QAS4;Q6PDQ2;E9QAS5	25;25;25	25;25;25	15;15;15	Chromodomain-helicase-DNA-binding protein 4	Chd4	>tr|E9QAS4|E9QAS4_MOUSE Chromodomain-helicase-DNA-binding protein 4 OS=Mus musculus GN=Chd4 PE=4 SV=1;>sp|Q6PDQ2|CHD4_MOUSE Chromodomain-helicase-DNA-binding protein 4 OS=Mus musculus GN=Chd4 PE=1 SV=1;>tr|E9QAS5|E9QAS5_MOUSE Chromodomain-helicase-DNA-bind	3	25	25	15	2	6	1	4	4	24	25	3	4	4	4	2	2	3	19	18	2	2	2	6	1	4	4	24	25	3	4	4	4	2	2	3	19	18	2	2	2	4
Q68FL6;E9QB02;F6W0G8	Q68FL6;E9QB02	26;26;6	26;26;6	26;26;6	Methionine--tRNA ligase, cytoplasmic	Mars	>sp|Q68FL6|SYMC_MOUSE Methionine--tRNA ligase, cytoplasmic OS=Mus musculus GN=Mars PE=2 SV=1;>tr|E9QB02|E9QB02_MOUSE Methionine--tRNA ligase, cytoplasmic OS=Mus musculus GN=Mars PE=3 SV=1	3	26	26	26	3	3	2	3	2	26	25	6	9	4	3	1	3	3	22	23	8	5	3	3	2	3	2	26	25	6	9	4	3	1	3	3	22	23	8	5	3	3
E9QK34;Q99K10;Q99K10-2	E9QK34;Q99K10	9;9;2	7;7;2	5;5;2	Neuroligin-1	Nlgn1	>tr|E9QK34|E9QK34_MOUSE Neuroligin-1 OS=Mus musculus GN=Nlgn1 PE=4 SV=1;>sp|Q99K10|NLGN1_MOUSE Neuroligin-1 OS=Mus musculus GN=Nlgn1 PE=1 SV=2	3	9	7	5	7	7	7	7	7	8	7	9	8	5	3	4	4	3	5	4	7	7	5	6	5	5	6	6	6	7	6	3	2	2	2	2	3	2	5	5	3	4
Q8BIZ0;E9QK76	Q8BIZ0;E9QK76	4;4	4;4	4;4	Protocadherin-20	Pcdh20	>sp|Q8BIZ0|PCD20_MOUSE Protocadherin-20 OS=Mus musculus GN=Pcdh20 PE=2 SV=2;>tr|E9QK76|E9QK76_MOUSE Protocadherin-20 OS=Mus musculus GN=Pcdh20 PE=4 SV=1	2	4	4	4	1	1	1	3	3	1	3	1	1	1	1	0	2	0	0	2	2	1	1	1	1	3	3	1	3	1	1	1	1	0	2	0	0	2	2	1	1	1
E9QK78;P42225;Q8CFQ1	E9QK78;P42225	6;5;2	6;5;2	6;5;2	Signal transducer and activator of transcription 1	Stat1	>tr|E9QK78|E9QK78_MOUSE Signal transducer and activator of transcription 1 OS=Mus musculus GN=Stat1 PE=4 SV=1;>sp|P42225|STAT1_MOUSE Signal transducer and activator of transcription 1 OS=Mus musculus GN=Stat1 PE=1 SV=1	3	6	6	6	2	2	2	3	3	6	6	3	2	0	1	0	0	2	5	3	2	3	2	2	2	3	3	6	6	3	2	0	1	0	0	2	5	3	2	3	2	2
Q5PSV9;E9QK89	Q5PSV9;E9QK89	1;1	1;1	1;1	Mediator of DNA damage checkpoint protein 1	Mdc1	>sp|Q5PSV9|MDC1_MOUSE Mediator of DNA damage checkpoint protein 1 OS=Mus musculus GN=Mdc1 PE=1 SV=1;>tr|E9QK89|E9QK89_MOUSE Mediator of DNA damage checkpoint protein 1 OS=Mus musculus GN=Mdc1 PE=4 SV=1	2	1	1	1	1	1	1	1	1	1	1	1	1	1	1	1	1	1	0	1	1	1	1	1	1	1	1	1	1	1	1	1	1	1	1	1	0	1	1	1	1	1
Q9ESN6;Q3UHH4;E9QKC6	Q9ESN6;Q3UHH4;E9QKC6	2;2;2	2;2;2	2;2;2	Tripartite motif-containing protein 2	Trim2	>sp|Q9ESN6|TRIM2_MOUSE Tripartite motif-containing protein 2 OS=Mus musculus GN=Trim2 PE=1 SV=1;>tr|Q3UHH4|Q3UHH4_MOUSE Tripartite motif-containing protein 2 OS=Mus musculus GN=Trim2 PE=2 SV=1;>tr|E9QKC6|E9QKC6_MOUSE Tripartite motif-containing protein 2 O	3	2	2	2	0	0	0	0	0	1	1	2	2	0	0	0	0	0	1	0	2	2	0	0	0	0	0	1	1	2	2	0	0	0	0	0	1	0	2	2	0	0
E9QKT1;Q5DTH1;O08759	E9QKT1;Q5DTH1;O08759	11;11;6	11;11;6	11;11;6	Ubiquitin-protein ligase E3A	Ube3a	>tr|E9QKT1|E9QKT1_MOUSE Ubiquitin-protein ligase E3A OS=Mus musculus GN=Ube3a PE=4 SV=1;>tr|Q5DTH1|Q5DTH1_MOUSE MKIAA4216 protein (Fragment) OS=Mus musculus GN=Ube3a PE=2 SV=1;>sp|O08759|UBE3A_MOUSE Ubiquitin-protein ligase E3A OS=Mus musculus GN=Ube3a PE=	3	11	11	11	2	2	1	2	1	11	11	8	8	3	3	1	2	3	9	11	7	8	2	2	1	2	1	11	11	8	8	3	3	1	2	3	9	11	7	8	2	2
Q8R1V2;Q6PIG8;E9QKU7;Q8R531;Q9CW73	Q8R1V2;Q6PIG8;E9QKU7;Q8R531;Q9CW73	7;7;7;7;6	7;7;7;7;6	7;7;7;7;6	Galactosylgalactosylxylosylprotein 3-beta-glucf Tuberin OS=Mus musculus GN=Tsc2;>tr|Q7TT21|Q7TT21_MOUSE Tuberin OS=Mus musculus GN=Tsc2 PE=2 SV=1;>tr|E9QN11|E9QN11_MOUSE Tuberin OS=Mus musculus GN=Tsc2 PE=4 SV=1;>sp|Q61037-4|TSC2_MOUSE Isoform C of Tuberin OS=Mus mus	15	3	3	3	0	0	0	0	0	2	3	0	0	0	0	0	0	0	0	0	0	0	0	0	0	0	0	2	3	0	0	0	0	0	0	0	0	0	0	0	0	0	0	0
Q8K284-2;E9QLY6;Q8K284	Q8K284-2;E9QLY6;Q8K284	5;5;5	5;5;5	5;5;5	General transcription factor 3C polypeptide 1	Gtf3c1	>sp|Q8K284-2|TF3C1_MOUSE Isoform 2 of General transcription factor 3C polypeptide 1 OS=Mus musculus GN=Gtf3c1;>tr|E9QLY6|E9QLY6_MOUSE General transcription factor 3C polypeptide 1 OS=Mus musculus GN=Gtf3c1 PE=4 SV=1;>sp|Q8K284|TF3C1_MOUSE General transcrip	3	5	5	5	1	2	1	0	0	4	4	1	1	0	0	0	0	0	2	1	0	1	1	2	1	0	0	4	4	1	1	0	0	0	0	0	2	1	0	1	1	2
E9QME5;Q99PP7-2;E9QP19;Q99PP7	E9QME5;Q99PP7-2;E9QP19;Q99PP7	2;2;2;2	2;2;2;2	2;2;2;2	E3 ubiquitin-protein ligase TRIM33	Trim33	>tr|E9QME5|E9QME5_MOUSE E3 ubiquitin-protein ligase TRIM33 OS=Mus musculus GN=Trim33 PE=4 SV=1;>sp|Q99PP7-2|TRI33_MOUSE Isoform Beta of E3 ubiquitin-protein ligase TRIM33 OS=Mus musculus GN=Trim33;>tr|E9QP19|E9QP19_MOUSE E3 ubiquitin-protein ligase TRIM33	4	2	2	2	0	0	1	0	0	2	2	1	1	0	0	0	0	0	0	0	0	1	0	0	1	0	0	2	2	1	1	0	0	0	0	0	0	0	0	1	0	0
E9QN08;Q80T06;P57776;D3YUQ9;P57776-2;Q91VK2;P57776-3;D3Z7N2;D3YZT9;F6ZFU0;D3YY68	E9QN08;Q80T06;P57776;D3YUQ9;P57776-2;Q91VK2;P57776-3;D3Z7N2;D3YZT9;F6ZFU0	5;5;5;4;4;4;4;3;3;3;2	5;5;5;4;4;4;4;3;3;3;2	5;5;5;4;4;4;4;3;3;3;2	Elongation factor 1-delta	Eef1d	>tr|E9QN08|E9QN08_MOUSE Elongation factor 1-delta (Fragment) OS=Mus musculus GN=Eef1d PE=3 SV=1;>tr|Q80T06|Q80T06_MOUSE Elongation factor 1-delta OS=Mus musculus GN=Eef1d PE=2 SV=1;>sp|P57776|EF1D_MOUSE Elongation factor 1-delta OS=Mus musculus GN=Eef1d PE	11	5	5	5	1	0	1	0	0	4	5	4	3	0	1	0	0	0	3	2	4	5	1	0	1	0	0	4	5	4	3	0	1	0	0	0	3	2	4	5	1	0
E9QN31;Q922K7	E9QN31;Q922K7	3;2	3;2	3;2	Putative ribosomal RNA methyltransferase NOP2	Nop2	>tr|E9QN31|E9QN31_MOUSE Putative ribosomal RNA methyltransferase NOP2 OS=Mus musculus GN=Nop2 PE=4 SV=1;>sp|Q922K7|NOP2_MOUSE Putative ribosomal RNA methyltransferase NOP2 OS=Mus musculus GN=Nop2 PE=2 SV=1	2	3	3	3	0	0	1	0	0	3	3	0	0	0	1	1	0	0	1	1	1	0	0	0	1	0	0	3	3	0	0	0	1	1	0	0	1	1	1	0	0	0
Q9WTU6-2;Q3TQZ7;Q80W82;Q9WTU6;Q5NCK7;Q78GB8;Q8C9D4;E9QN59;E9PXS1;Q9WTU6-3;Q61831-2;Q9WTU6-4;Q5NCK8;Q80W80;Q61831	Q9WTU6-2;Q3TQZ7;Q80W82;Q9WTU6;Q5NCK7;Q78GB8;Q8C9D4;E9QN59;E9PXS1;Q9WTU6-3;Q61831-2;Q9WTU6-4;Q5NCK8;Q80W80;Q61831	4;4;4;4;4;4;4;4;3;3;3;3;3;3;3	4;4;4;4;4;4;4;4;3;3;3;3;3;3;3	1;1;1;1;1;1;1;1;1;1;1;1;1;1;1	Mitogen-activated protein kinase 9;Mitogen-activated protein kinase 10	Mapk10;Mapk9	>sp|Q9WTU6-2|MK09_MOUSE Isoform Alpha-1 of Mitogen-activated protein kinase 9 OS=Mus musculus GN=Mapk9;>tr|Q3TQZ7|Q3TQZ7_MOUSE Mitogen-activated protein kinase 10 OS=Mus musculus GN=Mapk10 PE=2 SV=1;>tr|Q80W82|Q80W82_MOUSE JNK3 alpha1 protein kinase OS=Mus	15	4	4	1	0	0	0	0	0	4	3	1	2	0	0	0	0	0	1	2	1	1	0	0	0	0	0	4	3	1	2	0	0	0	0	0	1	2	1	1	0	0
Q6PGB6-3;Q6PGB6-2;E9QNF4;Q6PGB6;Q6PGB6-4;Q6PGB6-5	Q6PGB6-3;Q6PGB6-2;E9QNF4;Q6PGB6;Q6PGB6-4;Q6PGB6-5	4;4;4;4;4;3	4;4;4;4;4;3	4;4;4;4;4;3	N-alpha-acetyltransferase 50	Naa50	>sp|Q6PGB6-3|NAA50_MOUSE Isoform 3 of N-alpha-acetyltransferase 50 OS=Mus musculus GN=Naa50;>sp|Q6PGB6-2|NAA50_MOUSE Isoform 2 of N-alpha-acetyltransferase 50 OS=Mus musculus GN=Naa50;>tr|E9QNF4|E9QNF4_MOUSE N-alpha-acetyltransferase 50 OS=Mus musculus GN=	6	4	4	4	0	0	0	1	1	4	4	1	0	1	1	1	1	1	1	2	0	0	0	0	0	1	1	4	4	1	0	1	1	1	1	1	1	2	0	0	0	0
E9QNN1;O70133-2;O70133;O70133-3	E9QNN1;O70133-2;O70133;O70133-3	52;50;49;43	52;50;49;43	52;50;49;43	ATP-dependent RNA helicase A	Dhx9	>tr|E9QNN1|E9QNN1_MOUSE ATP-dependent RNA helicase A OS=Mus musculus GN=Dhx9 PE=4 SV=1;>sp|O70133-2|DHX9_MOUSE Isoform 2 of ATP-dependent RNA helicase A OS=Mus musculus GN=Dhx9;>sp|O70133|DHX9_MOUSE ATP-dependent RNA helicase A OS=Mus musculus GN=Dhx9 PE=1	4	52	52	52	8	10	3	7	9	49	51	19	19	6	8	2	6	7	49	47	20	17	8	10	3	7	9	49	51	19	19	6	8	2	6	7	49	47	20	17	8	10
E9QPD4;Q3B7Z2-2;Q3B7Z2	E9QPD4;Q3B7Z2-2;Q3B7Z2	2;1;1	2;1;1	2;1;1	Oxysterol-binding protein 1	Osbp	>tr|E9QPD4|E9QPD4_MOUSE Oxysterol-binding protein OS=Mus musculus GN=Osbp PE=3 SV=1;>sp|Q3B7Z2-2|OSBP1_MOUSE Isoform 2 of Oxysterol-binding protein 1 OS=Mus musculus GN=Osbp;>sp|Q3B7Z2|OSBP1_MOUSE Oxysterol-binding protein 1 OS=Mus musculus GN=Osbp PE=1 SV	3	2	2	2	0	0	0	0	0	2	2	0	2	0	0	0	0	0	2	2	2	2	0	0	0	0	0	2	2	0	2	0	0	0	0	0	2	2	2	2	0	0
Q05920;G5E8R3;E9QPD7;E9PW11	Q05920;G5E8R3;E9QPD7;E9PW11	23;23;23;17	23;23;23;17	23;23;23;17	Pyruvate carboxylase, mitochondrial;Pyruvate carboxylase	Pc;Pcx	>sp|Q05920|PYC_MOUSE Pyruvate carboxylase, mitochondrial OS=Mus musculus GN=Pc PE=1 SV=1;>tr|G5E8R3|G5E8R3_MOUSE Pyruvate carboxylase OS=Mus musculus GN=Pcx PE=3 SV=1;>tr|E9QPD7|E9QPD7_MOUSE Pyruvate carboxylase OS=Mus musculus GN=Pcx PE=3 SV=1;>tr|E9PW11|	4	23	23	23	4	4	1	2	6	22	21	3	4	7	2	3	2	3	11	16	3	2	4	4	1	2	6	22	21	3	4	7	2	3	2	3	11	16	3	2	4	4
Q6A026;E9QPI5	Q6A026;E9QPI5	23;23	20;20	20;20	Sister chromatid cohesion protein PDS5 homolog A	Pds5a	>sp|Q6A026|PDS5A_MOUSE Sister chromatid cohesion protein PDS5 homolog A OS=Mus musculus GN=Pds5a PE=2 SV=3;>tr|E9QPI5|E9QPI5_MOUSE Sister chromatid cohesion protein PDS5 homolog A OS=Mus musculus GN=Pds5a PE=4 SV=1	2	23	20	20	2	2	1	1	2	23	20	2	3	2	1	3	0	3	16	15	2	0	2	2	0	1	1	20	17	1	2	2	1	2	0	3	14	12	1	0	2	2
Q9JKK8;E9QPK4	Q9JKK8;E9QPK4	1;1	1;1	1;1	Serine/threonine-protein kinase ATR	Atr	>sp|Q9JKK8|ATR_MOUSE Serine/threonine-protein kinase ATR OS=Mus musculus GN=Atr PE=1 SV=2;>tr|E9QPK4|E9QPK4_MOUSE Serine/threonine-protein kinase ATR OS=Mus musculus GN=Atr PE=4 SV=1	2	1	1	1	0	0	0	0	0	0	0	0	1	1	1	0	0	0	0	0	0	1	0	0	0	0	0	0	0	0	1	1	1	0	0	0	0	0	0	1	0	0
O35551-4;O35551-2;Q5QNU4;O35551-3;O35551-5;F8WHD0;O35551;O35551-6;E9QPP9	O35551-4;O35551-2;Q5QNU4;O35551-3;O35551-5;F8WHD0;O35551;O35551-6;E9QPP9	1;1;1;1;1;1;1;1;1	1;1;1;1;1;1;1;1;1	1;1;1;1;1;1;1;1;1	Rab GTPase-binding effector protein 1	Rabep1	>sp|O35551-4|RABE1_MOUSE Isoform 4 of Rab GTPase-binding effector protein 1 OS=Mus musculus GN=Rabep1;>sp|O35551-2|RABE1_MOUSE Isoform 2 of Rab GTPase-binding effector protein 1 OS=Mus musculus GN=Rabep1;>tr|Q5QNU4|Q5QNU4_MOUSE Rabaptin, RAB GTPase binding	9	1	1	1	0	0	0	0	0	0	0	1	1	0	0	0	0	0	0	0	1	1	0	0	0	0	0	0	0	1	1	0	0	0	0	0	0	0	1	1	0	0
E9QPT2;Q8K2Z4;Q8K2Z4-2	E9QPT2;Q8K2Z4;Q8K2Z4-2	33;31;31	33;31;31	33;31;31	Condensin complex subunit 1	Ncapd2	>tr|E9QPT2|E9QPT2_MOUSE Condensin complex subunit 1 OS=Mus musculus GN=Ncapd2 PE=3 SV=1;>sp|Q8K2Z4|CND1_MOUSE Condensin complex subunit 1 OS=Mus musculus GN=Ncapd2 PE=1 SV=2;>sp|Q8K2Z4-2|CND1_MOUSE Isoform 2 of Condensin complex subunit 1 OS=Mus musculus G	3	33	33	33	3	3	2	3	4	32	30	8	4	2	2	3	5	5	19	25	6	4	3	3	2	3	4	32	30	8	4	2	2	3	5	5	19	25	6	4	3	3
Q3TTD3;P13705;E9QPY6	Q3TTD3;P13705;E9QPY6	1;1;1	1;1;1	1;1;1	DNA mismatch repair protein Msh3	Msh3	>tr|Q3TTD3|Q3TTD3_MOUSE DNA mismatch repair protein Msh3 (Fragment) OS=Mus musculus GN=Msh3 PE=2 SV=1;>sp|P13705|MSH3_MOUSE DNA mismatch repair protein Msh3 OS=Mus musculus GN=Msh3 PE=2 SV=3;>tr|E9QPY6|E9QPY6_MOUSE DNA mismatch repair protein Msh3 OS=Mus m	3	1	1	1	0	0	0	0	0	1	1107;9655;11611;13383;13821;13990;19694;20439;21104;21275;22018;22060;22755;30306;30810;31147;39716;52038;63694;69323;79328;98946;99961;101359;101364;101635;104892;114893;119639;120534;123012;125342;126861;126894;128273;128702;148211;153054;158477;161583;162756;162896;167223;169051;179886;182088;183181;183238;183263;191961;193012	272	1326
F6PYF7;P54818	F6PYF7;P54818	1;1	1;1	1;1	Galactocerebrosidase	Galc	>tr|F6PYF7|F6PYF7_MOUSE Galactocerebrosidase OS=Mus musculus GN=Galc PE=4 SV=1;>sp|P54818|GALC_MOUSE Galactocerebrosidase OS=Mus musculus GN=Galc PE=1 SV=2	2	1	1	1	0	0	0	0	0	0	0	1	1	0	0	0	0	0	0	0	1	0	0	0	0	0	0	0	0	1	1	0	0	0	0	0	0	0	1	0	0	0
F6Q993;Q3USB7	F6Q993;Q3USB7	4;4	3;3	3;3	Inactive phospholipase C-like protein 1	Plcl1	>tr|F6Q993|F6Q993_MOUSE Inactive phospholipase C-like protein 1 OS=Mus musculus GN=Plcl1 PE=4 SV=1;>sp|Q3USB7|PLCL1_MOUSE Inactive phospholipase C-like protein 1 OS=Mus musculus GN=Plcl1 PE=1 SV=3	2	4	3	3	0	0	0	0	0	2	2	0	0	0	0	0	1	0	1	1	0	0	0	0	0	0	0	2	2	0	0	0	0	0	0	0	0	1	0	0	0	0
Q5U430-3;Q5U430;F6QC57;F6RDS0	Q5U430-3;Q5U430;F6QC57;F6RDS0	2;2;2;1	2;2;2;1	2;2;2;1	E3 ubiquitin-protein ligase UBR3	Ubr3	>sp|Q5U430-3|UBR3_MOUSE Isoform 3 of E3 ubiquitin-protein ligase UBR3 OS=Mus musculus GN=Ubr3;>sp|Q5U430|UBR3_MOUSE E3 ubiquitin-protein ligase UBR3 OS=Mus musculus GN=Ubr3 PE=1 SV=3;>tr|F6QC57|F6QC57_MOUSE E3 ubiquitin-protein ligase UBR3 OS=Mus musculus	4	2	2	2	0	0	0	1	1	1	2	0	0	0	0	0	0	0	0	1	0	0	0	0	0	1	1	1	2	0	0	0	0	0	0	0	0	1	0	0	0	0
Q545T6;O70166;F6QGJ6	Q545T6;O70166;F6QGJ6	2;2;2	2;2;2	2;2;2	Stathmin;Stathmin-3	Stmn3	>tr|Q545T6|Q545T6_MOUSE Stathmin OS=Mus musculus GN=Stmn3 PE=2 SV=1;>sp|O70166|STMN3_MOUSE Stathmin-3 OS=Mus musculus GN=Stmn3 PE=1 SV=1;>tr|F6QGJ6|F6QGJ6_MOUSE Stathmin OS=Mus musculus GN=Stmn3 PE=3 SV=1	3	2	2	2	0	0	0	0	0	1	0	2	2	0	0	0	0	0	1	0	2	2	0	0	0	0	0	1	0	2	2	0	0	0	0	0	1	0	2	2	0	0
F6QH50;Q6P5B5;Q9WVR4	F6QH50;Q6P5B5;Q9WVR4	3;3;2	2;2;1	2;2;1	Fragile X mental retardation syndrome-related protein 2	Fxr2	>tr|F6QH50|F6QH50_MOUSE Uncharacterized protein (Fragment) OS=Mus musculus GN=Fxr2 PE=4 SV=1;>tr|Q6P5B5|Q6P5B5_MOUSE Fragile X mental retardation syndrome-related protein 2 OS=Mus musculus GN=Fxr2 PE=2 SV=1;>sp|Q9WVR4|FXR2_MOUSE Fragile X mental retardatio	3	3	2	2	0	0	0	0	0	3	3	0	0	0	0	0	0	1	3	2	1	1	0	0	0	0	0	2	2	0	0	0	0	0	0	0	2	1	1	1	0	0
F6QIC8	F6QIC8	4	4	4			>tr|F6QIC8|F6QIC8_MOUSE Protein Tmem132b OS=Mus musculus GN=Tmem132b PE=4 SV=1	1	4	4	4	0	0	0	0	1	0	2	4	3	0	0	0	0	1	0	0	4	3	0	0	0	0	1	0	2	4	3	0	0	0	0	1	0	0	4	3	0	0
F6QKD2;Q9CWX9;Q4VBG1	F6QKD2;Q9CWX9;Q4VBG1	3;3;3	3;3;3	3;3;3	Probable ATP-dependent RNA helicase DDX47	Ddx47	>tr|F6QKD2|F6QKD2_MOUSE Probable ATP-dependent RNA helicase DDX47 (Fragment) OS=Mus musculus GN=Ddx47 PE=3 SV=1;>sp|Q9CWX9|DDX47_MOUSE Probable ATP-dependent RNA helicase DDX47 OS=Mus musculus GN=Ddx47 PE=2 SV=2;>tr|Q4VBG1|Q4VBG1_MOUSE DEAD (Asp-Glu-Ala-As	3	3	3	3	0	0	1	0	0	3	3	0	1	0	0	0	0	0	0	1	0	0	0	0	1	0	0	3	3	0	1	0	0	0	0	0	0	1	0	0	0	0
F7AEX1;F6QY34;Q8BVT9;Q7TS64;Q3UYH7;Q99MK8;Q3U1V3	F7AEX1;F6QY34;Q8BVT9;Q7TS64;Q3UYH7;Q99MK8;Q3U1V3	1;1;1;1;1;1;1	1;1;1;1;1;1;1	1;1;1;1;1;1;1	Beta-adrenergic receptor kinase 2;Beta-adrenergic receptor kinase 1	Adrbk1;Adrbk2	>tr|F7AEX1|F7AEX1_MOUSE Beta-adrenergic receptor kinase 1 (Fragment) OS=Mus musculus GN=Adrbk1 PE=4 SV=1;>tr|F6QY34|F6QY34_MOUSE Beta-adrenergic receptor kinase 1 (Fragment) OS=Mus musculus GN=Adrbk1 PE=4 SV=1;>tr|Q8BVT9|Q8BVT9_MOUSE Beta-adrenergic recept	7	1	1	1	0	0	0	0	0	1	1	1	1	0	0	0	0	0	0	0	0	0	0	0	0	0	0	1	1	1	1	0	0	0	0	0	0	0	0	0	0	0
Q6W3F0-3;F6R2A2;Q6W3F0-2;Q6W3F0;H7BX23	Q6W3F0-3;F6R2A2;Q6W3F0-2;Q6W3F0;H7BX23	1;1;1;1;1	1;1;1;1;1	1;1;1;1;1	Prolyl 4-hydroxylase subunit alpha-3	P4ha3	>sp|Q6W3F0-3|P4HA3_MOUSE Isoform 3 of Prolyl 4-hydroxylase subunit alpha-3 OS=Mus musculus GN=P4ha3;>tr|F6R2A2|F6R2A2_MOUSE Prolyl 4-hydroxylase subunit alpha-3 (Fragment) OS=Mus musculus GN=P4ha3 PE=4 SV=1;>sp|Q6W3F0-2|P4HA3_MOUSE Isoform 2 of Prolyl 4-hy	5	1	1	1	0	0	0	0	0	1	1	1	1	0	0	0	0	0	1	1	1	1	0	0	0	0	0	1	1	1	1	0	0	0	0	0	1	1	1	1	0	0
F6RAZ3;Q07417	F6RAZ3;Q07417	1;1	1;1	1;1	Short-chain specific acyl-CoA dehydrogenase, mitochondrial	Acads	>tr|F6RAZ3|F6RAZ3_MOUSE Short-chain-specific acyl-CoA dehydrogenase, mitochondrial (Fragment) OS=Mus musculus GN=Acads PE=3 SV=1;>sp|Q07417|ACADS_MOUSE Short-chain specific acyl-CoA dehydrogenase, mitochondrial OS=Mus musculus GN=Acads PE=2 SV=2	2	1	1	1	0	0	1	0	0	1	1	0	0	0	0	0	0	0	1	1	1	1	0	0	1	0	0	1	1	0	0	0	0	0	0	0	1	1	1	1	0	0
F6RJV6;Q9JJK2	F6RJV6;Q9JJK2	3;3	3;3	3;3	LanC-like protein 2	Lancl2	>tr|F6RJV6|F6RJV6_MOUSE LanC-like protein 2 (Fragment) OS=Mus musculus GN=Lancl2 PE=4 SV=1;>sp|Q9JJK2|LANC2_MOUSE LanC-like protein 2 OS=Mus musculus GN=Lancl2 PE=1 SV=1	2	3	3	3	1	1	0	1	1	3	3	2	2	1	1	0	1	1	3	3	2	3	1	1	0	1	1	3	3	2	2	1	1	0	1	1	3	3	2	3	1	1
F6RPJ9;Q9JHR7	F6RPJ9;Q9JHR7	4;4	4;4	4;4	Insulin-degrading enzyme	Ide	>tr|F6RPJ9|F6RPJ9_MOUSE Insulin-degrading enzyme (Fragment) OS=Mus musculus GN=Ide PE=3 SV=1;>sp|Q9JHR7|IDE_MOUSE Insulin-degrading enzyme OS=Mus musculus GN=Ide PE=1 SV=1	2	4	4	4	0	0	0	0	0	3	4	3	3	2	1	0	0	0	3	2	4	4	0	0	0	0	0	3	4	3	3	2	1	0	0	0	3	2	4	4	0	0
F6S2C7;Q80XH4	F6S2C7;Q80XH4	2;2	2;2	2;2	WSC domain-containing protein 1	Wscd1	>tr|F6S2C7|F6S2C7_MOUSE WSC domain-containing protein 1 (Fragment) OS=Mus musculus GN=Wscd1 PE=4 SV=1;>sp|Q80XH4|WSCD1_MOUSE WSC domain-containing protein 1 OS=Mus musculus GN=Wscd1 PE=2 SV=1	2	2	2	2	0	0	0	0	0	0	0	2	2	0	0	1	0	0	0	0	2	2	0	0	0	0	0	0	0	2	2	0	0	1	0	0	0	0	2	2	0	0
F6SB69;Q921F4;Q921F4-4	F6SB69;Q921F4	11;11;5	11;11;5	11;11;5	Heterogeneous nuclear ribonucleoprotein L-like	Hnrpll	>tr|F6SB69|F6SB69_MOUSE Heterogeneous nuclear ribonucleoprotein L-like OS=Mus musculus GN=Hnrpll PE=4 SV=1;>sp|Q921F4|HNRLL_MOUSE Heterogeneous nuclear ribonucleoprotein L-like OS=Mus musculus GN=Hnrpll PE=1 SV=3	3	11	11	11	3	1	0	1	1	10	11	2	1	0	1	0	1	0	8	9	2	3	3	1	0	1	1	10	11	2	1	0	1	0	1	0	8	9	2	3	3	1
F6SLP4;Q9DC16;Q4FK22	F6SLP4;Q9DC16;Q4FK22	3;3;3	3;3;3	3;3;3	Endoplasmic reticulum-Golgi intermediate compartment protein 1	Ergic1	>tr|F6SLP4|F6SLP4_MOUSE Endoplasmic reticulum-Golgi intermediate compartment protein 1 (Fragment) OS=Mus musculus GN=Ergic1 PE=4 SV=1;>sp|Q9DC16|ERGI1_MOUSE Endoplasmic reticulum-Golgi intermediate compartment protein 1 OS=Mus musculus GN=Ergic1 PE=1 SV=1;	3	3	3	3	1	1	1	0	0	3	3	1	1	0	0	1	0	0	1	2	0	1	1	1	1	0	0	3	3	1	1	0	0	1	0	0	1	2	0	1	1	1
F6SQH7;Q91VA6;Q5SYH1	F6SQH7;Q91VA6;Q5SYH1	3;3;3	3;3;3	3;3;3	Polymerase delta-interac68;167369	68083;167369
Q3U882;F6VJC5;Q80ZX0;F6YIN5	Q3U882;F6VJC5;Q80ZX0;F6YIN5	2;2;2;1	2;2;2;1	2;2;2;1		Sec24b	>tr|Q3U882|Q3U882_MOUSE Protein Sec24b (Fragment) OS=Mus musculus GN=Sec24b PE=2 SV=1;>tr|F6VJC5|F6VJC5_MOUSE Protein Sec24b (Fragment) OS=Mus musculus GN=Sec24b PE=4 SV=1;>tr|Q80ZX0|Q80ZX0_MOUSE Protein Sec24b OS=Mus musculus GN=Sec24b PE=2 SV=1;>tr|F6YIN	4	2	2	2	0	1	0	0	0	0	1	1	2	0	0	0	0	0	0	0	2	2	0	1	0	0	0	0	1	1	2	0	0	0	0	0	0	0	2	2	0	1
Q8BHE4;F6VQP3	Q8BHE4;F6VQP3	2;2	2;2	2;2	Transmembrane protein 108	Tmem108	>sp|Q8BHE4|TM108_MOUSE Transmembrane protein 108 OS=Mus musculus GN=Tmem108 PE=2 SV=1;>tr|F6VQP3|F6VQP3_MOUSE Transmembrane protein 108 OS=Mus musculus GN=Tmem108 PE=4 SV=1	2	2	2	2	0	0	0	1	0	0	2	0	0	0	0	0	0	0	1	0	0	0	0	0	0	1	0	0	2	0	0	0	0	0	0	0	1	0	0	0	0	0
P70428;F6WNP0;A2AIG3;E9Q1M5;F6WHC9	P70428;F6WNP0;A2AIG3;E9Q1M5	6;6;3;3;1	6;6;3;3;1	6;6;3;3;1	Exostosin-2	Ext2	>sp|P70428|EXT2_MOUSE Exostosin-2 OS=Mus musculus GN=Ext2 PE=1 SV=2;>tr|F6WNP0|F6WNP0_MOUSE Uncharacterized protein (Fragment) OS=Mus musculus GN=Ext2 PE=4 SV=1;>tr|A2AIG3|A2AIG3_MOUSE Exostoses (Multiple) 2 (Fragment) OS=Mus musculus GN=Ext2 PE=4 SV=1;>tr	5	6	6	6	0	0	0	0	0	1	0	5	4	0	0	1	0	0	0	1	5	6	0	0	0	0	0	1	0	5	4	0	0	1	0	0	0	1	5	6	0	0
Q3TBS5;Q6DID3;F6WUK6;F6Z1F4;Q7TSH6;Q6PFF0	Q3TBS5;Q6DID3;F6WUK6;F6Z1F4;Q7TSH6;Q6PFF0	2;2;2;1;1;1	2;2;2;1;1;1	2;2;2;1;1;1	Protein SCAF8	Scaf8;Scaf4	>tr|Q3TBS5|Q3TBS5_MOUSE Protein SCAF8 (Fragment) OS=Mus musculus GN=Scaf8 PE=2 SV=1;>sp|Q6DID3|SCAF8_MOUSE Protein SCAF8 OS=Mus musculus GN=Scaf8 PE=1 SV=1;>tr|F6WUK6|F6WUK6_MOUSE Protein SCAF8 OS=Mus musculus GN=Scaf8 PE=4 SV=1;>tr|F6Z1F4|F6Z1F4_MOUSE Pro	6	2	2	2	0	0	0	1	0	1	2	1	0	0	0	0	1	0	0	2	0	0	0	0	0	1	0	1	2	1	0	0	0	0	1	0	0	2	0	0	0	0
Q99K48;Q4FK11;F6XLC7;Q99K48-2	Q99K48;Q4FK11;F6XLC7;Q99K48-2	14;14;14;8	13;13;13;7	12;12;12;6	Non-POU domain-containing octamer-binding protein	Nono	>sp|Q99K48|NONO_MOUSE Non-POU domain-containing octamer-binding protein OS=Mus musculus GN=Nono PE=1 SV=3;>tr|Q4FK11|Q4FK11_MOUSE Non-POU-domain-containing, octamer binding protein OS=Mus musculus GN=Nono PE=2 SV=1;>tr|F6XLC7|F6XLC7_MOUSE Uncharacterized p	4	14	13	12	4	4	4	3	4	12	13	9	7	3	5	1	3	4	7	9	9	8	3	3	4	3	3	11	12	8	6	2	4	1	2	3	6	8	8	7	3	3
F6XS92;Q7TQ62-2;Q7TQ62	F6XS92;Q7TQ62-2;Q7TQ62	1;1;1	1;1;1	1;1;1	Podocan	Podn	>tr|F6XS92|F6XS92_MOUSE Podocan (Fragment) OS=Mus musculus GN=Podn PE=4 SV=1;>sp|Q7TQ62-2|PODN_MOUSE Isoform 2 of Podocan OS=Mus musculus GN=Podn;>sp|Q7TQ62|PODN_MOUSE Podocan OS=Mus musculus GN=Podn PE=2 SV=1	3	1	1	1	0	0	0	0	0	0	0	1	0	0	0	0	0	0	0	0	1	1	0	0	0	0	0	0	0	1	0	0	0	0	0	0	0	0	1	1	0	0
P01631;F6XWB2	P01631;F6XWB2	1;1	1;1	1;1	Ig kappa chain V-II region 26-10	Igkv1-115	>sp|P01631|KV2A7_MOUSE Ig kappa chain V-II region 26-10 OS=Mus musculus PE=1 SV=1;>tr|F6XWB2|F6XWB2_MOUSE Uncharacterized protein (Fragment) OS=Mus musculus GN=Igkv1-115 PE=4 SV=1	2	1	1	1	0	0	0	0	0	1	1	0	0	0	0	1	1	1	0	1	0	0	0	0	0	0	0	1	1	0	0	0	0	1	1	1	0	1	0	0	0	0
F6Y3V0	F6Y3V0	16	1	1		Ptprf	>tr|F6Y3V0|F6Y3V0_MOUSE Receptor-type tyrosine-protein phosphatase F (Fragment) OS=Mus musculus GN=Ptprf PE=4 SV=1	1	16	1	1	15	15	11	13	13	13	13	13	14	11	11	9	12	13	14	14	12	10	1	1	1	1	1	1	1	1	1	0	0	0	0	1	1	1	1	1	1	1
Q5M8N0;Q9CW19;Q5F272;F7C0H6	Q5M8N0;Q9CW19;Q5F272;F7C0H6	2;2;2;2	2;2;2;2	2;2;2;2	CB1 cannabinoid receptor-interacting protein 1	Cnrip1	>sp|Q5M8N0|CNRP1_MOUSE CB1 cannabinoid receptor-interacting protein 1 OS=Mus musculus GN=Cnrip1 PE=1 SV=1;>tr|Q9CW19|Q9CW19_MOUSE RIKEN cDNA 1500041B16, isoform CRA_b (Fragment) OS=Mus musculus GN=Cnrip1 PE=2 SV=1;>tr|Q5F272|Q5F272_MOUSE Cannabinoid recept	4	2	2	2	1	0	0	0	0	2	2	1	1	0	0	0	0	0	0	0	0	1	1	0	0	0	0	2	2	1	1	0	0	0	0	0	0	0	0	1	1	0
Q62448-2;F7CBP1;Q62448;G3XA17;F6TW20	Q62448-2;F7CBP1;Q62448;G3XA17	9;9;9;9;1	9;9;9;9;1	9;9;9;9;1	Eukaryotic translation initiation factor 4 gamma 2	Eif4g2	>sp|Q62448-2|IF4G2_MOUSE Isoform 2 of Eukaryotic translation initiation factor 4 gamma 2 OS=Mus musculus GN=Eif4g2;>tr|F7CBP1|F7CBP1_MOUSE Eukaryotic translation initiation factor 4 gamma 2 OS=Mus musculus GN=Eif4g2 PE=4 SV=1;>sp|Q62448|IF4G2_MOUSE Eukaryo	5	9	9	9	1	2	0	0	0	9	9	3	3	1	1	0	0	0	4	5	1	3	1	2	0	0	0	9	9	3	3	1	1	0	0	0	4	5	1	3	1	2
F7D182;Q5DTK1	F7D182;Q5DTK1	1;1	1;1	1;1	Chondroitin sulfate synthase 3	Chsy3	>tr|F7D182|F7D182_MOUSE Chondroitin sulfate synthase 3 OS=Mus musculus GN=Chsy3 PE=4 SV=1;>sp|Q5DTK1|CHSS3_MOUSE Chondroitin sulfate synthase 3 OS=Mus musculus GN=Chsy3 PE=1 SV=3	2	1	1	1	1	1	1	0	1	1	1	0	1	1	0	0	0	1	1	0	0	1	1	1	1	0	1	1	1	0	1	1	0	0	0	1	1	0	0	1	1	1
F7D6E8	F7D6E8	2	1	1			>tr|F7D6E8|F7D6E8_MOUSE Glyceraldehyde-3-phosphate dehydrogenase (Fragment) OS=Mus musculus GN=Gm4891 PE=3 SV=1	1	2	1	1	0	0	1	0	0	2	2	2	2	0	0	2	0	0	2	2	2	2	0	0	0	0	0	1	1	1	1	0	0	1	0	0	1	1	1	1	0	0
F8VPK0;F6YRS9;F7B8H5	F8VPK0;F6YRS9	6;3;1	6;3;1	6;3;1		Ttc37	>tr|F8VPK0|F8VPK0_MOUSE Protein Ttc37 OS=Mus musculus GN=Ttc37 PE=4 SV=1;>tr|F6YRS9|F6YRS9_MOUSE Protein Ttc37 OS=Mus musculus GN=Ttc37 PE=4 SV=1	3	6	6	6	0	1	1	1	2	2	6	1	1	2	1	0	0	2	2	2	1	0	0	1	1	1	2	2	6	1	1	2	1	0	0	2	2	2	1	0	0	1
F8VPK8	F8VPK8	2	2	2		Pcdh9	>tr|F8VPK8|F8VPK8_MOUSE Protein Pcdh9 OS=Mus musculus GN=Pcdh9 PE=4 SV=1	1	2	2	2	0	0	0	0	0	0	1	1	2	0	0	0	0	0	0	0	0	0	0	0	0	0	0	0	1	1	2	0	0	0	0	0	0	0	0	0	0	0
F8VPM4;Q00PI9	F8VPM4;Q00PI9	9;8	9;8	9;8	Heterogeneous nuclear ribonucleoprotein U-like protein 2	Hnrnpul2	>tr|F8VPM4|F8VPM4_MOUSE Heterogeneous nuclear ribonucleoprotein U-like protein 2 OS=Mus musculus GN=Hnrnpul2 PE=4 SV=1;>sp|Q00PI9|HNRL2_MOUSE Heterogeneous nuclear ribonucleoprotein U-like protein 2 OS=Mus musculus GN=Hnrnpul2 PE=1 SV=1	2	9	9	9	3	2	0	0	0	8	9	0	1	0	2	0	0	1	7	4	1	2	3	2	0	0	0	8	9	0	1	0	2	0	0	1	7	4	1	2	3	2
Q8CIQ7;F8VPQ1;F7CVM6;F6VMI1	Q8CIQ7;F8VPQ1	7;7;1;1	7;7;1;1	6;6;1;1	Dedicator of cytokinesis protein 3	Dock3	>sp|Q8CIQ7|DOCK3_MOUSE Dedicator of cytokinesis protein 3 OS=Mus musculus GN=Dock3 PE=1 SV=1;>tr|F8VPQ1|F8VPQ1_MOUSE Dedicator of cytokinesis protein 3 OS=Mus musculus GN=Dock3 PE=4 SV=1	4	7	7	6	0	0	0	1	0	4	7	0	0	1	0	0	0	0	2	2	0	0	0	0	0	1	0	4	7	0	0	1	0	0	0	0	2	2	0	0	0	0
P45481;F8VPR5;E9PYJ8;B2RWS6	P45481;F8VPR5;E9PYJ8;B2RWS6	3;3;2;2	3;3;2;2	3;3;2;2	CREB-binding protein;Histone acetyltransferase p300	Crebbp;Ep300	>sp|P45481|CBP_MOUSE CREB-binding protein OS=Mus musculus GN=Crebbp PE=1 SV=3;>tr|F8VPR5|F8VPR5_MOUSE CREB-binding protein OS=Mus musculus GN=Crebbp PE=4 SV=1;>tr|E9PYJ8|E9PYJ8_MOUSE Histone acetyltransferase p300 OS=Mus musculus GN=Ep300 PE=4 SV=1;>sp|B2R	4	3	3	3	0	0	0	0	0	3	3	1	0	0	0	0	1	1	2	1	1	0	0	0	0	0	0	3	3	1	0	0	0	0	1	1	2	1	1	0	0	0
F8VPZ3	F8VPZ3	1	1	1	Ubiquitin carboxyl-terminal hydrolase	Usp32	>tr|F8VPZ3|F8VPZ3_MOUSE Ubiquitin carboxyl-terminal hydrolase OS=Mus musculus GN=Usp32 PE=3 SV=1	1	1	1	1	0	0	1	0	0	0	0	0	0	0	0	0	0	0	0	0	0	0	0	0	1	0	0	0	0	0	0	0	0	0	0	0	0	0	0	0	0	0
F8VQ05;F6Q1V8;E9PUR9;E9Q8I9	F8VQ05;F6Q1V8;E9PUR9;E9Q8I9	4;2;2;2	4;2;2;2	4;2;2;2	Protein furry homolog	Fryl;Fry	>tr|F8VQ05|F8VQ05_MOUSE Protein Fryl OS=Mus musculus GN=Fryl PE=4 SV=1;>tr|F6Q1V8|F6Q1V8_MOUSE Protein Fryl (Fragment) OS=Mus musculus GN=Fryl PE=4 SV=1;>tr|E9PUR9|E9PUR9_MOUSE Protein Fry OS=Mus musculus GN=Fry PE=4 SV=1;>tr|E9Q8I9|E9Q8I9_MOUSE Protein Fr	4	4	4	4	0	0	1	0	2	4	4	1	0	0	0	1	0	0	1	4	0	0	0	0	1	0	2	4	4	1	0	0	0	1	0	0	1	4	0	0	0	0
P57110;F8VQ15;F6U6K2	P57110;F8VQ15;F6U6K2	4;4;2	4;4;2	4;4;2	A disintegrin and metalloproteinase with thrombospondin motifs 8	Adamts8	>sp|P57110|ATS8_MOUSE A disintegrin and metalloproteinase with thrombospondin motifs 8 OS=Mus musculus GN=Adamts8 PE=2 SV=1 MYG1, mitochondrial	Myg1	>tr|F8WGG3|F8WGG3_MOUSE UPF0160 protein MYG1, mitochondrial (Fragment) OS=Mus musculus GN=Myg1 PE=4 SV=1;>sp|Q9JK81|MYG1_MOUSE UPF0160 protein MYG1, mitochondrial OS=Mus musculus GN=Myg1 PE=2 SV=1	2	1	1	1	0	1	0	1	1	1	1	1	1	1	1	0	0	1	1	1	1	1	0	1	0	1	1	1	1	1	1	1	1	0	0	1	1	1	1	1
Q8CIB5;Q3TLE2;F8WGQ4;A6X940	Q8CIB5;Q3TLE2;F8WGQ4;A6X940	2;2;2;1	2;2;2;1	2;2;2;1	Fermitin family homolog 2	Fermt2	>sp|Q8CIB5|FERM2_MOUSE Fermitin family homolog 2 OS=Mus musculus GN=Fermt2 PE=1 SV=1;>tr|Q3TLE2|Q3TLE2_MOUSE Pleckstrin homology domain containing, family C (With FERM domain) member 1 OS=Mus musculus GN=Fermt2 PE=2 SV=1;>tr|F8WGQ4|F8WGQ4_MOUSE Fermitin fa	4	2	2	2	0	0	0	0	0	2	2	1	1	1	0	0	0	0	0	0	1	1	0	0	0	0	0	2	2	1	1	1	0	0	0	0	0	0	1	1	0	0
P26039;F8WGT0	P26039;F8WGT0	4;4	4;4	4;4	Talin-1	Tln1	>sp|P26039|TLN1_MOUSE Talin-1 OS=Mus musculus GN=Tln1 PE=1 SV=2;>tr|F8WGT0|F8WGT0_MOUSE Uncharacterized protein (Fragment) OS=Mus musculus GN=Tln1 PE=4 SV=1	2	4	4	4	0	0	0	1	0	4	4	1	2	0	0	0	0	0	1	2	2	1	0	0	0	1	0	4	4	1	2	0	0	0	0	0	1	2	2	1	0	0
F8WGW3;Q497V5;Q497V5-2	F8WGW3;Q497V5;Q497V5-2	3;3;2	3;3;2	3;3;2	S1 RNA-binding domain-containing protein 1	Srbd1	>tr|F8WGW3|F8WGW3_MOUSE S1 RNA-binding domain-containing protein 1 OS=Mus musculus GN=Srbd1 PE=4 SV=1;>sp|Q497V5|SRBD1_MOUSE S1 RNA-binding domain-containing protein 1 OS=Mus musculus GN=Srbd1 PE=1 SV=2;>sp|Q497V5-2|SRBD1_MOUSE Isoform 2 of S1 RNA-binding	3	3	3	3	1	1	1	1	1	3	3	1	1	1	1	1	1	1	2	2	1	1	1	1	1	1	1	3	3	1	1	1	1	1	1	1	2	2	1	1	1	1
Q8CEB6;F8WGW8;Q9DCT1	Q8CEB6;F8WGW8;Q9DCT1	2;2;2	2;2;2	2;2;2	1,5-anhydro-D-fructose reductase	Akr1e1;Akr1e2	>tr|Q8CEB6|Q8CEB6_MOUSE Protein Akr1e1 OS=Mus musculus GN=Akr1e1 PE=2 SV=1;>tr|F8WGW8|F8WGW8_MOUSE Protein Akr1e1 OS=Mus musculus GN=Akr1e1 PE=4 SV=1;>sp|Q9DCT1|AKCL2_MOUSE 1,5-anhydro-D-fructose reductase OS=Mus musculus GN=Akr1e2 PE=1 SV=1	3	2	2	2	0	0	0	0	0	1	2	1	1	0	0	0	0	0	0	0	1	2	0	0	0	0	0	1	2	1	1	0	0	0	0	0	0	0	1	2	0	0
Q8BMJ2;Q7TSZ3;F8WH45	Q8BMJ2;Q7TSZ3;F8WH45	22;22;22	22;22;22	22;22;22	Leucine--tRNA ligase, cytoplasmic	Lars	>sp|Q8BMJ2|SYLC_MOUSE Leucine--tRNA ligase, cytoplasmic OS=Mus musculus GN=Lars PE=2 SV=2;>tr|Q7TSZ3|Q7TSZ3_MOUSE Leucyl-tRNA synthetase OS=Mus musculus GN=Lars PE=2 SV=1;>tr|F8WH45|F8WH45_MOUSE Leucine--tRNA ligase, cytoplasmic OS=Mus musculus GN=Lars PE=	3	22	22	22	3	5	3	4	6	21	20	4	6	2	2	1	0	2	16	14	8	7	3	5	3	4	6	21	20	4	6	2	2	1	0	2	16	14	8	7	3	5
Q8BL97-4;Q8BL97-2;Q3THA6;F8WH59;Q8BL97;Q8BL97-3	Q8BL97-4;Q8BL97-2;Q3THA6;F8WH59;Q8BL97;Q8BL97-3	6;6;6;6;6;5	6;6;6;6;6;5	5;5;5;5;5;4	Serine/arginine-rich splicing factor 7	Srsf7	>sp|Q8BL97-4|SRSF7_MOUSE Isoform 4 of Serine/arginine-rich splicing factor 7 OS=Mus musculus GN=Srsf7;>sp|Q8BL97-2|SRSF7_MOUSE Isoform 2 of Serine/arginine-rich splicing factor 7 OS=Mus musculus GN=Srsf7;>tr|Q3THA6|Q3THA6_MOUSE MCG17902, isoform CRA_a OS=M	6	6	6	5	3	3	1	1	1	5	6	2	1	2	1	0	1	1	5	5	3	2	3	3	1	1	1	5	6	2	1	2	1	0	1	1	5	5	3	2	3	3
F8WH82;Q9JIF6;Q3TVF4;P53612	F8WH82;Q9JIF6;Q3TVF4;P53612	2;2;2;2	2;2;2;2	2;2;2;2	Geranylgeranyl transferase type-2 subunit beta	Rabggtb	>tr|F8WH82|F8WH82_MOUSE Geranylgeranyl transferase type-2 subunit beta OS=Mus musculus GN=Rabggtb PE=4 SV=1;>tr|Q9JIF6|Q9JIF6_MOUSE Geranylgeranyl transferase type-2 subunit beta OS=Mus musculus GN=Rabggtb PE=2 SV=1;>tr|Q3TVF4|Q3TVF4_MOUSE Geranylgeranyl t	4	2	2	2	0	0	0	0	0	1	1	0	1	1	1	0	0	0	0	1	2	2	0	0	0	0	0	1	1	0	1	1	1	0	0	0	0	1	2	2	0	0
P62869;F8WH86	P62869;F8WH86	2;2	2;2	2;2	Transcription elongation factor B polypeptide 2	Tceb2	>sp|P62869|ELOB_MOUSE Transcription elongation factor B polypeptide 2 OS=Mus musculus GN=Tceb2 PE=1 SV=1;>tr|F8WH86|F8WH86_MOUSE Transcription elongation factor B polypeptide 2 OS=Mus musculus GN=Tceb2 PE=4 SV=1	2	2	2	2	0	0	0	0	0	2	2	0	0	0	0	0	0	0	1	2	0	0	0	0	0	0	0	2	2	0	0	0	0	0	0	0	1	2	0	0	0	0
F8WHG5;Q60823;Q3TY95;D3YXM7;D3Z3N2	F8WHG5;Q60823;Q3TY95;D3YXM7;D3Z3N2	2;2;2;1;1	2;2;2;1;1	2;2;2;1;1	RAC-beta serine/threonine-protein kinase	Akt2	>tr|F8WHG5|F8WHG5_MOUSE RAC-beta serine/threonine-protein kinase OS=Mus musculus GN=Akt2 PE=4 SV=1;>sp|Q60823|AKT2_MOUSE RAC-beta serine/threonine-protein kinase OS=Mus musculus GN=Akt2 PE=1 SV=1;>tr|Q3TY95|Q3TY95_MOUSE MCG22777, isoform CRA_a OS=Mus muscu	5	2	2	2	1	0	0	0	0	2	2	2	0	0	0	0	0	0	0	2	1	1	1	0	0	0	0	2	2	2	0	0	0	0	0	0	0	2	1	1	1	0
F8WIX3;Q6GSP7;P97863-3;F8WHI4;P97863-2;P97863;B1AUB6;Q02780-6;B1AUB8;Q02780-2;Q05B39;Q02780-5;B1AUB9;F8WIY8;E9Q7H3;B1AUC0;Q02780-3;Q02780-7;F8WH09;B1AUB7;Q02780-4;Q02780;P70255-7;P70255-6;F8WGJ0;P70255-5;Q3TYK3;P70255-4;P70257-2;Q3UHA6;P70255-3;P70255-2;P70255;P70257-1;P70257;D3YZ00;E9PUH7;F6VBN9	F8WIX3;Q6GSP7;P97863-3;F8WHI4;P97863-2;P97863;B1AUB6;Q02780-6;B1AUB8;Q02780-2;Q05B39;Q02780-5;B1AUB9;F8WIY8;E9Q7H3;B1AUC0;Q02780-3;Q02780-7;F8WH09;B1AUB7;Q02780-4;Q02780	4;4;4;4;4;4;2;2;2;2;2;2;2;2;2;2;2;2;2;2;2;2;1;1;1;1;1;1;1;1;1;1;1;1;1;1;1;1	4;4;4;4;4;4;2;2;2;2;2;2;2;2;2;2;2;2;2;2;2;2;1;1;1;1;1;1;1;1;1;1;1;1;1;1;1;1	4;4;4;4;4;4;2;2;2;2;2;2;2;2;2;2;2;2;2;2;2;2;1;1;1;1;1;1;1;1;1;1;1;1;1;1;1;1	Nuclear factor 1;Nuclear factor 1 B-type;Nuclear factor 1 A-type	Nfib;Nfia	>tr|F8WIX3|F8WIX3_MOUSE Nuclear factor 1 OS=Mus musculus GN=Nfib PE=3 SV=1;>tr|Q6GSP7|Q6GSP7_MOUSE Nuclear factor 1 OS=Mus musculus GN=Nfib PE=2 SV=1;>sp|P97863-3|NFIB_MOUSE Isoform 3 of Nuclear factor 1 B-type OS=Mus musculus GN=Nfib;>tr|F8WHI4|F8WHI4_MOU	38	4	4	4	2	1	1	0	0	4	4	0	0	1	1	1	0	0	4	2	0	2	2	1	1	0	0	4	4	0	0	1	1	1	0	0	4	2	0	2	2	1
Q9Z0L8-2;F8WHZ6;Q9Z0L8	Q9Z0L8-2;F8WHZ6;Q9Z0L8	7;7;7	7;7;7	7;7;7	Gamma-glutamyl hydrolase	Ggh	>sp|Q9Z0L8-2|GGH_MOUSE Isoform II of Gamma-glutamyl hydrolase OS=Mus musculus GN=Ggh;>tr|F8WHZ6|F8WHZ6_MOUSE Gamma-glutamyl hydrolase OS=Mus musculus GN=Ggh PE=4 SV=1;>sp|Q9Z0L8|GGH_MOUSE Gamma-glutamyl hydrolase OS=Mus musculus GN=Ggh PE=1 SV=2	3	7	7	7	6	6	1	5	5	4	5	6	7	5	6	1	3	2	3	6	6	6	6	6	1	5	5	4	5	6	7	5	6	1	3	2	3	6	6	6	6	6
F8WIB1;Q14AC7;P61211;E9Q006;Q4V9U3	F8WIB1;Q14AC7;P61211;E9Q006;Q4V9U3	2;2;2;1;1	2;2;2;1;1	2;2;2;1;1	ADP-ribosylation factor-like protein 1	Arl1	>tr|F8WIB1|F8WIB1_MOUSE ADP-ribosylation factor-like protein 1 (Fragment) OS=Mus musculus GN=Arl1 PE=3 SV=1;>tr|Q14AC7|Q14AC7_MOUSE ADP-ribosylation factor-like 1 OS=Mus musculus GN=Arl1 PE=2 SV=1;>sp|P61211|ARL1_MOUSE ADP-ribosylation factor-like protein	5	2	2	2	0	0	0	0	0	2	1	0	0	0	0	0	0	0	2	2	0	0	0	0	0	0	0	2	1	0	0	0	0	0	0	0	2	2	0	0	0	0
Q810B7-2;F8WID7;Q810B7;Q8C110;A6H6M2	Q810B7-2;F8WID7;Q810B7	4;4;4;1;1	4;4;4;1;1	4;4;4;1;1	SLIT and NTRK-like protein 5	Slitrk5	>sp|Q810B7-2|SLIK5_MOUSE Isoform 2 of SLIT and NTRK-like protein 5 OS=Mus musculus GN=Slitrk5;>tr|F8WID7|F8WID7_MOUSE SLIT and NTRK-like protein 5 OS=Mus musculus GN=Slitrk5 PE=4 SV=1;>sp|Q810B7|SLIK5_MOUSE SLIT and NTRK-like protein 5 OS=Mus musculus GN=S	5	4	4	4	1	2	0	3	2	3	3	2	2	0	0	0	2	2	1	1	1	1	1	2	0	3	2	3	3	2	2	0	0	0	2	2	1	1	1	1	1	2
F8WIE5;Q69ZR2	F8WIE5;Q69ZR2	15;15	15;15	15;15	E3 ubiquitin-protein ligase HECTD1	Hectd1	>tr|F8WIE5|F8WIE5_MOUSE E3 ubiquitin-protein ligase HECTD1 OS=Mus musculus GN=Hectd1 PE=4 SV=1;>sp|Q69ZR2|HECD1_MOUSE E3 ubiquitin-protein ligase HECTD1 OS=Mus musculus GN=Hectd1 PE=1 SV=2	2	15	15	15	2	1	0	2	1	13	15	2	1	1	1	2	1	1	7	8	3	1	2	1	0	2	1	13	15	2	1	1	1	2	1	1	7	8	3	1	2	1
Q3TJN1;P24288;Q8CBC8;F8WIH8;E9Q4K3;B2KFA8;F6YUH3	Q3TJN1;P24288;Q8CBC8;F8WIH8;E9Q4K3;B2KFA8	4;4;4;4;3;2;1	4;4;4;4;3;2;1	4;4;4;4;3;2;1	Branched-chain-amino-acid aminotransferase;Branched-chain-amino-acid aminotransferase, cytosolic	Bcat1	>tr|Q3TJN1|Q3TJN1_MOUSE Branched-chain-amino-acid aminotransferase OS=Mus musculus GN=Bcat1 PE=2 SV=1;>sp|P24288|BCAT1_MOUSE Branched-chain-amino-acid aminotransferase, cytosolic OS=Mus musculus GN=Bcat1 PE=2 SV=2;>tr|Q8CBC8|Q8CBC8_MOUSE Branched-chain-ami	7	4	4	4	4	4	0	1	1	3	3	4	4	2	3	0	0	0	3	3	4	4	4	4	0	1	1	3	3	4	4	2	3	0	0	0	3	3	4	4	4	4
Q9CXS2;F8WIK3;Q542T7;P62823	Q9CXS2;F8WIK3;Q542T7;P62823	2;2;2;2	1;1;1;1	1;1;1;1	Ras-related protein Rab-3C	Rab3c	>tr|Q9CXS2|Q9CXS2_MOUSE RAB3C, member RAS oncogene family, isoform CRA_d OS=Mus musculus GN=Rab3c PE=2 SV=1;>tr|F8WIK3|F8WIK3_MOUSE Ras-related protein Rab-3C OS=Mus musculus GN=Rab3c PE=3 SV=1;>tr|Q542T7|Q542T7_MOUSE RAB3C, member RAS oncogene family OS=M	4	2	1	1	1	1	1	0	0	2	2	2	2	1	1	0	0	0	1	1	1	0	1	0	0	0	0	1	1	1	1	0	0	0	0	0	0	0	0	0	1	0
G3UVV4;Q6GQU1;P17710-3;P17710-4;F8WIP2;P17710-2;P17710;D3YYR4;D3Z365;B4YB29	G3UVV4;Q6GQU1;P17710-3;P17710-4;F8WIP2;P17710-2;P17710	16;16;16;16;16;16;16;4;4;1	16;16;16;16;16;16;16;4;4;1	13;13;13;13;13;13;13;4;4;1	Hexokinase-1	Hk1	>tr|G3UVV4|G3UVV4_MOUSE Hexokinase 1, isoform CRA_f OS=Mus musculus GN=Hk1 PE=3 SV=1;>tr|Q6GQU1|Q6GQU1_MOUSE Hexokinase 1, isoform CRA_d OS=Mus musculus GN=Hk1 PE=2 SV=1;>sp|P17710-3|HXK1_MOUSE Isoform HK1 of Hexokinase-1 OS=Mus musculus GN=Hk1;>sp|P17710-	10	16	16	13	3	5	3	4	3	15	15	10	8	4	2	2	3	3	14	14	9	9	3	5	3	4	3	15	15	10	8	4	2	2	3	3	14	14	9	9	3	4
F8WIP4;Q7TQ33	F8WIP4;Q7TQ33	4;4	4;4	4;4	RGM domain family member B	Rgmb	>tr|F8WIP4|F8WIP4_MOUSE RGM domain family member B OS=Mus musculus GN=Rgmb PE=4 SV=1;>sp|Q7TQ33|RGMB_MOUSE RGM domain family member B OS=Mus musculus GN=Rgmb PE=1 SV=1	2	4	4	4	2	2	3	2	2	2	2	4	4	2	2	2	2	2	1	1	4	3	2	2	3	2	2	2	2	4	4	2	2	2	2	2	1	1	4	3	2	2
Q9JMH6-2;G3UWB1;Q9JMH6	Q9JMH6-2;G3UWB1;Q9JMH6	3;3;3	3;3;3	3;3;3	Thioredoxin reductase 1, cytoplasmic	Txnrd1	>sp|Q9JMH6-2|TRXR1_MOUSE Isoform 2 of Thioredoxin reductase 1, cytoplasmic OS=Mus musculus GN=Txnrd1;>tr|G3UWB1|G3UWB1_MOUSE Thioredoxin reductase 1, isoform CRA_b OS=Mus musculus GN=Txnrd1 PE=3 SV=1;>sp|Q9JMH6|TRXR1_MOUSE Thioredoxin reductase 1, cytoplas	3	3	3	3	1	2	0	0	0	0	1	0	1	0	0	0	0	0	0	0	2	2	1	2	0	0	0	0	1	0	1	0	0	0	0	0	0	0	2	2	1	2
G3UWE1;Q9CY27;Q52L67	G3UWE1;Q9CY27;Q52L67	5;5;5	5;5;5	5;5;5	Very-long-chain enoyl-CoA reductase	Tecr	>tr|G3UWE1|G3UWE1_MOUSE MCG11048, isoform CRA_c OS=Mus musculus GN=Tecr PE=4 SV=1;>sp|Q9CY27|TECR_MOUSE Trans-2,3-enoyl-CoA reductase OS=Mus musculus GN=Tecr PE=1 SV=1;>tr|Q52L67|Q52L67_MOUSE Gpsn2 protein OS=Mus musculus GN=Tecr PE=2 SV=1	3	5	5	5	1	1	1	0	0	5	5	0	0	0	0	1	0	0	2	2	1	1	1	1	1	0	0	5	5	0	0	0	0	1	0	0	2	2	1	1	1	1
G3UWJ4;G3UZC0;G3UWM7;G3UWZ6;Q9ER88-2;Q9ER88;G3X9M0	G3UWJ4;G3UZC0;G3UWM7;G3UWZ6;Q9ER88-2;Q9ER88;G3X9M0	1;1;1;1;1;1;1	1;1;1;1;1;1;1	1;1;1;1;1;1;1	28S ribosomal protein S29, mitochondrial	Dap3	>tr|G3UWJ4|G3UWJ4_MOUSE 28S ribosomal protein S29, mitochondrial (Fragment) OS=Mus musculus GN=Dap3 PE=4 SV=1;>tr|G3UZC0|G3UZC0_MOUSE 28S ribosomal protein S29, mitochondrial (Fragment) OS=Mus musculus GN=Dap3 PE=4 SV=1;>tr|G3UWM7|G3UWM7_MOUSE 28S ribosoma	7	1	1	1	0	0	0	0	0	1	1	0	0	0	0	0	0	0	0	1	0	0	0	0	0	0	0	1	1	0	0	0	0	0	0	0	0	1	0	0	0	0
Q6Y7W8-2;G3UWR2;G3UYG6;Q6Y7W8	Q6Y7W8-2;G3UWR2;G3UYG6;Q6Y7W8	1;1;1;1	1;1;1;1	1;1;1;1	PERQ amino acid-rich with GYF domain-containing protein 2	Gigyf2	>sp|Q6Y7W8-2|PERQ2_MOUSE Isoform 2 of PERQ amino acid-rich with GYF domain-containing protein 2 OS=Mus musculus GN=Gigyf2;>tr|G3UWR2|G3UWR2_MOUSE PERQ amino acid-rich with GYF domain-containing protein 2 OS=Mus musculus GN=Gigyf2 PE=4 SV=1;>tr|G3UYG6|G3UYG	4	1	1	1	1	1	0	1	1	1	1	1	1	1	1	1	1	1	1	1	1	1	1	1	0	1	1	1	1	1	1	1	1	1	1	1	1	1	1	1	1	1
G3UWV3;Q3TUF3;O35887;G3UY49;G3UWR0;Q6XLQ8;G3UXA3;G3V004	G3UWV3;Q3TUF3;O35887;G3UY49;G3UWR0;Q6XLQ8	3;3;3;2;2;2;1;1	3;3;3;2;2;2;1;1	3;3;3;2;2;2;1;1	Calumenin	Calu	>tr|G3UWV3|G3UWV3_MOUSE Calumenin OS=Mus musculus GN=Calu PE=4 SV=1;>tr|Q3TUF3|Q3TUF3_MOUSE Calumenin, isoform CRA_a OS=Mus musculus GN=Calu PE=2 SV=1;>sp|O35887|CALU_MOUSE Calumenin OS=Mus musculus GN=Calu PE=1 SV=1;>tr|G3UY49|G3UY49_MOUSE Calumenin OS=Mu	8	3	3	3	1	2	0	0	0	1	0	2	2	0	0	0	0	1	0	0	2	2	1	2	0	0	0	1	0	2	2	0	0	0	0	1	0	0	2	2	1	2
Q3UJ07;O35451;G3UX19	Q3UJ07;O35451;G3UX19	4;4;4	4;4;4	4;4;4	Cyclic AMP-dependent transcription factor ATF-6 beta;Processed cyclic AMP-dependent transcription factor ATF-6 beta	Atf6b	>tr|Q3UJ07|Q3UJ07_MOUSE cAMP responsive element binding protein-like 1 OS=Mus musculus GN=Atf6b PE=2 SV=1;>sp|O35451|ATF6B_MOUSE Cyclic AMP-dependent transcription factor ATF-6 beta OS=Mus musculus GN=Atf6b PE=2 SV=1;>tr|G3UX19|G3UX19_MOUSE Cyclic AMP-depe	3	4	4	4	3	3	1	2	4	4	4	2	2	1	2	0	2	2	1	0	4	3	3	3	1	2	4	4	4	2	2	1	2	0	2	2	1	0	4	3	3	3
G3UX26;Q60930;D3YZT5;D3YUN8	G3UX26;Q60930;D3YZT5	6;6;3;1	6;6;3;1	6;6;3;1	Voltage-dependent anion-selective channel protein 2	Vdac2	>tr|G3UX26|G3UX26_MOUSE Voltage-dependent anion-selective channel protein 2 (Fragment) OS=Mus musculus GN=Vdac2 PE=4 SV=1;>sp|Q60930|VDAC2_MOUSE Voltage-dependent anion-selective channel protein 2 OS=Mus musculus GN=Vdac2 PE=1 SV=2;>tr|D3YZT5|D3YZT5_MOUSE	4	6	6	6	1	2	2	2	2	5	6	1	1	2	2	2	2	2	6	6	1	1	1	2	2	2	2	5	6	1	1	2	2	2	2	2	6	6	1	1	1	2
Q3URH5;G3UX35;Q3TKT4;Q3TKT4-2;E9QAB8;Q6DIC0;F2Z4A9;H3BLH0;H3BJK2	Q3URH5;G3UX35;Q3TKT4;Q3TKT4-2	5;5;5;5;2;2;2;2;1	5;5;5;5;2;2;2;2;1	5;5;5;5;2;2;2;2;1	Transcription activator BRG1	Smarca4	>tr|Q3URH5|Q3URH5_MOUSE Transcription activator BRG1 (Fragment) OS=Mus musculus GN=Smarca4 PE=2 SV=1;>tr|G3UX35|G3UX35_MOUSE Transcription activator BRG1 (Fragment) OS=Mus musculus GN=Smarca4 PE=4 SV=1;>sp|Q3TKT4|SMCA4_MOUSE Transcription activator BRG1 OS	9	5	5	5	0	2	2	0	2	5	5	1	2	0	0	0	0	1	3	4	1	1	0	2	2	0	2	5	5	1	2	0	0	0	0	1	3	4	1	1	0	2
G3UXG7;P67871;G3UZA4;G3UWL3;G3UZJ5;G3UZX4	G3UXG7;P67871;G3UZA4;G3UWL3;G3UZJ5;G3UZX4	2;2;1;1;1;1	2;2;1;1;1;1	2;2;1;1;1;1	Casein kinase II subunit beta	Csnk2b	>tr|G3UXG7|G3UXG7_MOUSE Casein kinase II subunit beta OS=Mus musculus GN=Csnk2b PE=4 SV=1;>sp|P67871|CSK2B_MOUSE Casein kinase II subunit beta OS=Mus musculus GN=Csnk2b PE=1 SV=1;>tr|G3UZA4|G3UZA4_MOUSE Casein kinase II subunit beta (Fragment) OS=Mus muscu	6	2	2	2	0	0	0	0	0	0	0	2	1	0	0	0	0	0	0	0	1	2	0	0	0	0	0	0	0	2	1	0	0	0	0	0	0	0	1	2	0	0
Q9D7G0;G3UXL2	Q9D7G0;G3UXL2	4;4	4;4	2;2	Ribose-phosphate pyrophosphokinase 1;Ribose-phosphate pyrophosphokinase	Prps1;Prps1l3	>sp|Q9D7G0|PRPS1_MOUSE Ribose-phosphate pyrophosphokinase 1 OS=Mus musculus GN=Prps1 PE=1 SV=4;>tr|G3UXL2|G3UXL2_MOUSE Ribose-phosphate pyrophosphokinase OS=Mus musculus GN=Prps1l3 PE=3 SV=1	2	4	4	2	1	1	0	0	0	3	3	1	0	0	2	0	0	0	3	2	1	0	1	1	0	0	0	3	3	1	0	0	2	0	0	0	3	2	1	0	1	1
G3UXT8;G3UYQ2;Q3TDL4;G3UZT6;Q3UF95;Q9Z1R2	G3UXT8;G3UYQ2;Q3TDL4;G3UZT6;Q3UF95;Q9Z1R2	1;1;1;1;1;1	1;1;1;1;1;1	1;1;1;1;1;1	Large proline-rich protein BAG6	Bag6	>tr|G3UXT8|G3UXT8_MOUSE Large proline-rich protein BAG6 (Fragment) OS=Mus musculus GN=Bag6 PE=4 SV=1;>tr|G3UYQ2|G3UYQ2_MOUSE Large proline-rich protein BAG6 OS=Mus musculus GN=Bag6 PE=4 SV=1;>tr|Q3TDL4|Q3TDL4_MOUSE Large proline-rich protein BAG6 (Fragment	6	1	1	1	0	0	0	0	0	1	1	0	0	0	0	0	0	0	1	1	0	0	0	0	0	0	0	1	1	0	0	0	0	0	0	0	1	1	0	0	0	0
Q99LD4;Q3MIA8;G3UXW9;Q99LD4-2;B1ATU4	Q99LD4;Q3MIA8;G3UXW9;Q99LD4-2;B1ATU4	3;3;3;2;2	3;3;3;2;2	3;3;3;2;2	COP9 signalosome complex subunit 1	Gps1	>sp|Q99LD4|CSN1_3UZ26_MOUSE Serine hydroxymethyltransferase (Fragment) OS=Mus musculus GN=Shmt1 PE=3 SV=1;>tr|G3UYY1|G3UYY1_MOUSE Serine hydroxymethyltransferase (Fragment) OS=Mus musculus GN=Shmt1 PE=3 SV=1;>sp|P50431|GLYC_MOUSE Serine hydroxymethyltransferas	3	1	1	1	0	0	0	0	0	1	1	0	0	0	0	0	0	0	0	1	0	1	0	0	0	0	0	1	1	0	0	0	0	0	0	0	0	1	0	1	0	0
G3UZI2;Q7TMK9-2;G3V018;Q7TMK9;G3UZ48;G3UXJ6;G3UWM1;G3XA76;G3UXU5	G3UZI2;Q7TMK9-2;G3V018;Q7TMK9;G3UZ48;G3UXJ6	17;17;17;17;13;10;8;4;1	17;17;17;17;13;10;8;4;1	14;14;14;14;10;8;6;4;0	Heterogeneous nuclear ribonucleoprotein Q	Syncrip	>tr|G3UZI2|G3UZI2_MOUSE Heterogeneous nuclear ribonucleoprotein Q OS=Mus musculus GN=Syncrip PE=4 SV=1;>sp|Q7TMK9-2|HNRPQ_MOUSE Isoform 2 of Heterogeneous nuclear ribonucleoprotein Q OS=Mus musculus GN=Syncrip;>tr|G3V018|G3V018_MOUSE Heterogeneous nuclear	9	17	17	14	8	9	3	4	2	16	14	11	12	6	5	3	3	4	11	11	13	12	8	9	3	4	2	16	14	11	12	6	5	3	3	4	11	11	13	12	6	7
O54754;G3X8P9	O54754;G3X8P9	2;2	2;2	2;2	Aldehyde oxidase	Aox1	>sp|O54754|ADO_MOUSE Aldehyde oxidase OS=Mus musculus GN=Aox1 PE=2 SV=2;>tr|G3X8P9|G3X8P9_MOUSE Aldehyde oxidase OS=Mus musculus GN=Aox1 PE=4 SV=1	2	2	2	2	1	1	1	1	1	0	1	2	2	1	0	0	1	1	0	1	2	2	1	1	1	1	1	0	1	2	2	1	0	0	1	1	0	1	2	2	1	1
Q3UA37;G3X8R5	Q3UA37;G3X8R5	4;4	4;4	4;4	Glutamine-rich protein 1	Qrich1	>sp|Q3UA37|QRIC1_MOUSE Glutamine-rich protein 1 OS=Mus musculus GN=Qrich1 PE=2 SV=1;>tr|G3X8R5|G3X8R5_MOUSE Glutamine-rich protein 1 OS=Mus musculus GN=Qrich1 PE=4 SV=1	2	4	4	4	0	0	0	1	0	4	4	0	1	0	0	0	0	0	0	2	0	1	0	0	0	1	0	4	4	0	1	0	0	0	0	0	0	2	0	1	0	0
G3X8T9;Q91WP6	G3X8T9;Q91WP6	4;3	4;3	4;3	Serine protease inhibitor A3N	Serpina3n	>tr|G3X8T9|G3X8T9_MOUSE Serine (Or cysteine) peptidase inhibitor, clade A, member 3N, isoform CRA_a OS=Mus musculus GN=Serpina3n PE=3 SV=1;>sp|Q91WP6|SPA3N_MOUSE Serine protease inhibitor A3N OS=Mus musculus GN=Serpina3n PE=1 SV=1	2	4	4	4	1	0	0	0	0	1	0	1	2	0	0	0	1	0	1	0	4	4	1	0	0	0	0	1	0	1	2	0	0	0	1	0	1	0	4	4	1	0
G3X8W7;Q8BGZ4;Q8BGZ4-2;F6R0E6	G3X8W7;Q8BGZ4;Q8BGZ4-2	6;6;5;1	6;6;5;1	6;6;5;1	Cell division cycle protein 23 homolog	Cdc23	>tr|G3X8W7|G3X8W7_MOUSE CDC23 (Cell division cycle 23, yeast, homolog), isoform CRA_a OS=Mus musculus GN=Cdc23 PE=4 SV=1;>sp|Q8BGZ4|CDC23_MOUSE Cell division cycle protein 23 homolog OS=Mus musculus GN=Cdc23 PE=1 SV=2;>sp|Q8BGZ4-2|CDC23_MOUSE Isoform 2 of	4	6	6	6	0	0	0	2	0	6	5	1	1	0	0	1	0	0	0	1	2	1	0	0	0	2	0	6	5	1	1	0	0	1	0	0	0	1	2	1	0	0
Q920Q4;G3X8X7;Q920Q4-2;E9Q2I5;A2BI90	Q920Q4;G3X8X7;Q920Q4-2;E9Q2I5	7;7;6;6;1	7;7;6;6;1	7;7;6;6;1	Vacuolar protein sorting-associated protein 16 homolog	Vps16	>sp|Q920Q4|VPS16_MOUSE Vacuolar protein sorting-associated protein 16 homolog OS=Mus musculus GN=Vps16 PE=1 SV=3;>tr|G3X8X7|G3X8X7_MOUSE Vacuolar protein sorting 16 (Yeast) OS=Mus musculus GN=Vps16 PE=4 SV=1;>sp|Q920Q4-2|VPS16_MOUSE Isoform 2 of Vacuolar p	5	7	7	7	0	0	1	0	0	7	6	0	0	0	0	0	0	0	4	3	2	1	0	0	1	0	0	7	6	0	0	0	0	0	0	0	4	3	2	1	0	0
G3X8Y3;Q80UM3;E9PZ53;Q9DBB4	G3X8Y3;Q80UM3	16;15;2;2	16;15;2;2	16;15;2;2	N-alpha-acetyltransferase 15, NatA auxiliary subunit	Naa15	>tr|G3X8Y3|G3X8Y3_MOUSE N-alpha-acetyltransferase 15, NatA auxiliary subunit OS=Mus musculus GN=Naa15 PE=4 SV=1;>sp|Q80UM3|NAA15_MOUSE N-alpha-acetyltransferase 15, NatA auxiliary subunit OS=Mus musculus GN=Naa15 PE=1 SV=1	4	16	16	16	0	1	1	1	0	15	16	3	6	3	4	1	0	0	10	14	1	3	0	1	1	1	0	15	16	3	6	3	4	1	0	0	10	14	1	3	0	1
Q8VHK9;G3X8Y4	Q8VHK9;G3X8Y4	13;13	13;13	11;11	Probable ATP-dependent RNA helicase DHX36	Dhx36	>sp|Q8VHK9|DHX36_MOUSE Probable ATP-dependent RNA helicase DHX36 OS=Mus musculus GN=Dhx36 PE=2 SV=1;>tr|G3X8Y4|G3X8Y4_MOUSE DEAH (Asp-Glu-Ala-His) box polypeptide 36, isoform CRA_a OS=Mus musculus GN=Dhx36 PE=4 SV=1	2	13	13	11	1	0	0	0	0	12	13	0	3	0	1	2	0	1	8	5	3	1	1	0	0	0	0	12	13	0	3	0	1	2	0	1	8	5	3	1	1	0
Q80ZF8;G3XA05	Q80ZF8;G3XA05	1;1	1;1	1;1	Brain-specific angiogenesis inhibitor 3	Bai3	>sp|Q80ZF8|BAI3_MOUSE Brain-specific angiogenesis inhibitor 3 OS=Mus musculus GN=Bai3 PE=1 SV=1;>tr|G3XA05|G3XA05_MOUSE Brain-specific angiogenesis inhibitor 3 OS=Mus musculus GN=Bai3 PE=4 SV=1	2	1	1	1	1	1	0	0	0	0	0	1	1	0	0	0	0	0	0	0	1	1	1	1	0	0	0	0	0	1	1	0	0	0	0	0	0	0	1	1	1	1
O88879-2;G3XA09;O88879;Q80VR5	O88879-2;G3XA09;O88879	3;3;3;1	3;3;3;1	3;3;3;1	Apoptotic protease-activating factor 1	Apaf1	>sp|O88879-2|APAF_MOUSE Isoform 2 of Apoptotic protease-activating factor 1 OS=Mus musculus GN=Apaf1;>tr|G3XA09|G3XA09_MOUSE Apoptotic peptidase activating factor 1, isoform CRA_a OS=Mus musculus GN=Apaf1 PE=4 SV=1;>sp|O88879|APAF_MOUSE Apoptotic protease-	4	3	3	3	1	0	1	0	0	2	3	0	0	0	1	0	0	0	2	2	0	1	1	0	1	0	0	2	3	0	0	0	1	0	0	0	2	2	0	1	1	0
G5E829;Q32ME1;F7AAP4;E9Q828;Q6Q477;Q05CJ5;Q6DIB8;Q0VF54;Q8C048;A2ALL9;Q9R0K7;Q3UHJ3;Q0VF55;F8WHB1	G5E829;Q32ME1;F7AAP4;E9Q828;Q6Q477	3;2;2;2;2;1;1;1;1;1;1;1;1;1	3;2;2;2;2;1;1;1;1;1;1;1;1;1	3;2;2;2;2;1;1;1;1;1;1;1;1;1		Atp2b1;Atp2b4	>tr|G5E829|G5E829_MOUSE MCG13663, isoform CRA_a OS=Mus musculus GN=Atp2b1 PE=3 SV=1;>tr|Q32ME1|Q32ME1_MOUSE ATPase, Ca++ transporting, plasma membrane 4 OS=Mus musculus GN=Atp2b4 PE=2 SV=1;>tr|F7AAP4|F7AAP4_MOUSE Protein Atp2b4 OS=Mus musculus GN=Atp2b4 PE	14	3	3	3	0	0	0	0	1	3	3	0	0	1	0	0	1	0	2	0	1	0	0	0	0	0	1	3	3	0	0	1	0	0	1	0	2	0	1	0	0	0
O89026;G5E843;Q3UQW4;E9Q833;Q7TPD3-2	O89026;G5E843	23;23;6;3;2	23;23;6;3;2	21;21;4;1;0	Roundabout homolog 1	Robo1	>sp|O89026|ROBO1_MOUSE Roundabout homolog 1 OS=Mus musculus GN=Robo1 PE=1 SV=1;>tr|G5E843|G5E843_MOUSE Roundabout homolog 1 OS=Mus musculus GN=Robo1 PE=4 SV=1	5	23	23	21	13	18	5	19	17	19	21	17	17	6	10	2	12	6	9	11	14	14	13	18	5	19	17	19	21	17	17	6	10	2	12	6	9	11	14	14	12	17
Q99NB9;G5E866	Q99NB9;G5E866	13;13	13;13	13;13	Splicing factor 3B subunit 1	Sf3b1	>sp|Q99NB9|SF3B1_MOUSE Splicing factor 3B subunit 1 OS=Mus musculus GN=Sf3b1 PE=1 SV=1;>tr|G5E866|G5E866_MOUSE Splicing factor 3B subunit 1 OS=Mus musculus GN=Sf3b1 PE=4 SV=1	2	13	13	13	2	1	1	0	0	13	13	11	11	2	1	2	0	1	8	12	11	10	2	1	1	0	0	13	13	11	11	2	1	2	0	1	8	12	11	10	2	1
Q920R0;G5E868	Q920R0;G5E868	1;1	1;1	1;1	Alsin	Als2	>sp|Q920R0|ALS2_MOUSE Alsin OS=Mus musculus GN=Als2 PE=1 SV=2;>tr|G5E868|G5E868_MOUSE Alsin OS=Mus musculus GN=Als2 PE=4 SV=1	2	1	1	1	0	0	0	0	0	0	1	0	0	0	0	0	0	0	0	0	0	0	0	0	0	0	0	0	1	0	0	0	0	0	0	0	0	0	0	0	0	0
G5E870	G5E870	5	5	5	E3 ubiquitin-protein ligase TRIP12	Trip12	>tr|G5E870|G5E870_MOUSE Protein Trip12 OS=Mus musculus GN=Trip12 PE=4 SV=1	1	5	5	5	2	1	1	1	0	5	5	3	3	0	0	0	0	0	3	2	3	2	2	1	1	1	0	5	5	3	3	0	0	0	0	0	3	2	3	2	2	1
Q3TUH1;G5E881;G3UYJ1;D6RGT1;G3UWL8;Q3TUH1-2	Q3TUH1;G5E881;G3UYJ1	4;4;2;1;1;1	4;4;2;1;1;1	4;4;2;1;1;1	Mitochondrial translocator assembly and maintenance protein 41 homolog	Tamm41	>sp|Q3TUH1|TAM41_MOUSE Mitochondrial translocator assembly and maintenance protein 41 homolog OS=Mus musculus GN=Tamm41 PE=1 SV=2;>tr|G5E881|G5E881_MOUSE RIKEN cDNA 1500001M20 OS=Mus musculus GN=1500001M20Rik PE=4 SV=1;>tr|G3UYJ1|G3UYJ1_MOUSE Uncharacteriz	6	4	4	4	2	1	1	2	2	2	3	1	1	2	2	2	0	1	2	3	0	0	2	1	1	2	2	2	3	1	1	2	2	2	0	1	2	3	0	0	2	1
Q3UJB9-2;Q3UJB9;G5E896;D6RE33	Q3UJB9-2;Q3UJB9;G5E896;D6RE33	5;5;5;4	5;5;5;4	5;5;5;4	Enhancer of mRNA-decapping protein 4	Edc4	>sp|Q3UJB9-2|EDC4_MOUSE Isoform 2 of Enhancer of mRNA-decapping protein 4 OS=Mus musculus GN=Edc4;>sp|Q3UJB9|EDC4_MOUSE Enhancer of mRNA-decapping protein 4 OS=Mus musculus GN=Edc4 PE=1 SV=2;>tr|G5E896|G5E896_MOUSE Enhancer of mRNA decapping 4, isoform CRA	4	5	5	5	0	1	0	0	1	5	4	2	2	0	0	0	0	0	3	2	2	2	0	1	0	0	1	5	4	2	2	0	0	0	0	0	3	2	2	2	0	1
Q61137-2;Q61137;	2016-05-06	0	2016-05-24	2016-05-13	12464000	0	0	0	0	0	508480	0	3942300	2993700	0	0	0	0	0	305510	0	825710	3887900	0	0	0	0	0	0	0	0	0	0	0	0	0	0	0	0	4699100	18781000	0	0	0	0	0	1	0	0
H3BKM0;Q9DBG3;H3BIY9;Q9DBG3-2;Q5SWR1	H3BKM0;Q9DBG3;H3BIY9;Q9DBG3-2;Q5SWR1	5;5;5;5;5	5;5;5;5;5	4;4;4;4;4	AP-2 complex subunit beta	Ap2b1	>tr|H3BKM0|H3BKM0_MOUSE AP-2 complex subunit beta OS=Mus musculus GN=Ap2b1 PE=4 SV=1;>sp|Q9DBG3|AP2B1_MOUSE AP-2 complex subunit beta OS=Mus musculus GN=Ap2b1 PE=1 SV=1;>tr|H3BIY9|H3BIY9_MOUSE AP-2 complex subunit beta OS=Mus musculus GN=Ap2b1 PE=4 SV=1;>s	5	5	5	4	1	2	1	1	1	5	5	3	3	1	2	1	2	1	3	3	3	3	1	2	1	1	1	5	5	3	3	1	2	1	2	1	3	3	3	3	1	2
Q6NVF9;H3BJ30;H3BJW3;H3BKW0	Q6NVF9;H3BJ30;H3BJW3;H3BKW0	3;3;3;2	3;3;3;2	3;3;3;2	Cleavage and polyadenylation specificity factor subunit 6	Cpsf6	>sp|Q6NVF9|CPSF6_MOUSE Cleavage and polyadenylation specificity factor subunit 6 OS=Mus musculus GN=Cpsf6 PE=1 SV=1;>tr|H3BJ30|H3BJ30_MOUSE Cleavage and polyadenylation-specificity factor subunit 6 OS=Mus musculus GN=Cpsf6 PE=4 SV=1;>tr|H3BJW3|H3BJW3_MOUSE	4	3	3	3	0	0	0	0	1	2	3	1	1	1	1	1	0	0	1	2	1	2	0	0	0	0	1	2	3	1	1	1	1	1	0	0	1	2	1	2	0	0
Q60875-5;H3BJU7;Q60875-4;H3BJX8;H3BJ45;H3BJ40;H3BKH9;Q60875;Q60875-3;Q60875-2;H3BJM4;H3BJ48;H3BLJ1;H3BIX8;H3BLF9;H3BJ59;H3BL15	Q60875-5;H3BJU7;Q60875-4;H3BJX8;H3BJ45;H3BJ40;H3BKH9;Q60875;Q60875-3	8;8;8;8;8;8;8;8;4;3;1;1;1;1;1;1;1	8;8;8;8;8;8;8;8;4;3;1;1;1;1;1;1;1	8;8;8;8;8;8;8;8;4;3;1;1;1;1;1;1;1	Rho guanine nucleotide exchange factor 2	Arhgef2	>sp|Q60875-5|ARHG2_MOUSE Isoform 5 of Rho guanine nucleotide exchange factor 2 OS=Mus musculus GN=Arhgef2;>tr|H3BJU7|H3BJU7_MOUSE Rho guanine nucleotide exchange factor 2 OS=Mus musculus GN=Arhgef2 PE=4 SV=1;>sp|Q60875-4|ARHG2_MOUSE Isoform 4 of Rho guanin	17	8	8	8	2	1	1	0	2	7	8	1	2	0	0	0	2	1	6	3	2	3	2	1	1	0	2	7	8	1	2	0	0	0	2	1	6	3	2	3	2	1
H3BJA3;Q4FJZ6;O09172;F6VNW5	H3BJA3;Q4FJZ6;O09172;F6VNW5	2;2;2;1	2;2;2;1	2;2;2;1	Glutamate--cysteine ligase regulatory subunit	Gclm	>tr|H3BJA3|H3BJA3_MOUSE Glutamate--cysteine ligase regulatory subunit (Fragment) OS=Mus musculus GN=Gclm PE=4 SV=1;>tr|Q4FJZ6|Q4FJZ6_MOUSE Gclm protein OS=Mus musculus GN=Gclm PE=2 SV=1;>sp|O09172|GSH0_MOUSE Glutamate--cysteine ligase regulatory subunit OS	4	2	2	2	0	0	0	0	0	2	2	2	2	0	0	0	0	0	1	1	2	2	0	0	0	0	0	2	2	2	2	0	0	0	0	0	1	1	2	2	0	0
H3BJP2;H3BLJ9;H3BJL6;Q9R0P3;H3BKH6;H3BK43;H3BJC6;H3BL99	H3BJP2;H3BLJ9;H3BJL6;Q9R0P3;H3BKH6;H3BK43;H3BJC6	6;6;6;6;6;4;3;1	6;6;6;6;6;4;3;1	6;6;6;6;6;4;3;1	S-formylglutathione hydrolase	Esd	>tr|H3BJP2|H3BJP2_MOUSE Protein Gm2904 (Fragment) OS=Mus musculus GN=Esd PE=4 SV=1;>tr|H3BLJ9|H3BLJ9_MOUSE Protein Gm2904 OS=Mus musculus GN=Esd PE=4 SV=1;>tr|H3BJL6|H3BJL6_MOUSE Protein Gm2904 OS=Mus musculus GN=Esd PE=4 SV=1;>sp|Q9R0P3|ESTD_MOUSE S-formy	8	6	6	6	0	0	1	1	1	5	5	3	3	0	1	0	0	1	4	5	3	3	0	0	1	1	1	5	5	3	3	0	1	0	0	1	4	5	3	3	0	0
H3BKD3;Q9CPX4;P49945;P29391	H3BKD3;Q9CPX4;P49945;P29391	1;1;1;1	1;1;1;1	1;1;1;1	Ferritin;Ferritin light chain 2;Ferritin light chain 1	Ftl1;Ftl2	>tr|H3BKD3|H3BKD3_MOUSE Ferritin OS=Mus musculus GN=Ftl1 PE=3 SV=1;>tr|Q9CPX4|Q9CPX4_MOUSE Ferritin OS=Mus musculus GN=Ftl1 PE=2 SV=1;>sp|P49945|FRIL2_MOUSE Ferritin light chain 2 OS=Mus musculus GN=Ftl2 PE=2 SV=2;>sp|P29391|FRIL1_MOUSE Ferritin light chai	4	1	1	1	1	1	0	0	1	1	1	1	1	0	1	1	0	0	0	0	1	1	1	1	0	0	1	1	1	1	1	0	1	1	0	0	0	0	1	1	1	1
Q1HFZ0-2;H3BKN0;Q1HFZ0	Q1HFZ0-2;H3BKN0;Q1HFZ0	4;4;4	4;4;4	4;4;4	tRNA (cytosine(34)-C(5))-methyltransferase	Nsun2	>sp|Q1HFZ0-2|NSUN2_MOUSE Isoform 2 of tRNA (cytosine(34)-C(5))-methyltransferase OS=Mus musculus GN=Nsun2;>tr|H3BKN0|H3BKN0_MOUSE tRNA (cytosine(34)-C(5))-methyltransferase OS=Mus musculus GN=Nsun2 PE=4 SV=1;>sp|Q1HFZ0|NSUN2_MOUSE tRNA (cytosine(34)-C(5))-	3	4	4	4	2	1	2	0	1	4	4	1	1	0	0	1	0	0	2	2	0	0	2	1	2	0	1	4	4	1	1	0	0	1	0	0	2	2	0	0	2	1
H3BKV8;P70408	H3BKV8;P70408	4;4	4;4	4;4	Cadherin-10	Cdh10	>tr|H3BKV8|H3BKV8_MOUSE Cadherin-10 OS=Mus musculus GN=Cdh10 PE=4 SV=1;>sp|P70408|CAD10_MOUSE Cadherin-10 OS=Mus musculus GN=Cdh10 PE=2 SV=3	2	4	4	4	3	2	3	3	3	2	2	1	2	1	0	0	0	0	0	0	0	0	3	2	3	3	3	2	2	1	2	1	0	0	0	0	0	0	0	0	3	2
H3BLG5;Q3TMX0;O08992;A2AKJ9;A2AKJ6;A2AKJ5	H3BLG5;Q3TMX0;O08992;A2AKJ9;A2AKJ6	4;4;4;3;3;1	4;4;4;3;3;1	4;4;4;3;3;1	Syntenin-1	Sdcbp	>tr|H3BLG5|H3BLG5_MOUSE Syntenin-1 (Fragment) OS=Mus musculus GN=Sdcbp PE=4 SV=1;>tr|Q3TMX0|Q3TMX0_MOUSE MCG4375, isoform CRA_b OS=Mus musculus GN=Sdcbp PE=2 SV=1;>sp|O08992|SDCB1_MOUSE Syntenin-1 OS=Mus musculus GN=Sdcbp PE=2 SV=1;>tr|A2AKJ9|A2AKJ9_MOUSE	6	4	4	4	2	2	1	0	0	2	0	4	4	3	4	0	0	0	1	0	3	3	2	2	1	0	0	2	0	4	4	3	4	0	0	0	1	0	3	3	2	2
H3BLR8;I1E4X7;Q9JI46;B2KF67	H3BLR8;I1E4X7;Q9JI46;B2KF67	2;2;2;1	2;2;2;1	2;2;2;1	Diphosphoinositol polyphosphate phosphohydrolase 1	Nudt3	>tr|H3BLR8|H3BLR8_MOUSE Diphosphoinositol polyphosphate phosphohydrolase 1 OS=Mus musculus GN=Nudt3 PE=3 SV=1;>tr|I1E4X7|I1E4X7_MOUSE Diphosphoinositol polyphosphate phosphohydrolase 1 (Fragment) OS=Mus musculus GN=Nudt3 PE=4 SV=1;>sp|Q9JI46|NUDT3_MOUSE Di	4	2	2	2	1	2	1	1	1	2	2	2	2	1	2	1	1	0	2	2	1	1	1	2	1	1	1	2	2	2	2	1	2	1	1	0	2	2	1	1	1	2
H7BX55;O55137;Q9QYR9	H7BX55;O55137;Q9QYR9	3;3;2	3;3;2	3;3;2	Acyl-coenzyme A thioesterase 1;Acyl-coenzyme A thioesterase 2, mitochondrial	Acot1;Acot2	>tr|H7BX55|H7BX55_MOUSE Acyl-coenzyme A thioesterase 1 OS=Mus musculus GN=Acot1 PE=4 SV=1;>sp|O55137|ACOT1_MOUSE Acyl-coenzyme A thioesterase 1 OS=Mus musculus GN=Acot1 PE=1 SV=1;>sp|Q9QYR9|ACOT2_MOUSE Acyl-coenzyme A thioesterase 2, mitochondrial OS=Mus m	3	3	3	3	1	0	1	0	0	3	3	1	1	2	1	1	0	0	3	3	2	2	1	0	1	0	0	3	3	1	1	2	1	1	0	0	3	3	2	2	1	0
Q811H0-2;Q811H0;Q9WUK6;H7BX69	Q811H0-2;Q811H0;Q9WUK6;H7BX69	1;1;1;1	1;1;1;1	1;1;1;1	Zinc finger and BTB domain-containing protein 42;Zinc finger and BTB domain;180699;180700	419;20844;39798;48829;49564;65397;68112;68758;70176;114543;116308;124504;150529;154075;180696	224;313	103;375
O08576-2;O08576-3;O08576-4;O08576	O08576-2;O08576-3;O08576-4;O08576	4;4;4;4	4;4;4;4	4;4;4;4	RUN domain-containing protein 3A	Rundc3a	>sp|O08576-2|RUN3A_MOUSE Isoform 2 of RUN domain-containing protein 3A OS=Mus musculus GN=Rundc3a;>sp|O08576-3|RUN3A_MOUSE Isoform 3 of RUN domain-containing protein 3A OS=Mus musculus GN=Rundc3a;>sp|O08576-4|RUN3A_MOUSE Isoform 4 of RUN domain-containing	4	4	4	4	0	0	0	0	0	4	4	0	0	0	0	0	0	0	0	1	0	0	0	0	0	0	0	4	4	0	0	0	0	0	0	0	0	1	0	0	0	0
O08582	O08582	4	4	4	GTP-binding protein 1	Gtpbp1	>sp|O08582|GTPB1_MOUSE GTP-binding protein 1 OS=Mus musculus GN=Gtpbp1 PE=1 SV=2	1	4	4	4	0	0	0	0	0	2	3	0	1	0	0	0	0	0	1	0	0	0	0	0	0	0	0	2	3	0	1	0	0	0	0	0	1	0	0	0	0	0
Q3U518;O08795;O08795-2	Q3U518;O08795;O08795-2	4;4;4	4;4;4	4;4;4	Glucosidase 2 subunit beta	Prkcsh	>tr|Q3U518|Q3U518_MOUSE Protein kinase C substrate 80K-H, isoform CRA_b OS=Mus musculus GN=Prkcsh PE=2 SV=1;>sp|O08795|GLU2B_MOUSE Glucosidase 2 subunit beta OS=Mus musculus GN=Prkcsh PE=1 SV=1;>sp|O08795-2|GLU2B_MOUSE Isoform 2 of Glucosidase 2 subunit be	3	4	4	4	0	0	0	0	0	0	0	4	4	0	0	0	0	0	0	1	3	4	0	0	0	0	0	0	0	4	4	0	0	0	0	0	0	1	3	4	0	0
Q3TJ75;O08848	Q3TJ75;O08848	3;3	3;3	3;3	60 kDa SS-A/Ro ribonucleoprotein	Trove2	>tr|Q3TJ75|Q3TJ75_MOUSE TROVE domain family, member 2 OS=Mus musculus GN=Trove2 PE=2 SV=1;>sp|O08848|RO60_MOUSE 60 kDa SS-A/Ro ribonucleoprotein OS=Mus musculus GN=Trove2 PE=1 SV=1	2	3	3	3	0	0	0	0	0	3	3	0	0	0	0	0	0	0	0	2	3	3	0	0	0	0	0	3	3	0	0	0	0	0	0	0	0	2	3	3	0	0
Q6RI64;O09061	Q6RI64;O09061	4;4	4;4	4;4	Proteasome subunit beta type;Proteasome subunit beta type-1	Psmb1	>tr|Q6RI64|Q6RI64_MOUSE Proteasome subunit beta type OS=Mus musculus GN=Psmb1 PE=2 SV=1;>sp|O09061|PSB1_MOUSE Proteasome subunit beta type-1 OS=Mus musculus GN=Psmb1 PE=1 SV=1	2	4	4	4	4	4	4	2	3	3	3	4	3	4	3	4	2	3	2	4	3	3	4	4	4	2	3	3	3	4	3	4	3	4	2	3	2	4	3	3	4	4
O09114-2;Q3V2G5;O09114	O09114-2;Q3V2G5;O09114	1;1;1	1;1;1	1;1;1	Prostaglandin-H2 D-isomerase	Ptgds	>sp|O09114-2|PTGDS_MOUSE Isoform 2 of Prostaglandin-H2 D-isomerase OS=Mus musculus GN=Ptgds;>tr|Q3V2G5|Q3V2G5_MOUSE Prostaglandin D2 synthase (Brain) OS=Mus musculus GN=Ptgds PE=2 SV=1;>sp|O09114|PTGDS_MOUSE Prostaglandin-H2 D-isomerase OS=Mus musculus GN=	3	1	1	1	0	0	0	0	0	0	0	1	1	0	0	0	0	0	0	0	1	1	0	0	0	0	0	0	0	1	1	0	0	0	0	0	0	0	1	1	0	0
O09131	O09131	2	2	2	Glutathione S-transferase omega-1	Gsto1	>sp|O09131|GSTO1_MOUSE Glutathione S-transferase omega-1 OS=Mus musculus GN=Gsto1 PE=2 SV=2	1	2	2	2	0	0	0	0	0	2	1	2	2	0	1	0	0	0	0	0	2	1	0	0	0	0	0	2	1	2	2	0	1	0	0	0	0	0	2	1	0	0
Q6P1D3;Q61771;Q3UHC4;Q80U27;O35066;Q571A6;Q3V365;O35231-2;A2AM72;E9PWU7;O35231;Q99PW8	Q6P1D3;Q61771;Q3UHC4;Q80U27;O35066;Q571A6;Q3V365;O35231-2;A2AM72;E9PWU7;O35231;Q99PW8	2;2;2;2;2;2;1;1;1;1;1;1	2;2;2;2;2;2;1;1;1;1;1;1	2;2;2;2;2;2;1;1;1;1;1;1	Kinesin-like protein KIF3B;Kinesin-like protein KIF3C;Kinesin-like protein KIFC3;Kinesin-like protein KIF17	Kif3b;Kif3c;Kif17;Kifc3	>tr|Q6P1D3|Q6P1D3_MOUSE Kif3b protein OS=Mus musculus GN=Kif3b PE=2 SV=1;>sp|Q61771|KIF3B_MOUSE Kinesin-like protein KIF3B OS=Mus musculus GN=Kif3b PE=1 SV=1;>tr|Q3UHC4|Q3UHC4_MOUSE Kinesin family member 3B OS=Mus musculus GN=Kif3b PE=2 SV=1;>tr|Q80U27|Q80	12	2	2	2	1	0	1	0	1	2	2	0	0	1	1	2	1	0	2	1	1	0	1	0	1	0	1	2	2	0	0	1	1	2	1	0	2	1	1	0	1	0
Q542P8;O35130	Q542P8;O35130	3;3	3;3	3;3	Ribosomal RNA small subunit methyltransferase NEP1	Emg1	>tr|Q542P8|Q542P8_MOUSE EMG1 nucleolar protein homolog (S. cerevisiae), isoform CRA_a OS=Mus musculus GN=Emg1 PE=2 SV=1;>sp|O35130|NEP1_MOUSE Ribosomal RNA small subunit methyltransferase NEP1 OS=Mus musculus GN=Emg1 PE=1 SV=1	2	3	3	3	0	0	0	0	0	2	3	0	0	0	1	0	0	0	1	1	0	0	0	0	0	0	0	2	3	0	0	0	1	0	0	0	1	1	0	0	0	0
O35188	O35188	2	2	2	Fractalkine;Processed fractalkine	Cx3cl1	>sp|O35188|X3CL1_MOUSE Fractalkine OS=Mus musculus GN=Cx3cl1 PE=2 SV=3	1	2	2	2	1	1	1	1	1	1	1	2	2	0	0	0	0	0	0	0	2	2	1	1	1	1	1	1	1	2	2	0	0	0	0	0	0	0	2	2	1	1
O35218	O35218	2	2	2	Cleavage and polyadenylation specificity factor subunit 2	Cpsf2	>sp|O35218|CPSF2_MOUSE Cleavage and polyadenylation specificity factor subunit 2 OS=Mus musculus GN=Cpsf2 PE=1 SV=1	1	2	2	2	0	0	1	0	0	2	2	1	0	0	0	0	0	0	1	1	0	0	0	0	1	0	0	2	2	1	0	0	0	0	0	0	1	1	0	0	0	0
O35226-4;O35226-3;O35226;Q3ULG4;O35226-2;F7AI87;O35226-5	O35226-4;O35226-3;O35226;Q3ULG4;O35226-2;F7AI87;O35226-5	2;2;2;2;2;1;1	2;2;2;2;2;1;1	2;2;2;2;2;1;1	26S proteasome non-ATPase regulatory subunit 4	Psmd4	>sp|O35226-4|PSMD4_MOUSE Isoform Rpn10D of 26S proteasome non-ATPase regulatory subunit 4 OS=Mus musculus GN=Psmd4;>sp|O35226-3|PSMD4_MOUSE Isoform Rpn10C of 26S proteasome non-ATPase regulatory subunit 4 OS=Mus musculus GN=Psmd4;>sp|O35226|PSMD4_MOUSE 26S	7	2	2	2	1	1	1	1	1	1	1	0	0	1	1	1	1	1	1	2	0	0	1	1	1	1	1	1	1	0	0	1	1	1	1	1	1	2	0	0	1	1
Q2M4G8;O35239	Q2M4G8;O35239	2;2	2;2	2;2	Tyrosine-protein phosphatase non-receptor type 9	Ptpn9	>tr|Q2M4G8|Q2M4G8_MOUSE Protein tyrosine phosphatase, non-receptor type 9 OS=Mus musculus GN=Ptpn9 PE=2 SV=1;>sp|O35239|PTN9_MOUSE Tyrosine-protein phosphatase non-receptor type 9 OS=Mus musculus GN=Ptpn9 PE=2 SV=2	2	2	2	2	0	0	0	0	0	1	1	0	0	0	0	0	0	0	0	0	1	0	0	0	0	0	0	1	1	0	0	0	0	0	0	0	0	0	1	0	0	0
Q3UKJ6;O35286	Q3UKJ6;O35286	12;12	12;12	12;12	Putative pre-mRNA-splicing factor ATP-dependent RNA helicase DHX15	Dhx15	>tr|Q3UKJ6|Q3UKJ6_MOUSE DEAH (Asp-Glu-Ala-His) box polypeptide 15, isoform CRA_a OS=Mus musculus GN=Dhx15 PE=2 SV=1;>sp|O35286|DHX15_MOUSE Putative pre-mRNA-splicing factor ATP-dependent RNA helicase DHX15 OS=Mus musculus GN=Dhx15 PE=2 SV=2	2	12	12	12	2	2	0	1	3	10	12	10	7	2	4	0	1	2	9	4	7	7	2	2	0	1	3	10	12	10	7	2	4	0	1	2	9	4	7	7	2	2
O35696	O35696	12	12	11	Alpha-2,8-sialyltransferase 8B	St8sia2	>sp|O35696|SIA8B_MOUSE Alpha-2,8-sialyltransferase 8B OS=Mus musculus GN=St8sia2 PE=2 SV=2	1	12	12	11	11	11	6	11	11	12	11	10	10	11	11	6	10	11	12	11	10	10	11	11	6	11	11	12	11	10	10	11	11	6	10	11	12	11	10	10	10	10
Q811L7;O35737;Q8C2Q7	Q811L7;O35737;Q8C2Q7	12;12;12	12;12;12	5;5;5	Heterogeneous nuclear ribonucleoprotein H;Heterogeneous nuclear ribonucleoprotein H, N-terminally processed	Hnrnph1	>tr|Q811L7|Q811L7_MOUSE Heterogeneous nuclear ribonucleoprotein H1 OS=Mus musculus GN=Hnrnph1 PE=2 SV=2;>sp|O35737|HNRH1_MOUSE Heterogeneous nuclear ribonucleoprotein H OS=Mus musculus GN=Hnrnph1 PE=1 SV=3;>tr|Q8C2Q7|Q8C2Q7_MOUSE Heterogeneous nuclear ribo	3	12	12	5	6	7	2	1	2	11	12	10	10	6	4	3	4	3	11	10	10	10	6	7	2	1	2	11	12	10	10	6	4	3	4	3	11	10	10	10	1	1
O55143;O55143-2;F8WI94;Q8R429;B1ATS4;Q8R0X5;Q64518-2;B1ATS5;Q64518-3;E9Q559;Q64518	O55143;O55143-2;F8WI94	29;28;28;10;5;5;5;5;5;5;5	29;28;28;10;5;5;5;5;5;5;5	29;28;28;10;5;5;5;5;5;5;5	Sarcoplasmic/endoplasmic reticulum calcium ATPase 2	Atp2a2	>sp|O55143|AT2A2_MOUSE Sarcoplasmic/endoplasmic reticulum calcium ATPase 2 OS=Mus musculus GN=Atp2a2 PE=1 SV=2;>sp|O55143-2|AT2A2_MOUSE Isoform SERCA2A of Sarcoplasmic/endoplasmic reticulum calcium ATPase 2 OS=Mus musculus GN=Atp2a2;>tr|F8WI94|F8WI94_MOUSE	11	29	29	29	1	3	0	3	5	24	27	7	2	4	5	2	2	2	16	23	5	5	1	3	0	3	5	24	27	7	2	4	5	2	2	2	16	23	5	5	1	3
Q3UYZ1;O55183	Q3UYZ1;O55183	3;3	3;3	3;3	Stanniocalcin-1	Stc1	>tr|Q3UYZ1|Q3UYZ1_MOUSE Stanniocalcin 1 OS=Mus musculus GN=Stc1 PE=2 SV=1;>sp|O55183|STC1_MOUSE Stanniocalcin-1 OS=Mus musculus GN=Stc1 PE=2 SV=1	2	3	3	3	2	3	2	1	1	2	1	2	2	3	2	3	1	1	0	1	2	2	2	3	2	1	1	2	1	2	2	3	2	3	1	1	0	1	2	2	2	3
O55201-2;O55201	O55201-2;O55201	9;9	9;9	9;9	Transcription elongation factor SPT5	Supt5h	>sp|O55201-2|SPT5H_MOUSE Isoform 2 of Transcription elongation factor SPT5 OS=Mus musculus GN=Supt5h;>sp|O55201|SPT5H_MOUSE Transcription elongation factor SPT5 OS=Mus musculus GN=Supt5h PE=1 SV=1	2	9	9	9	1	3	0	1	1	8	9	2	3	1	2	0	1	0	4	6	2	3	1	3	0	1	1	8	9	2	3	1	2	0	1	0	4	6	2	3	1	3
O70194	O70194	5	5	5	Eukaryotic translation initiation factor 3 subunit D	Eif3d	>sp|O70194|EIF3D_MOUSE Eukaryotic translation initiation factor 3 subunit D OS=Mus musculus GN=Eif3d PE=1 SV=2	1	5	5	5	0	0	0	0	1	5	4	2	2	0	1	0	0	1	3	2	2	1	0	0	0	0	1	5	4	2	2	0	1	0	0	1	3	2	2	1	0	0
O70251;G3UX43;G3UZ47	O70251	3;1;1	3;1;1	3;1;1	Elongation factor 1-beta	Eef1b	>sp|O70251|EF1B_MOUSE Elongation factor 1-beta OS=Mus musculus GN=Eef1b PE=1 SV=5	3	3	3	3	1	2	0	1	1	2	3	2	3	2	1	0	1	1	2	2	3	2	1	2	0	1	1	2	3	2	3	2	1	0	1	1	2	2	3	2	1	2
Q541E9;O70354	Q541E9;O70354	2;2	2;2	2;2	Carbonic anhydrase-related protein 11	Car11;Ca11	>tr|Q541E9|Q541E9_MOUSE Carbonic anhydrase 11 OS=Mus musculus GN=Car11 PE=2 SV=1;>sp|O70354|CAH11_MOUSE Carbonic anhydrase-related protein 11 OS=Mus musculus GN=Ca11 PE=2 SV=2	2	2	2	2	1	1	0	1	0	1	2	2	2	1	1	0	0	0	0	0	2	2	1	1	0	1	0	1	2	2	2	1	1	0	0	0	0	0	2	2	1	1
Q3TPU5;O70378	Q3TPU5;O70378	2;2	2;2	2;2	ER membrane protein complex subunit 8	Emc8	>tr|Q3TPU5|Q3TPU5_MOUSE Putative uncharacterized protein OS=Mus musculus GN=Cox4nb PE=2 SV=1;>sp|O70378|EMC8_MOUSE ER membrane protein complex subunit 8 OS=Mus musculus GN=Emc8 PE=1 SV=1	2	2	2	2	0	0	0	0	0	2	2	0	0	0	0	0	0	0	1	1	0	0	0	0	0	0	0	2	2	0	0	0	0	0	0	0	1	1	0	0	0	0
Q99L96;O70401;H3BL26;H3BJJ0	Q99L96;O70401;H3BL26;H3BJJ0	4;4;3;2	4;4;3;2	4;4;3;2	Tetraspanin-6	Tspan6	>tr|Q99L96|Q99L96_MOUSE Tetraspanin 6 OS=Mus musculus GN=Tspan6 PE=2 SV=1;>sp|O70401|TSN6_MOUSE Tetraspanin-6 OS=Mus musculus GN=Tspan6 PE=1 SV=1;>tr|H3BL26|H3BL26_MOUSE Tetraspanin-6 (Fragment) OS=Mus musculus GN=Tspan6 PE=4 SV=1;>tr|H3BJJ0|H3BJJ0_MOUSE T	4	4	4	4	3	3	3	3	3	3	2	3	4	2	3	3	2	3	2	3	3	4	3	3	3	3	3	3	2	3	4	2	3	3	2	3	2	3	3	4	3	3
Q58EV4;O70435	Q58EV4;O70435	4;4	4;4	4;4	Proteasome subunit alpha type;Proteasome subunit alpha type-3	Psma3	>tr|Q58EV4|Q58EV4_MOUSE Proteasome subunit alpha type OS=Mus musculus GN=Psma3 PE=2 SV=1;>sp|O70435|PSA3_MOUSE Proteasome subunit alpha type-3 OS=Mus musculus GN=Psma3 PE=1 SV=3	2	4	4	4	2	2	1	1	1	4	3	3	3	1	1	1	1	1	2	2	3	3	2	2	1	1	1	4	3	3	3	1	1	1	1	1	2	2	3	3	2	2
O88696	O88696	1	1	1	Putative ATP-dependent Clp protease proteolytic subunit, mitochondrial	Clpp	>sp|O88696|CLPP_MOUSE Putative ATP-dependent Clp protease proteolytic subunit, mitochondrial OS=Mus musculus GN=Clpp PE=2 SV=1	1	1	1	1	0	0	0	0	0	1	1	0	0	0	0	0	0	0	1	0	0	0	0	0	0	0	0	1	1	0	0	0	0	0	0	0	1	0	0	0	0	0
O88712;O88712-2;O88712-3	O88712;O88712-2;O88712-3	12;11;10	12;11;10	8;7;7	C-terminal-binding protein 1	Ctbp1	>sp|O88712|CTBP1_MOUSE C-terminal-binding protein 1 OS=Mus musculus GN=Ctbp1 PE=1 SV=2;>sp|O88712-2|CTBP1_MOUSE Isoform 2 of C-terminal-binding protein 1 OS=Mus musculus GN=Ctbp1;>sp|O88712-3|CTBP1_MOUSE Isoform 3 of C-terminal-binding protein 1 OS=Mus mus	3	12	12	8	3	3	2	2	4	12	11	6	8	1	1	2	1	3	11	10	4	8	3	3	2	2	4	12	11	6	8	1	1	2	1	3	11	10	4	8	2	2
O88741	O88741	2	2	2	Ganglioside-induced differentiation-associated protein 1	Gdap1	>sp|O88741|GDAP1_MOUSE Ganglioside-induced differentiation-associated protein 1 OS=Mus musculus GN=Gdap1 PE=1 SV=1	1	2	2	2	1	1	0	1	0	2	2	1	1	0	1	0	1	0	2	1	1	2	1	1	0	1	0	2	2	1	1	0	1	0	1	0	2	1	1	2	1	1
Q9CXL6;Q6PGI2;Q6E5A4;O88809	Q9CXL6;Q6PGI2;Q6E5A4;O88809	11;11;11;11	9;9;9;9	8;8;8;8	Neuronal migration protein doublecortin	Dcx	>tr|Q9CXL6|Q9CXL6_MOUSE Doublecortin OS=Mus musculus GN=Dcx PE=2 SV=1;>tr|Q6PGI2|Q6PGI2_MOUSE Dcx protein OS=Mus musculus GN=Dcx PE=2 SV=1;>tr|Q6E5A4|Q6E5A4_MOUSE Doublecortin OS=Mus musculus GN=Dcx PE=2 SV=1;>sp|O88809|DCX_MOUSE Neuronal migration protein	4	11	9	8	2	1	1	1	1	11	11	6	6	2	4	2	1	2	11	11	7	9	2	1	1	1	1	9	9	6	6	2	2	2	1	2	9	9	6	7	1	1
Q14AE3;O88819	Q14AE3;O88819	3;3	3;3	3;3	Alpha-(1,3)-fucosyltransferase	Fut9	>tr|Q14AE3|Q14AE3_MOUSE Fucosyltransferase 9 OS=Mus musculus GN=Fut9 PE=2 SV=1;>sp|O88819|FUT9_MOUSE Alpha-(1,3)-fucosyltransferase OS=Mus musculus GN=Fut9 PE=2 SV=1	2	3	3	3	0	0	0	0	0	1	0	3	3	0	1	0	0	0	1	0	0	2	0	0	0	0	0	1	0	3	3	0	1	0	0	0	1	0	0	2	0	0
Q8R357;O88998;A3KGE4;O88998-3;G3X9Q7;O88998-2;O88998-4	Q8R357;O88998;A3KGE4;O88998-3;G3X9Q7	9;9;8;8;8;3;2	9;9;8;8;8;3;2	9;9;8;8;8;3;2	Noelin	Olfm1	>tr|Q8R357|Q8R357_MOUSE Noelin OS=Mus musculus GN=Olfm1 PE=2 SV=1;>sp|O88998|NOE1_MOUSE Noelin OS=Mus musculus GN=Olfm1 PE=2 SV=1;>tr|A3KGE4|A3KGE4_MOUSE Noelin OS=Mus musculus GN=Olfm1 PE=4 SV=1;>sp|O88998-3|NOE1_MOUSE Isoform 3 of Noelin OS=Mus musculus	7	9	9	9	5	3	3	4	4	3	3	9	9	3	2	4	3	3	5	4	9	8	5	3	3	4	4	3	3	9	9	3	2	4	3	3	5	4	9	8	5	3
Q3U1N0;O89053;D3YW57;G3UYK8	Q3U1N0;O89053	3;3;1;1	3;3;1;1	3;3;1;1	Coronin;Coronin-1A	Coro1a	>tr|Q3U1N0|Q3U1N0_MOUSE Putative uncharacterized protein OS=Mus musculus GN=Coro1a PE=2 SV=1;>sp|O89053|COR1A_MOUSE Coronin-1A OS=Mus musculus GN=Coro1a PE=1 SV=5	4	3	3	3	2	1	1	1	2	3	3	2	2	1	1	0	1	2	3303;436304;436305;436306;436307;436308;436309;436310;436311;436312;436313;436314;436315;436316;436317;436318;436319;436320;436321;436322;436323;436324;436325;436326;436327;436328;436329;436330;436331;436332;436333;436334;436335;436336;436337;436338;436339;436340;436341;436342;436343;436344;436345;436346;436347;436348;436349;436350;436351;436352;436353;436354;436355;436356;436357;436358;436359;43…	33938;33939;33940;33941;33942;33943;33944;33945;33946;33947;33948;33949;33950;33951;33952;33953;33954;33955;33956;33957;33958;33959;33960;33961;33962;33963;33964;33965;33966;33967;33968;33969;33970;33971;33972;33973;33974;33975;33976;33977;33978;33979;33980;33981;33982;33983;33984;33985;33986;33987;33988;33989;33990;33991;33992;33993;33994;33995;33996;33997;33998;33999;34000;34001;34002;34003;340…	33982;34022;38549;99288;150305;167491;167757;188056;188167
P04627;Q8CAD1;B1AUN8;P28028-2;E9Q0P8;Q99N57;Q99N57-2;F6SZ47;P28028	P04627;Q8CAD1;B1AUN8;P28028-2;E9Q0P8;Q99N57;Q99N57-2;F6SZ47;P28028	2;1;1;1;1;1;1;1;1	2;1;1;1;1;1;1;1;1	2;1;1;1;1;1;1;1;1	Serine/threonine-protein kinase A-Raf;RAF proto-oncogene serine/threonine-protein kinase;Serine/threonine-protein kinase B-raf	Araf;Raf1;Braf	>sp|P04627|ARAF_MOUSE Serine/threonine-protein kinase A-Raf OS=Mus musculus GN=Araf PE=2 SV=2;>tr|Q8CAD1|Q8CAD1_MOUSE Ras-binding protein DA-Raf OS=Mus musculus GN=Araf PE=2 SV=1;>tr|B1AUN8|B1AUN8_MOUSE Serine/threonine-protein kinase A-Raf (Fragment) OS=M	9	2	2	2	0	0	0	0	0	1	2	0	0	0	0	0	0	0	2	1	0	0	0	0	0	0	0	1	2	0	0	0	0	0	0	0	2	1	0	0	0	0
Q4FJQ7;P04925	Q4FJQ7;P04925	5;5	5;5	5;5	Major prion protein	Prnp	>tr|Q4FJQ7|Q4FJQ7_MOUSE Major prion protein OS=Mus musculus GN=Prnp PE=2 SV=1;>sp|P04925|PRIO_MOUSE Major prion protein OS=Mus musculus GN=Prnp PE=1 SV=2	2	5	5	5	3	4	0	2	2	4	4	2	2	4	3	0	1	2	1	2	0	2	3	4	0	2	2	4	4	2	2	4	3	0	1	2	1	2	0	2	3	4
P05132;P05132-2	P05132;P05132-2	9;8	9;8	4;3	cAMP-dependent protein kinase catalytic subunit alpha	Prkaca	>sp|P05132|KAPCA_MOUSE cAMP-dependent protein kinase catalytic subunit alpha OS=Mus musculus GN=Prkaca PE=1 SV=3;>sp|P05132-2|KAPCA_MOUSE Isoform 2 of cAMP-dependent protein kinase catalytic subunit alpha OS=Mus musculus GN=Prkaca	2	9	9	4	2	2	2	0	0	6	7	6	6	1	1	1	0	0	2	3	6	6	2	2	2	0	0	6	7	6	6	1	1	1	0	0	2	3	6	6	2	1
P05201;F7ALS6	P05201;F7ALS6	3;2	3;2	3;2	Aspartate aminotransferase, cytoplasmic	Got1	>sp|P05201|AATC_MOUSE Aspartate aminotransferase, cytoplasmic OS=Mus musculus GN=Got1 PE=1 SV=3;>tr|F7ALS6|F7ALS6_MOUSE Aspartate aminotransferase, cytoplasmic (Fragment) OS=Mus musculus GN=Got1 PE=4 SV=1	2	3	3	3	1	2	1	0	1	1	1	2	1	2	3	1	0	0	0	0	2	1	1	2	1	0	1	1	1	2	1	2	3	1	0	0	0	0	2	1	1	2
Q80XU2;P05480;Q3U6Q5;P25911-2;P08103-2;A2AMC5;Q3TCS3;P25911;P08103;F6UND7	Q80XU2;P05480	7;7;2;2;2;2;2;2;2;2	6;6;2;2;2;2;2;2;2;2	2;2;0;0;0;0;0;0;0;0	Neuronal proto-oncogene tyrosine-protein kinase Src	Src	>tr|Q80XU2|Q80XU2_MOUSE Neuronal proto-oncogene tyrosine-protein kinase Src OS=Mus musculus GN=Src PE=2 SV=1;>sp|P05480|SRC_MOUSE Neuronal proto-oncogene tyrosine-protein kinase Src OS=Mus musculus GN=Src PE=1 SV=4	10	7	6	2	0	1	0	0	0	7	7	0	0	0	0	0	0	0	5	4	2	2	0	0	0	0	0	6	6	0	0	0	0	0	0	0	4	3	2	2	0	0
P06837	P06837	2	2	2	Neuromodulin	Gap43	>sp|P06837|NEUM_MOUSE Neuromodulin OS=Mus musculus GN=Gap43 PE=1 SV=1	1	2	2	2	1	1	1	1	0	0	0	2	2	0	0	1	0	0	0	0	2	2	1	1	1	1	0	0	0	2	2	0	0	1	0	0	0	0	2	2	1	1
Q792Y6;P07146	Q792Y6;P07146	1;1	1;1	1;1	Anionic trypsin-2	Prss2	>tr|Q792Y6|Q792Y6_MOUSE MCG4990, isoform CRA_e OS=Mus musculus GN=Prss2 PE=2 SV=1;>sp|P07146|TRY2_MOUSE Anionic trypsin-2 OS=Mus musculus GN=Prss2 PE=2 SV=1	2	1	1	1	0	1	0	1	1	1	1	0	0	1	1	1	0	0	0	1	0	0	0	1	0	1	1	1	1	0	0	1	1	1	0	0	0	1	0	0	0	1
Q5NCU4;Q5NCU5;P07214;Q5NCU3	Q5NCU4;Q5NCU5;P07214	5;5;5;1	5;5;5;1	5;5;5;1	SPARC	Sparc	>tr|Q5NCU4|Q5NCU4_MOUSE SPARC OS=Mus musculus GN=Sparc PE=2 SV=1;>tr|Q5NCU5|Q5NCU5_MOUSE Secreted acidic cysteine rich glycoprotein OS=Mus musculus GN=Sparc PE=2 SV=1;>sp|P07214|SPRC_MOUSE SPARC OS=Mus musculus GN=Sparc PE=1 SV=1	4	5	5	5	4	4	2	1	3	1	2	5	5	3	3	2	1	3	1	2	5	5	4	4	2	1	3	1	2	5	5	3	3	2	1	3	1	2	5	5	4	4
Q542G9;P07356;B0V2N7;B0V2N8;B0V2N5	Q542G9;P07356;B0V2N7;B0V2N8	7;7;6;5;3	7;7;6;5;3	7;7;6;5;3	Annexin;Annexin A2	Anxa2	>tr|Q542G9|Q542G9_MOUSE Annexin OS=Mus musculus GN=Anxa2 PE=2 SV=1;>sp|P07356|ANXA2_MOUSE Annexin A2 OS=Mus musculus GN=Anxa2 PE=1 SV=2;>tr|B0V2N7|B0V2N7_MOUSE Annexin (Fragment) OS=Mus musculus GN=Anxa2 PE=3 SV=1;>tr|B0V2N8|B0V2N8_MOUSE Annexin (Fragment)	5	7	7	7	3	3	3	4	4	3	3	4	4	5	5	3	2	3	2	1	5	5	3	3	3	4	4	3	3	4	4	5	5	3	2	3	2	1	5	5	3	3
P07742	P07742	13	13	13	Ribonucleoside-diphosphate reductase large subunit	Rrm1	>sp|P07742|RIR1_MOUSE Ribonucleoside-diphosphate reductase large subunit OS=Mus musculus GN=Rrm1 PE=1 SV=2	1	13	13	13	1	0	3	0	0	13	12	4	5	0	1	1	1	2	9	6	3	6	1	0	3	0	0	13	12	4	5	0	1	1	1	2	9	6	3	6	1	0
Q80Y52;P07901;B7ZC50;A2A6A2;B7ZC49	Q80Y52;P07901	46;46;12;7;7	28;28;4;3;3	28;28;4;3;3	Heat shock protein HSP 90-alpha	Hsp90aa1	>tr|Q80Y52|Q80Y52_MOUSE Heat shock protein 90, alpha (Cytosolic), class A member 1 OS=Mus musculus GN=Hsp90aa1 PE=2 SV=2;>sp|P07901|HS90A_MOUSE Heat shock protein HSP 90-alpha OS=Mus musculus GN=Hsp90aa1 PE=1 SV=4	5	46	28	28	27	27	11	20	21	38	41	43	42	26	23	7	14	21	36	35	40	40	19	20	7	14	13	24	25	26	25	17	15	6	7	14	23	23	26	26	19	20
P08752;Q8JZT4	P08752	9;3	6;2	5;1	Guanine nucleotide-binding protein G(i) subunit alpha-2	Gnai2	>sp|P08752|GNAI2_MOUSE Guanine nucleotide-binding protein G(i) subunit alpha-2 OS=Mus musculus GN=Gnai2 PE=1 SV=5	2	9	6	5	2	2	2	1	1	7	8	4	5	1	2	1	1	1	4	4	4	5	2	1	1	1	1	5	6	2	3	1	2	1	1	1	2	2	3	3	2	1
P08775	P08775	11	11	11	DNA-directed RNA polymerase II subunit RPB1	Polr2a	>sp|P08775|RPB1_MOUSE DNA-directed RNA polymerase II subunit RPB1 OS=Mus musculus GN=Polr2a PE=1 SV=3	1	11	11	11	1	0	0	1	1	10	11	2	2	0	0	0	1	1	8	8	2	3	1	0	0	1	1	10	11	2	2	0	0	0	1	1	8	8	2	3	1	0
P09055	P09055	1	1	1	Integrin beta-1	Itgb1	>sp|P09055|ITB1_MOUSE Integrin beta-1 OS=Mus musculus GN=Itgb1 PE=1 SV=1	1	1	1	1	0	0	0	0	0	1	1	0	0	0	0	0	0	0	0	0	0	0	0	0	0	0	0	1	1	0	0	0	0	0	0	0	0	0	0	0	0	0
P09103	P09103	3	3	3	Protein disulfide-isomerase	P4hb	>sp|P09103|PDIA1_MOUSE Protein disulfide-isomerase OS=Mus musculus GN=P4hb PE=1 SV=2	1	3	3	3	1	0	0	0	0	1	1	0	0	0	0	0	0	0	0	0	1	0	1	0	0	0	0	1	1	0	0	0	0	0	0	0	0	0	1	0	1	0
P09405	P09405	11	11	11	Nucleolin	Ncl	>sp|P09405|NUCL_MOUSE Nucleolin OS=Mus musculus GN=Ncl PE=1 SV=2	1	11	11	11	1	4	0	0	2	9	10	8	9	0	4	1	2	2	9	8	7	6	1	4	0	0	2	9	10	8	9	0	4	1	2	2	9	8	7	6	1	4
P09411;P09041	P09411	11;5	11;5	11;5	Phosphoglycerate kinase 1	Pgk1	>sp|P09411|PGK1_MOUSE Phosphoglycerate kinase 1 OS=Mus musculus GN=Pgk1 PE=1 SV=4	2	11	11	11	1	4	4	2	3	10	10	11	11	2	5	4	1	3	7	8	11	11	1	4	4	2	3	10	10	11	11	2	5	4	1	3	7	8	11	11	1	4
P09528	P09528	4	4	4	Ferritin heavy chain	Fth1	>sp|P09528|FRIH_MOUSE Ferritin heavy chain OS=Mus musculus GN=Fth1 PE=1 SV=2	1	4	4	4	1	2	1	2	1	2	2	2	2	1	1	1	2	3	1	1	2	2	1	2	1	2	1	2	2	2	2	1	1	1	2	3	1	1	2	2	1	2
P0C192;D3Z2D1;D3YZP3;Q8C031;Q99PH1	P0C192;D3Z2D1;D3YZP3	16;11;10;4;1	16;11;10;4;1	16;11;10;4;1	Leucine-rich repeat-containing protein 4B	Lrrc4b	>sp|P0C192|LRC4B_MOUSE Leucine-rich repeat-containing protein 4B OS=Mus musculus GN=Lrrc4b PE=1 SV=1;>tr|D3Z2D1|D3Z2D1_MOUSE Leucine-rich repeat-containing protein 4B (Fragment) OS=Mus musculus GN=Lrrc4b PE=4 SV=1;>tr|D3YZP3|D3YZP3_MOUSE Leucine-rich repea	5	16	16	16	13	13	9	14	12	13	12	13	13	8	8	4	10	11	10	10	11	11	13	13	9	14	12	13	12	13	13	8	8	4	10	11	10	10	11	11	13	13
P10493	P10493	9	9	8	Nidogen-1	Nid1	>sp|P10493|NID1_MOUSE Nidogen-1 OS=Mus musculus GN=Nid1 PE=1 SV=2	1	9	9	8	4	2	3	8	7	7	7	8	7	2	3	4	7	4	6	7	7	8	4	2	3	8	7	7	7	8	7	2	3	4	7	4	6	7	7	8	4	2
P10518	P10518	5	5	5	Delta-aminolevulinic acid dehydratase	Alad	>sp|P10518|HEM2_MOUSE Delta-aminolevulinic acid dehydratase OS=Mus musculus GN=Alad PE=1 SV=1	1	5	5	5	2	1	2	1	1	4	5	4	4	2	2	0	0	0	2	3	4	3	2	1	2	1	1	4	5	4	4	2	2	0	0	0	2	3	4	3	2	1
P10605	P10605	4	4	4	Cathepsin B;Cathepsin B light chain;Cathepsin B heavy chain	Ctsb	>sp|P10605|CATB_MOUSE Cathepsin B OS=Mus musculus GN=Ctsb PE=1 SV=2	1	4	4	4	3	4	3	3	3	4	4	3	2	4	4	3	1	1	1	2	4	3	3	4	3	3	3	4	4	3	2	4	4	3	1	1	1	2	4	3	3	4
Q52KC1;P10630;P10630-2;Q8BTU6;E9Q561	Q52KC1;P10630;P10630-2;Q8BTU6;E9Q561	18;18;18;17;12	5;5;5;4;4	5;5;5;4;4	Eukaryotic initiation factor 4A-II	Eif4a2	>tr|Q52KC1|Q52KC1_MOUSE Eukaryotic translation initiation factor 4A2 OS=Mus musculus GN=Eif4a2 PE=2 SV=1;>sp|P10630|IF4A2_MOUSE Eukaryotic initiation factor 4A-II OS=Mus musculus GN=Eif4a2 PE=2 SV=2;>sp|P10630-2|IF4A2_MOUSE Isoform 2 of Eukaryotic initiati	5	18	5	5	7	7	6	3	3	17	16	13	16	5	6	2	3	2	13	13	14	14	2	2	2	1	0	4	5	4	4	1	2	1	0	0	2	4	4	4	2	2
Q3UWX7;P10711;P10711-2;E9Q5I5;B7ZCS4;F6XMY4;Q9QVN7;Q810R3;E9PYD5	Q3UWX7;P10711;P10711-2;E9Q5I5;B7ZCS4;F6XMY4;Q9QVN7;Q810R3;E9PYD5	2;2;1;1;1;1;1;1;1	2;2;1;1;1;1;1;1;1	2;2;1;1;1;1;1;1;1	Transcription elongation factor A protein 1;Transcription elongation factor A protein 2	Tcea1;Tcea2	>tr|Q3UWX7|Q3UWX7_MOUSE Putative uncharacterized protein OS=Mus musculus GN=Tcea1 PE=2 SV=1;>sp|P10711|TCEA1_MOUSE Transcription elongation factor A protein 1 OS=Mus musculus GN=Tcea1 PE=1 SV=2;>sp|P10711-2|TCEA1_MOUSE Isoform 1 of Transcription elongation	9	2	2	2	0	0	0	0	0	2	2	2	2	0	0	0	0	0	1	1	2	2	0	0	0	0	0	2	2	2	2	0	0	0	0	0	1	1	2	2	0	0
P11152;E9Q0Z9	P11152	4;1	4;1	4;1	Lipoprotein lipase	Lpl	>sp|P11152|LIPL_MOUSE Lipoprotein lipase OS=Mus musculus GN=Lpl PE=1 SV=3	2	4	4	4	0	1	1	0	0	1	1	2	3	2	3	1	0	0	2	0	3	2	0	1	1	0	0	1	1	2	3	2	3	1	0	0	2	0	3	2	0	1
P11352	P11352	3	3	3	Glutathione peroxidase 1	Gpx1	>sp|P11352|GPX1_MOUSE Glutathione peroxidase 1 OS=Mus musculus GN=Gpx1 PE=1 SV=2	1	3	3	3	0	0	0	0	0	2	3	0	0	0	0	0	0	0	0	0	0	0	0	0	0	0	0	2	3	0	0	0	0	0	0	0	0	0	0	0	0	0
P11440;D3Z2T9	P11357951;357952;357953;357954;357955;357956;357957;357958;357959;357960;357961;357962;357963;358654;358655;358656;358657;358658;358659;358660;358661;358662;358663;358664;385167;385168;385169;385170;385171;385172;385173;385174;385175;385176;385177;385178;385179;385180;385181;385182;385183;385184;385185;385186;385187;385188;385189;385190;385191;385192;385193;385194;385195;385196;385197;385198;3851…	1438;1439;1440;1441;1442;1443;1444;1445;1446;1447;1448;1449;1450;1451;1452;1453;1454;1455;1456;1457;1458;1459;1754;1755;1756;1757;1758;1759;1760;1761;1762;1763;1764;1765;1766;1767;1768;1769;1770;1771;1772;1773;1774;1775;1776;1777;1778;1779;1780;1781;1782;5411;5412;5413;5414;5415;6456;6457;6458;6459;6460;6461;6462;6463;6464;6465;6466;6467;6468;6469;6470;6471;6472;6473;6474;6475;6476;6477;6478;6479…	1452;1778;5414;6457;7426;7430;13489;13491;13510;26944;27727;27728;27741;28881;29357;29398;30203;30870;41663;49942;50785;52173;56896;60784;61891;62074;62084;62095;67582;67583;69652;69792;95654;95679;95701;110775;120399;125080;128390;128421;148213;154106;157968;158140;167312;180620;181764;181766;189223;189241;189658;190466	239;361;362	394;466;602
P11531	P11531	1	1	1	Dystrophin	Dmd	>sp|P11531|DMD_MOUSE Dystrophin OS=Mus musculus GN=Dmd PE=1 SV=3	1	1	1	1	0	0	0	0	0	1	1	1	0	0	0	0	0	0	0	0	1	0	0	0	0	0	0	1	1	1	0	0	0	0	0	0	0	0	1	0	0	0
Q8R1A8;Q543H3;P11725	Q8R1A8;Q543H3;P11725	6;6;6	6;6;6	6;6;6	Ornithine carbamoyltransferase, mitochondrial	Otc	>tr|Q8R1A8|Q8R1A8_MOUSE Ornithine carbamoyltransferase, mitochondrial OS=Mus musculus GN=Otc PE=2 SV=1;>tr|Q543H3|Q543H3_MOUSE Ornithine transcarbamylase OS=Mus musculus GN=Otc PE=2 SV=1;>sp|P11725|OTC_MOUSE Ornithine carbamoyltransferase, mitochondrial OS	3	6	6	6	1	1	1	1	1	1	3	5	3	2	1	2	0	1	2	1	6	5	1	1	1	1	1	1	3	5	3	2	1	2	0	1	2	1	6	5	1	1
P11859;Q3UTR7	P11859;Q3UTR7	2;2	2;2	2;2	Angiotensinogen;Angiotensin-1;Angiotensin-2;Angiotensin-3;Angiotensin-4;Angiotensin 1-9;Angiotensin 1-7;Angiotensin 1-5;Angiotensin 1-4	Agt	>sp|P11859|ANGT_MOUSE Angiotensinogen OS=Mus musculus GN=Agt PE=1 SV=1;>tr|Q3UTR7|Q3UTR7_MOUSE Angiotensin-3 OS=Mus musculus GN=Agt PE=2 SV=1	2	2	2	2	0	0	1	0	0	1	1	1	2	0	0	1	0	0	1	1	2	2	0	0	1	0	0	1	1	1	2	0	0	1	0	0	1	1	2	2	0	0
P11983;P11983-2;F2Z483	P11983;P11983-2	14;12;3	14;12;3	14;12;3	T-complex protein 1 subunit alpha	Tcp1	>sp|P11983|TCPA_MOUSE T-complex protein 1 subunit alpha OS=Mus musculus GN=Tcp1 PE=1 SV=3;>sp|P11983-2|TCPA_MOUSE Isoform 2 of T-complex protein 1 subunit alpha OS=Mus musculus GN=Tcp1	3	14	14	14	2	2	2	3	2	13	13	5	8	2	3	3	2	3	7	10	9	7	2	2	2	3	2	13	13	5	8	2	3	3	2	3	7	10	9	7	2	2
Q6GR78;P12023-2;P12023;P12023-3;E9QL91;Q3TWF3;E9PWY4	Q6GR78;P12023-2;P12023;P12023-3;E9QL91;Q3TWF3;E9PWY4	32;32;32;31;31;28;23	32;32;32;31;31;28;23	31;31;31;30;30;27;22	Amyloid beta A4 protein;N-APP;Soluble APP-alpha;Soluble APP-beta;C99;Beta-amyloid protein 42;Beta-amyloid protein 40;C83;P3(42);P3(40);C80;Gamma-secretase C-terminal fragment 59;Gamma-secretase C-terminal fragment 57;Gamma-secretase C-terminal fragment 50;C31	App	>tr|Q6GR78|Q6GR78_MOUSE Amyloid beta (A4) protein OS=Mus musculus GN=App PE=2 SV=1;>sp|P12023-2|A4_MOUSE Isoform APP695 of Amyloid beta A4 protein OS=Mus musculus GN=App;>sp|P12023|A4_MOUSE Amyloid beta A4 protein OS=Mus musculus GN=App PE=1 SV=3;>sp|P1202	7	32	32	31	22	24	20	24	21	25	24	31	31	22	23	19	18	21	22	21	30	30	22	24	20	24	21	25	24	31	31	22	23	19	18	21	22	21	30	30	21	23
P12960	P12960	11	11	11	Contactin-1	Cntn1	>sp|P12960|CNTN1_MOUSE Contactin-1 OS=Mus musculus GN=Cntn1 PE=1 SV=1	1	11	11	11	8	7	5	5	4	3	5	7	9	7	8	3	4	5	2	5	6	6	8	7	5	5	4	3	5	7	9	7	8	3	4	5	2	5	6	6	8	7
P14873;Q3UPV4;Q9QYR6;Q9QYR6-2;A2ARP8	P14873	13;2;1;1;1	13;2;1;1;1	13;2;1;1;1	Microtubule-associated protein 1B;MAP1B heavy chain;MAP1 light chain LC1	Map1b	>sp|P14873|MAP1B_MOUSE Microtubule-associated protein 1B OS=Mus musculus GN=Map1b PE=1 SV=2	5	13	13	13	1	1	1	0	1	10	11	8	8	0	2	0	1	2	10	8	9	9	1	1	1	0	1	10	11	8	8	0	2	0	1	2	10	8	9	9	1	1
P15105;D3YVK1;D3Z121	P15105;D3YVK1	4;2;1	4;2;1	4;2;1	Glutamine synthetase	Glul	>sp|P15105|GLNA_MOUSE Glutamine synthetase OS=Mus musculus GN=Glul PE=1 SV=6;>tr|D3YVK1|D3YVK1_MOUSE Glutamine synthetase (Fragment) OS=Mus musculus GN=Glul PE=3 SV=1	3	4	4	4	1	4	1	1	1	4	4	4	4	3	3	2	0	1	2	0	4	4	1	4	1	1	1	4	4	4	4	3	3	2	0	1	2	0	4	4	1	4
P15116;D3YYT0	P15116;D3YYT0	17;16	17;16	17;16	Cadherin-2	Cdh2	>sp|P15116|CADH2_MOUSE Cadherin-2 OS=Mus musculus GN=Cdh2 PE=1 SV=2;>tr|D3YYT0|D3YYT0_MOUSE Cadherin-2 OS=Mus musculus GN=Cdh2 PE=3 SV=1	2	17	17	17	11	11	9	14	14	13	14	11	10	7	5	6	6	9	5	5	9	9	11	11	9	14	14	13	14	11	10	7	5	6	6	9	5	5	9	9	11	11
P16125;D3Z7F0	P16125;D3Z7F0	11;6	11;6	10;5	L-lactate dehydrogenase B chain;L-lactate dehydrogenase	Ldhb	>sp|P16125|LDHB_MOUSE L-lactate dehydrogenase B chain OS=Mus musculus GN=Ldhb PE=1 SV=2;>tr|D3Z7F0|D3Z7F0_MOUSE L-lactate dehydrogenase (Fragment) OS=Mus musculus GN=Ldhb PE=3 SV=1	2	11	11	10	1	2	1	1	0	7	8	11	11	2	3	0	2	2	6	6	10	11	1	2	1	1	0	7	8	11	11	2	3	0	2	2	6	6	10	11	0	1
Q5FW97;P17182;Q6PHC1;B1ARR7;B0QZL1;B1ARR6;D3YVD3;D3Z2S4;Q5SX61;Q5SX60;Q5SX59;Q5SX58;P21550	Q5FW97;P17182;Q6PHC1	13;13;8;5;4;2;2;2;1;1;1;1;1	13;13;8;5;4;2;2;2;1;1;1;1;1	11;11;8;3;2;0;0;0;0;0;0;0;0	Alpha-enolase;Enolase	Eno1	>tr|Q5FW97|Q5FW97_MOUSE Enolase 1, alpha non-neuron OS=Mus musculus GN=Eno1 PE=2 SV=1;>sp|P17182|ENOA_MOUSE Alpha-enolase OS=Mus musculus GN=Eno1 PE=1 SV=3;>tr|Q6PHC1|Q6PHC1_MOUSE Enolase OS=Mus musculus GN=Eno1 PE=2 SV=1	13	13	13	11	6	6	2	4	4	10	10	11	11	3	6	3	0	3	9	9	11	12	6	6	2	4	4	10	10	11	11	3	6	3	0	3	9	9	11	12	4	4
P19096	P19096	62	62	62	Fatty acid synthase;[Acyl-carrier-protein] S-acetyltransferase;[Acyl-carrier-protein] S-malonyltransferase;3-oxoacyl-[acyl-carrier-protein] synthase;3-oxoacyl-[acyl-carrier-protein] reductase;3-hydroxyacyl-[acyl-carrier-protein] dehydratase;Enoyl-[acyl-carrier-protein] reductase;Oleoyl-[acyl-carrier-protein] hydrolase	Fasn	>sp|P19096|FAS_MOUSE Fatty acid synthase OS=Mus musculus GN=Fasn PE=1 SV=2	1	62	62	62	7	9	10	8	10	59	59	38	37	11	11	4	10	7	53	52	32	32	7	9	10	8	10	59	59	38	37	11	11	4	10	7	53	52	32	32	7	9
P21956-2;P21956	P21956-2;P21956	14;14	14;14	14;14	Lactadherin	Mfge8	>sp|P21956-2|MFGM_MOUSE Isoform 2 of Lactadherin OS=Mus musculus GN=Mfge8;>sp|P21956|MFGM_MOUSE Lactadherin OS=Mus musculus GN=Mfge8 PE=1 SV=3	2	14	14	14	12	12	9	11	12	13	14	14	13	11	11	8	10	11	14	12	12	10	12	12	9	11	12	13	14	14	13	11	11	8	10	11	14	12	12	10	12	12
P23116;Q3UM46	P23116;Q3UM46	10;9	10;9	10;9	Eukaryotic translation initiation factor 3 subunit A	Eif3a	>sp|P23116|EIF3A_MOUSE Eukaryotic translation initiation factor 3 subunit A OS=Mus musculus GN=Eif3a PE=1 SV=5;>tr|Q3UM46|Q3UM46_MOUSE Eukaryotic translation initiation factor 3 subunit A (Fragment) OS=Mus musculus GN=Eif3a PE=2 SV=1	2	10	10	10	1	1	2	1	1	8	8	7	5	1	1	2	2	1	5	7	7	6	1	1	2	1	1	8	8	7	5	1	1	2	2	1	5	7	7	6	1	1
Q3KQM4;P26369	Q3KQM4;P26369	5;5	5;5	5;5	Splicing factor U2AF 65 kDa subunit	U2af2	>tr|Q3KQM4|Q3KQM4_MOUSE Splicing factor U2AF 65 kDa subunit OS=Mus musculus GN=U2af2 PE=2 SV=1;>sp|P26369|U2AF2_MOUSE Splicing factor U2AF 65 kDa subunit OS=Mus musculus GN=U2af2 PE=1 SV=3	2	5	5	5	0	0	0	0	0	5	4	3	2	0	0	0	0	0	4	4	2	2	0	0	0	0	0	5	4	3	2	0	0	0	0	0	4	4	2	2	0	0
P26443;F7CFA5	P26443	9;1	9;1	9;1	Glutamate dehydrogenase 1, mitochondrial	Glud1	>sp|P26443|DHE3_MOUSE Glutamate dehydrogenase 1, mitochondrial OS=Mus musculus GN=Glud1 PE=1 SV=1	2	9	9	9	1	2	3	0	0	4	3	9	8	0	0	4	0	0	0	4	8	8	1	2	3	0	0	4	3	9	8	0	0	4	0	0	0	4	8	8	1	2
P26450;B1AUG0;Q80UI5;Q64143;Q3UXE9;O08908	P26450;B1AUG0;Q80UI5;Q64143;Q3UXE9;O08908	2;1;1;1;1;1	2;1;1;1;1;1	2;1;1;1;1;1	Phosphatidylinositol 3-kinase regulatory subunit alpha;Phosphatidylinositol 3-kinase regulatory subunit gamma;Phosphatidylinositol 3-kinase regulatory subunit beta	Pik3r1;Pik3r3;Pik3r2	>sp|P26450|P85A_MOUSE Phosphatidylinositol 3-kinase regulatory subunit alpha OS=Mus musculus GN=Pik3r1 PE=1 SV=2;>tr|B1AUG0|B1AUG0_MOUSE Phosphatidylinositol 3 kinase, regulatory subunit, polypeptide 3 OS=Mus musculus GN=Pik3r3 PE=4 SV=1;>tr|Q80UI5|Q80UI5_	6	2	2	2	0	0	0	0	0	2	2	2	2	0	0	0	0	0	1	1	0	1	0	0	0	0	0	2	2	2	2	0	0	0	0	0	1	1	0	1	0	0
P26645	P26645	1	1	1	Myristoylated alanine-rich C-kinase substrate	Marcks	>sp|P26645|MARCS_MOUSE Myristoylated alanine-rich C-kinase substrate OS=Mus musculus GN=Marcks PE=1 SV=2	1	1	1	1	0	0	0	0	0	0	0	1	1	0	0	0	0	0	0	0	1	1	0	0	0	0	0	0	0	1	1	0	0	0	0	0	0	0	1	1	0	0
P27046	P27046	4	4	4	Alpha-mannosidase 2	Man2a1	>sp|P27046|MA2A1_MOUSE Alpha-mannosidase 2 OS=Mus musculus GN=Man2a1 PE=1 SV=2	1	4	4	4	1	1	0	1	1	1	2	1	1	1	0	0	0	0	0	0	2	2	1	1	0	1	1	1	2	1	1	1	0	0	0	0	0	0	2	2	1	1
P27090;E9Q1R0;F7A9B8	P27090;E9Q1R0;F7A9B8	2;1;1	2;1;1	2;1;1	Transforming growth factor beta-2;Latency-associated peptide	Tgfb2	>sp|P27090|TGFB2_MOUSE Transforming growth factor beta-2 OS=Mus musculus GN=Tgfb2 PE=1 SV=2;>tr|E9Q1R0|E9Q1R0_MOUSE Transforming growth factor beta-2 OS=Mus musculus GN=Tgfb2 PE=4 SV=1;>tr|F7A9B8|F7A9B8_MOUSE Transforming growth factor beta-2 OS=Mus muscul	3	2	2	2	1	0	0	0	0	1	0	2	2	0	0	0	0	0	0	1	2	2	1	0	0	0	0	1	0	2	2	0	0	0	0	0	0	1	2	2	1	0
P27612;F7D1R5	P27612;58744;58745;58746;58747;85563;85564;85565;85566;85567;85568;85569;85570;85571;85572;179030;179031;179032;179033;179034;179035;179036;179037;179038;179039;228652;228653;228654;228655;228656;228657;228658;228659;228660;228661;228662;228663;228664;228665;228666;228667;228668;248118;248119;248120;248121;248122;248123;248124;248125;248126;248127;248128;256157;256158;256159;275966;275967;275968;…	6855;6856;6857;13419;13420;18755;18756;18757;18758;18759;18760;18761;22784;31228;31229;31230;31231;68440;68441;68442;68443;68444;68445;96556;96557;102699;102700;102701;105708;116385;116386;119723;119724;119725;119726;119727;119728;119729;180088;180089;180090;180091;180092;180093;180094;180095;181702;181703	6855;13419;18758;22784;31229;68440;96557;102700;105708;116385;119723;180089;181703	389	15
P28738;Q8CHF1;A2ARD4	P28738;Q8CHF1	25;25;2	15;15;1	14;14;1	Kinesin heavy chain isoform 5C	Kif5c	>sp|P28738|KIF5C_MOUSE Kinesin heavy chain isoform 5C OS=Mus musculus GN=Kif5c PE=1 SV=3;>tr|Q8CHF1|Q8CHF1_MOUSE MKIAA0531 protein (Fragment) OS=Mus musculus GN=Kif5c PE=2 SV=1	3	25	15	14	4	3	1	2	2	21	22	10	11	3	4	1	4	1	19	19	10	6	1	1	1	1	2	11	12	4	6	1	2	0	3	1	9	9	4	4	1	1
P29341;Q9D4E6;Q62029;Q91YZ8;D3Z5M2;A3KFU5;A3KFU8;Q6PHQ9;E9PW32;A2A5N3;Q8C7D3	P29341;Q9D4E6	18;12;6;4;4;4;4;4;3;2;1	18;12;6;4;4;4;4;4;3;2;1	18;12;6;4;4;4;4;4;3;2;1	Polyadenylate-binding protein 1	Pabpc1;Pabpc6	>sp|P29341|PABP1_MOUSE Polyadenylate-binding protein 1 OS=Mus musculus GN=Pabpc1 PE=1 SV=2;>tr|Q9D4E6|Q9D4E6_MOUSE Protein Pabpc6 OS=Mus musculus GN=Pabpc6 PE=2 SV=1	11	18	18	18	2	3	1	3	3	16	17	15	14	4	7	1	0	1	9	11	15	14	2	3	1	3	3	16	17	15	14	4	7	1	0	1	9	11	15	14	2	3
Q3UPN1;P29533;Q544V4;P29533-2	Q3UPN1;P29533	3;3;1;1	3;3;1;1	3;3;1;1	Vascular cell adhesion protein 1	Vcam1	>tr|Q3UPN1|Q3UPN1_MOUSE Vascular cell adhesion protein 1 OS=Mus musculus GN=Vcam1 PE=2 SV=1;>sp|P29533|VCAM1_MOUSE Vascular cell adhesion protein 1 OS=Mus musculus GN=Vcam1 PE=1 SV=1	4	3	3	3	0	2	1	1	1	2	2	2	2	0	0	0	0	1	0	0	2	3	0	2	1	1	1	2	2	2	2	0	0	0	0	1	0	0	2	3	0	2
Q3TG75;P29758	Q3TG75;P29758	4;4	4;4	4;4	Ornithine aminotransferase, mitochondrial	Oat	>tr|Q3TG75|Q3TG75_MOUSE Ornithine aminotransferase, isoform CRA_b OS=Mus musculus GN=Oat PE=2 SV=1;>sp|P29758|OAT_MOUSE Ornithine aminotransferase, mitochondrial OS=Mus musculus GN=Oat PE=1 SV=1	2	4	4	4	0	0	0	1	0	3	4	2	2	0	0	1	0	0	2	2	2	2	0	0	0	1	0	3	4	2	2	0	0	1	0	0	2	2	2	2	0	0
Q545C3;P30285;E9Q9E4;E9PZX7;D6RHS5;D3YWB0	Q545C3;P30285;E9Q9E4;E9PZX7	5;5;4;4;1;1	4;4;3;3;1;1	4;4;3;3;1;1	Cyclin-dependent kinase 4	Cdk4	>tr|Q545C3|Q545C3_MOUSE MCG126446 OS=Mus musculus GN=Cdk4 PE=2 SV=1;>sp|P30285|CDK4_MOUSE Cyclin-dependent kinase 4 OS=Mus musculus GN=Cdk4 PE=1 SV=1;>tr|E9Q9E4|E9Q9E4_MOUSE Cyclin-dependent kinase 4 (Fragment) OS=Mus musculus GN=Cdk4 PE=4 SV=1;>tr|E9PZX7|	6	5	4	4	1	1	1	0	0	5	4	0	1	1	1	1	0	0	2	2	2	2	1	1	1	0	0	4	3	0	0	1	1	1	0	0	1	1	1	1	1	1
Q3UC73;P30412	Q3UC73;P30412	1;1	1;1	1;1	Peptidyl-prolyl cis-trans isomerase;Peptidyl-prolyl cis-trans isomerase C	Ppic	>tr|Q3UC73|Q3UC73_MOUSE Peptidyl-prolyl cis-trans isomerase OS=Mus musculus GN=Ppic PE=2 SV=1;>sp|P30412|PPIC_MOUSE Peptidyl-prolyl cis-trans isomerase C OS=Mus musculus GN=Ppic PE=1 SV=1	2	1	1	1	0	0	0	0	0	0	0	1	1	0	0	0	0	0	0	0	1	1	0	0	0	0	0	0	0	1	1	0	0	0	0	0	0	0	1	1	0	0
P30416;F6S2D5;D6RDE2;F7CAT1	P30416;F6S2D5	11;6;5;4	11;6;5;4	11;6;5;4	Peptidyl-prolyl cis-trans isomerase FKBP4;Peptidyl-prolyl cis-trans isomerase FKBP4, N-terminally processed;Peptidyl-prolyl cis-trans isomerase	Fkbp4	>sp|P30416|FKBP4_MOUSE Peptidyl-prolyl cis-trans isomerase FKBP4 OS=Mus musculus GN=Fkbp4 PE=1 SV=5;>tr|F6S2D5|F6S2D5_MOUSE Peptidyl-prolyl cis-trans isomerase (Fragment) OS=Mus musculus GN=Fkbp4 PE=4 SV=1	4	11	11	11	5	5	3	3	2	10	9	5	7	4	5	4	1	1	8	7	6	5	5	5	3	3	2	10	9	5	7	4	5	4	1	1	8	7	6	5	5	5
P34022;H7BX22	P34022;H7BX22	5;3	5;3	5;3	Ran-specific GTPase-activating protein	Ranbp1	>sp|P34022|RANG_MOUSE Ran-specific GTPase-activating protein OS=Mus musculus GN=Ranbp1 PE=1 SV=2;>tr|H7BX22|H7BX22_MOUSE Ran-specific GTPase-activating protein OS=Mus musculus GN=Ranbp1 PE=4 SV=1	2	5	5	5	1	2	3	1	1	4	4	4	4	1	2	2	1	1	3	4	4	5	1	2	3	1	1	4	4	4	4	1	2	2	1	1	3	4	4	5	1	2
Q3TJ39;P35278;Q8C266;A2A5F5;A2A5F6	Q3TJ39;P35278;Q8C266	5;5;5;2;1	5;5;5;2;1	3;3;3;0;0	Ras-related protein Rab-5C	Rab5c	>tr|Q3TJ39|Q3TJ39_MOUSE RAB5C, member RAS oncogene family OS=Mus musculus GN=Rab5c PE=2 SV=1;>sp|P35278|RAB5C_MOUSE Ras-related protein Rab-5C OS=Mus musculus GN=Rab5c PE=1 SV=2;>tr|Q8C266|Q8C266_MOUSE RAB5C, member RAS oncogene family OS=Mus musculus GN=R	5	5	5	3	2	3	2	0	2	5	5	4	4	1	2	1	0	1	5	5	4	4	2	3	2	0	2	5	5	4	4	1	2	1	0	1	5	5	4	4	1	2
Q3U4W5;Q0PD54;Q0PD53;P61294;P35279-2;P35279;D3YV69	Q3U4W5;Q0PD54;Q0PD53;P61294;P35279-2;P35279	3;3;3;3;3;3;1	3;3;3;3;3;3;1	2;2;2;2;2;2;0	Ras-related protein Rab-6B;Ras-related protein Rab-6A	Rab6a;Rab6b	>tr|Q3U4W5|Q3U4W5_MOUSE RAB6, member RAS oncogene family, isoform CRA_c OS=Mus musculus GN=Rab6a PE=2 SV=1;>tr|Q0PD54|Q0PD54_MOUSE RAB6, member RAS oncogene family, isoform CRA_a OS=Mus musculus GN=Rab6a PE=2 SV=1;>tr|Q0PD53|Q0PD53_MOUSE RAB6B, member RAS	7	3	3	2	1	1	1	1	0	1	1	3	3	1	1	1	0	1	1	1	3	2	1	1	1	1	0	1	1	3	3	1	1	1	0	1	1	1	3	2	0	0
Q0PD35;P35282;Q6A0C7	Q0PD35;P35282;Q6A0C7	4;4;3	4;4;3	4;4;3	Ras-related protein Rab-21	Rab21	>tr|Q0PD35|Q0PD35_MOUSE RAB21, member RAS oncogene family OS=Mus musculus GN=Rab21 PE=2 SV=1;>sp|P35282|RAB21_MOUSE Ras-related protein Rab-21 OS=Mus musculus GN=Rab21 PE=1 SV=4;>tr|Q6A0C7|Q6A0C7_MOUSE MKIAA0118 protein (Fragment) OS=Mus musculus GN=Rab21	3	4	4	4	1	1	1	1	1	4	4	0	1	1	1	1	1	1	1	1	1	1	1	1	1	1	1	4	4	0	1	1	1	1	1	1	1	1	1	1	1	1
Q9D4I9;P35288	Q9D4I9;P35288	4;4	4;4	4;4	Ras-related protein Rab-23	Rab23	>tr|Q9D4I9|Q9D4I9_MOUSE RAB23, member RAS oncogene family, isoform CRA_a OS=Mus musculus GN=Rab23 PE=2 SV=1;>sp|P35288|RAB23_MOUSE Ras-related protein Rab-23 OS=Mus musculus GN=Rab23 PE=1 SV=2	2	4	4	4	1	1	1	1	2	4	4	1	1	2	1	1	0	0	2	2	1	1	1	1	1	1	2	4	4	1	1	2	1	1	0	0	2	2	1	1	1	1
Q0PD31;P35290	Q0PD31;P35290	2;2	2;2	2;2	Ras-related protein Rab-24	Rab24	>tr|Q0PD31|Q0PD31_MOUSE RAB24, member RAS oncogene family OS=Mus musculus GN=Rab24 PE=2 SV=1;>sp|P35290|RAB24_MOUSE Ras-related protein Rab-24 OS=Mus musculus GN=Rab24 PE=1 SV=2	2	2	2	2	1	1	0	0	0	1	2	0	0	1	0	0	0	0	0	1	2	0	1	1	0	0	0	1	2	0	0	1	0	0	0	0	0	1	2	0	1	1
Q0PD38;P35293	Q0PD38;P35293	6;6	6;6	6;6	Ras-related protein Rab-18	Rab18	>tr|Q0PD38|Q0PD38_MOUSE RAB18, member RAS oncogene family, isoform CRA_a OS=Mus musculus GN=Rab18 PE=2 SV=1;>sp|P35293|RAB18_MOUSE Ras-related protein Rab-18 OS=Mus musculus GN=Rab18 PE=2 SV=2	2	6	6	6	3	3	1	0	0	6	6	1	0	2	3	3	0	0	2	2	0	1	3	3	1	0	0	6	6	1	0	2	3	3	0	0	2	2	0	1	3	3
Q3UFJ3;P35486	Q3UFJ3;P35486	2;2	2;2	2;2	Pyruvate dehydrogenase E1 component subunit alpha, somatic form, mitochondrial	Pdha1	>tr|Q3UFJ3|Q3UFJ3_MOUSE Pyruvate dehydrogenase E1 alpha 1 OS=Mus musculus GN=Pdha1 PE=2 SV=1;>sp|P35486|ODPA_MOUSE Pyruvate dehydrogenase E1 component subunit alpha, somatic form, mitochondrial OS=Mus musculus GN=Pdha1 PE=1 SV=1	2	2	2	2	0	0	1	0	0	2	2	2	0	0	1	1	0	0	1	1	0	1	0	0	1	0	0	2	2	2	0	0	1	1	0	0	1	1	0	1	0	0
P35505	P35505	1	1	1	Fumarylacetoacetase	Fah	>sp|P35505|FAAA_MOUSE Fumarylacetoacetase OS=Mus musculus GN=Fah PE=1 SV=2	1	1	1	1	0	0	0	0	0	0	0	1	1	0	0	0	0	0	0	0	1	1	0	0	0	0	0	0	0	1	1	0	0	0	0	0	0	0	1	1	0	0
P35550	P35550	8	8	5	rRNA 2-O-methyltransferase fibrillarin	Fbl	>sp|P35550|FBRL_MOUSE rRNA 2-O-methyltransferase fibrillarin OS=Mus musculus GN=Fbl PE=1 SV=2	1	8	8	5	2	2	0	0	2	8	8	2	2	0	1	2	0	2	5	5	1	2	2	2	0	0	2	8	8	2	2	0	1	2	0	2	5	5	1	2	2	2
Q5SUC3;P35564	Q5SUC3;P35564	3;3	3;3	3;3	Calnexin	Canx	>tr|Q5SUC3|Q5SUC3_MOUSE Calnexin OS=Mus musculus GN=Canx PE=2 SV=1;>sp|P35564|CALX_MOUSE Calnexin OS=Mus musculus GN=Canx PE=1 SV=1	2	3	3	3	0	0	0	0	0	2	3	0	0	0	0	0	1	0	1	1	0	0	0	0	0	0	0	2	3	0	0	0	0	0	1	0	1	1	0	0	0	0
Q3UG16;P35585;Q9WVP1;Q9WVP1-2	Q3UG16;P35585	3;3;1;1	3;3;1;1	2;2;1;1	AP-1 complex subunit mu-1	Ap1m1	>tr|Q3UG16|Q3UG16_MOUSE Adaptor-related protein complex AP-1, mu subunit 1 OS=Mus musculus GN=Ap1m1 PE=2 SV=1;>sp|P35585|AP1M1_MOUSE AP-1 complex subunit mu-1 OS=Mus musculus GN=Ap1m1 PE=1 SV=3	4	3	3	2	1	2	0	1	2	1	2	1	2	1	1	0	0	0	0	1	3	2	1	2	0	1	2	1	2	1	2	1	1	0	0	0	0	1	3	2	0	1
Q542P2;P35802	Q542P2;P35802	6;6	6;6	6;6	Neuronal membrane glycoprotein M6-a	Gpm6a	>tr|Q542P2|Q542P2_MOUSE Glycoprotein m6a, isoform CRA_b OS=Mus musculus GN=Gpm6a PE=2 SV=1;>sp|P35802|GPM6A_MOUSE Neuronal membrane glycoprotein M6-a OS=Mus musculus GN=Gpm6a PE=1 SV=1	2	6	6	6	5	5	5	5	5	4	4	5	5	5	5	3	4	6	4	5	5	5	5	5	5	5	5	4	4	5	5	5	5	3	4	6	4	5	5	5	5	5
Q5M9J8;P41105;F6Z0X0	Q5M9J8;P41105	3;3;1	3;3;1	3;3;1	60S ribosomal protein L28	Rpl28	>tr|Q5M9J8|Q5M9J8_MOUSE MCG13936 OS=Mus musculus GN=Rpl28 PE=2 SV=1;>sp|P41105|RL28_MOUSE 60S ribosomal protein L28 OS=Mus musculus GN=Rpl28 PE=1 SV=2	3	3	3	3	0	0	1	0	1	3	3	1	1	1	1	0	0	0	2	3	0	1	0	0	1	0	1	3	3	1	1	1	1	0	0	0	2	3	0	1	0	0
P41241	P41241	5	5	5	Tyrosine-protein kinase CSK	Csk	>sp|P41241|CSK_MOUSE Tyrosine-protein kinase CSK OS=Mus musculus GN=Csk PE=1 SV=2	1	5	5	5	0	0	0	0	0	5	4	0	2	0	0	0	1	0	2	5	1	2	0	0	0	0	0	5	4	0	2	0	0	0	1	0	2	5	1	2	0	0
P42208;D3Z1S1;F6WYM0;D3YYB1;D3Z3C0;E9Q3V6;F6UKN5;D3YZU7;D3YV76	P42208;D3Z1S1;F6WYM0;D3YYB1;D3Z3C0;E9Q3V6;F6UKN5;D3YZU7	6;5;5;5;5;5;4;3;1	6;5;5;5;5;5;4;3;1	6;5;5;5;5;5;4;3;1	Septin-2	2002-09-01	>sp|P42208|SEPT2_MOUSE Septin-2 OS=Mus musculus GN=Sept2 PE=1 SV=2;>tr|D3Z1S1|D3Z1S1_MOUSE Septin-2 (Fragment) OS=Mus musculus GN=Sept2 PE=4 SV=1;>tr|F6WYM0|F6WYM0_MOUSE Septin-2 (Fragment) OS=Mus musculus GN=Sept2 PE=4 SV=2;>tr|D3YYB1|D3YYB1_MOUSE Septin-	9	6	6	6	1	1	0	0	0	0	0	6	6	0	1	0	0	0	2	0	6	6	1	1	0	0	0	0	0	6	6	0	1	0	0	0	2	0	6	6	1	1
P42669	P42669	2	2	2	Transcriptional activator protein Pur-alpha	Pura	>sp|P42669|PURA_MOUSE Transcriptional activator protein Pur-alpha OS=Mus musculus GN=Pura PE=1 SV=1	1	2	2	2	1	2	0	0	0	2	2	2	2	1	1	0	0	0	0	2	2	2	1	2	0	0	0	2	2	2	2	1	1	0	0	0	0	2	2	2	1	2
Q3UL22;P42932;H3BL49;H3BJB6;H3BLL1;H3BKG2	Q3UL22;P42932;H3BL49;H3BJB6	8;8;7;4;3;3	8;8;7;4;3;3	8;8;7;4;3;3	T-complex protein 1 subunit theta	Cct8	>tr|Q3UL22|Q3UL22_MOUSE Chaperonin subunit 8 (Theta), isoform CRA_a OS=Mus musculus GN=Cct8 PE=2 SV=1;>sp|P42932|TCPQ_MOUSE T-complex protein 1 subunit theta OS=Mus musculus GN=Cct8 PE=1 SV=3;>tr|H3BL49|H3BL49_MOUSE T-complex protein 1 subunit theta OS=Mus	6	8	8	8	1	1	0	1	1	8	8	4	5	1	2	0	1	1	4	5	6	6	1	1	0	1	1	8	8	4	5	1	2	0	1	1	4	5	6	6	1	1
Q3TZI5;P43247;G3UXD8;G3UWZ8	Q3TZI5;P43247	20;20;4;1	20;20;4;1	20;20;4;1	DNA mismatch repair protein Msh2	Msh2	>tr|Q3TZI5|Q3TZI5_MOUSE MutS homolog 2 (E. coli) OS=Mus musculus GN=Msh2 PE=2 SV=1;>sp|P43247|MSH2_MOUSE DNA mismatch repair protein Msh2 OS=Mus musculus GN=Msh2 PE=2 SV=1	4	20	20	20	2	3	3	5	4	18	19	6	5	3	5	1	3	5	17	18	6	6	2	3	3	5	4	18	19	6	5	3	5	1	3	5	17	18	6	6	2	3
Q3UHW9;P45591	Q3UHW9;P45591	4;4	2;2	2;2	Cofilin-2	Cfl2	>tr|Q3UHW9|Q3UHW9_MOUSE Putative uncharacterized protein OS=Mus musculus GN=Cfl2 PE=2 SV=1;>sp|P45591|COF2_MOUSE Cofilin-2 OS=Mus musculus GN=Cfl2 PE=1 SV=1	2	4	2	2	1	1	1	1	1	4	4	2	2	1	2	1	1	1	4	4	2	2	0	0	0	0	0	2	2	1	1	0	1	0	0	0	2	2	1	1	0	0
P45952	P45952	2	2	2	Medium-chain specific acyl-CoA dehydrogenase, mitochondrial	Acadm	>sp|P45952|ACADM_MOUSE Medium-chain specific acyl-CoA dehydrogenase, mitochondrial OS=Mus musculus GN=Acadm PE=1 SV=1	1	2	2	2	0	0	0	0	0	1	1	0	0	0	0	0	0	0	1	2	0	0	0	0	0	0	0	1	1	0	0	0	0	0	0	0	1	2	0	0	0	0
P46460;G3UX86	P46460	4;1	4;1	4;1	Vesicle-fusing ATPase	Nsf	>sp|P46460|NSF_MOUSE Vesicle-fusing ATPase OS=Mus musculus GN=Nsf PE=1 SV=2	2	4	4	4	0	0	0	0	0	3	3	0	0	0	1	0	0	1	1	1	1	1	0	0	0	0	0	3	3	0	0	0	1	0	0	1	1	1	1	1	0	0
P46471;Q8BVQ9	P46471;Q8BVQ9	12;12	12;12	12;12	26S protease regulatory subunit 7	Psmc2	>sp|P46471|PRS7_MOUSE 26S protease regulatory subunit 7 OS=Mus musculus GN=Psmc2 PE=1 SV=5;>tr|Q8BVQ9|Q8BVQ9_MOUSE 26S protease regulatory subunit 7 OS=Mus musculus GN=Psmc2 PE=2 SV=1	2	12	12	12	1	2	4	1	2	11	12	3	6	0	2	2	1	0	9	10	5	5	1	2	4	1	2	11	12	3	6	0	2	2	1	0	9	10	5	5	1	2
P500;121647;121648;121649;121650;126793;181464;181465;181466;181467;181468;181469;181470;181471;181472;181473;181474;181475;181476;181477;181478;181479;181480;181481;181482;181483;181484;181485;181486;181487;181488;181489;181490;181491;181492;181493;181494;181495;181496;181497;181498;181499;181500;181501;181502;181503;181504;181505;181506;181507;238574;238575;238576;238577;238578;238579;238580;36…	18791;20041;20042;20043;20044;20045;20046;20047;20048;20049;20050;20051;20052;20053;20054;20055;20056;20057;20058;20059;20060;20061;20062;20063;20064;20065;20066;20067;20068;20069;20070;29656;29657;29658;39706;39707;39708;39709;39710;45240;47273;69150;69151;69152;69153;69154;69155;69156;69157;69158;69159;69160;69161;99880;99881;99882;158973;164072;164073;164074;164075;164076;164077;164078;164079;…	18791;20041;29657;39710;45240;47273;69158;69161;99882;158973;164080;164103;189558
P47877;E9Q9K3	P47877;E9Q9K3	3;2	3;2	3;2	Insulin-like growth factor-binding protein 2	Igfbp2	>sp|P47877|IBP2_MOUSE Insulin-like growth factor-binding protein 2 OS=Mus musculus GN=Igfbp2 PE=2 SV=2;>tr|E9Q9K3|E9Q9K3_MOUSE Insulin-like growth factor-binding protein 2 OS=Mus musculus GN=Igfbp2 PE=4 SV=1	2	3	3	3	1	1	1	1	1	1	1	2	2	3	3	0	1	1	1	1	3	3	1	1	1	1	1	1	1	2	2	3	3	0	1	1	1	1	3	3	1	1
P47878;Q6PE62	P47878;Q6PE62	5;5	5;5	5;5	Insulin-like growth factor-binding protein 3	Igfbp3	>sp|P47878|IBP3_MOUSE Insulin-like growth factor-binding protein 3 OS=Mus musculus GN=Igfbp3 PE=2 SV=1;>tr|Q6PE62|Q6PE62_MOUSE Igfbp3 protein OS=Mus musculus GN=Igfbp3 PE=2 SV=1	2	5	5	5	3	3	3	4	4	3	4	4	3	4	3	1	3	2	3	3	4	5	3	3	3	4	4	3	4	4	3	4	3	1	3	2	3	3	4	5	3	3
Q3UCH0;P47911;E9PUX4;D3Z4I7	Q3UCH0;P47911;E9PUX4;D3Z4I7	12;12;11;9	12;12;11;9	12;12;11;9	60S ribosomal protein L6	Rpl6;Gm5428	>tr|Q3UCH0|Q3UCH0_MOUSE 60S ribosomal protein L6 OS=Mus musculus GN=Rpl6 PE=2 SV=1;>sp|P47911|RL6_MOUSE 60S ribosomal protein L6 OS=Mus musculus GN=Rpl6 PE=1 SV=3;>tr|E9PUX4|E9PUX4_MOUSE 60S ribosomal protein L6 OS=Mus musculus GN=Gm5428 PE=3 SV=1;>tr|D3Z4	4	12	12	12	3	5	0	3	2	12	11	1	1	2	3	2	0	2	9	8	4	4	3	5	0	3	2	12	11	1	1	2	3	2	0	2	9	8	4	4	3	5
Q8BNY0;P47931	Q8BNY0;P47931	6;6	6;6	6;6	Follistatin	Fst	>tr|Q8BNY0|Q8BNY0_MOUSE Follistatin OS=Mus musculus GN=Fst PE=2 SV=1;>sp|P47931|FST_MOUSE Follistatin OS=Mus musculus GN=Fst PE=2 SV=1	2	6	6	6	1	4	3	1	0	1	2	3	3	3	3	2	1	0	0	1	4	4	1	4	3	1	0	1	2	3	3	3	3	2	1	0	0	1	4	4	1	4
Q58EU6;P47962;D3YYV8	Q58EU6;P47962;D3YYV8	6;6;5	6;6;5	6;6;5	60S ribosomal protein L5	Rpl5	>tr|Q58EU6|Q58EU6_MOUSE MCG13589 OS=Mus musculus GN=Rpl5 PE=2 SV=1;>sp|P47962|RL5_MOUSE 60S ribosomal protein L5 OS=Mus musculus GN=Rpl5 PE=1 SV=3;>tr|D3YYV8|D3YYV8_MOUSE 60S ribosomal protein L5 (Fragment) OS=Mus musculus GN=Rpl5 PE=4 SV=1	3	6	6	6	1	1	0	0	0	6	4	3	4	1	1	0	0	0	4	5	4	4	1	1	0	0	0	6	4	3	4	1	1	0	0	0	4	5	4	4	1	1
P47963;D3YX54;E9PZ94	P47963;D3YX54;E9PZ94	8;7;5	8;7;5	8;7;5	60S ribosomal protein L13	Rpl13;Rpl13-ps3	>sp|P47963|RL13_MOUSE 60S ribosomal protein L13 OS=Mus musculus GN=Rpl13 PE=2 SV=3;>tr|D3YX54|D3YX54_MOUSE 60S ribosomal protein L13 OS=Mus musculus GN=Rpl13-ps3 PE=3 SV=1;>tr|E9PZ94|E9PZ94_MOUSE 60S ribosomal protein L13 OS=Mus musculus GN=Gm10071 PE=3 SV	3	8	8	8	0	1	1	0	1	7	8	4	3	0	0	0	0	0	7	7	3	3	0	1	1	0	1	7	8	4	3	0	0	0	0	0	7	7	3	3	0	1
P47968	P47968	1	1	1	Ribose-5-phosphate isomerase	Rpia	>sp|P47968|RPIA_MOUSE Ribose-5-phosphate isomerase OS=Mus musculus GN=Rpia PE=2 SV=2	1	1	1	1	0	0	0	0	0	0	0	1	1	0	0	0	0	0	0	0	1	1	0	0	0	0	0	0	0	1	1	0	0	0	0	0	0	0	1	1	0	0
P48774;E9PVM7;E9PV63;E9Q024;E9Q5L9	P48774;E9PVM7;E9PV63	10;9;6;4;2	10;9;6;4;2	8;7;5;3;1	Glutathione S-transferase Mu 5	Gstm5	>sp|P48774|GSTM5_MOUSE Glutathione S-transferase Mu 5 OS=Mus musculus GN=Gstm5 PE=1 SV=1;>tr|E9PVM7|E9PVM7_MOUSE Glutathione S-transferase Mu 5 (Fragment) OS=Mus musculus GN=Gstm5 PE=3 SV=1;>tr|E9PV63|E9PV63_MOUSE Glutathione S-transferase Mu 5 OS=Mus musc	5	10	10	8	1	1	0	3	3	10	10	2	3	1	1	1	2	2	6	5	3	3	1	1	0	3	3	10	10	2	3	1	1	1	2	2	6	5	3	3	1	1
P48962;Q3V132;B2RTC8	P48962	10;2;2	10;2;2	6;0;0	ADP/ATP translocase 1	Slc25a4	>sp|P48962|ADT1_MOUSE ADP/ATP translocase 1 OS=Mus musculus GN=Slc25a4 PE=1 SV=4	3	10	10	6	2	3	0	0	0	10	9	2	2	3	2	0	1	0	9	6	3	2	2	3	0	0	0	10	9	2	2	3	2	0	1	0	9	6	3	2	2	3
P50396	P50396	7	2	2	Rab GDP dissociation inhibitor alpha	Gdi1	>sp|P50396|GDIA_MOUSE Rab GDP dissociation inhibitor alpha OS=Mus musculus GN=Gdi1 PE=1 SV=3	1	7	2	2	2	2	0	1	0	3	5	2	2	0	2	1	0	0	4	3	4	4	1	0	0	0	0	1	2	0	0	0	1	0	0	0	1	1	2	1	1	0
P50516;D3YZ23;D3YWH3;D3Z1B9;P50516-2	P50516;D3YZ23;D3YWH3;D3Z1B9;P50516-2	2;1;1;1;1	2;1;1;1;1	2;1;1;1;1	V-type proton ATPase catalytic subunit A	Atp6v1a	>sp|P50516|VATA_MOUSE V-type proton ATPase catalytic subunit A OS=Mus musculus GN=Atp6v1a PE=1 SV=2;>tr|D3YZ23|D3YZ23_MOUSE V-type proton ATPase catalytic subunit A (Fragment) OS=Mus musculus GN=Atp6v1a PE=4 SV=1;>tr|D3YWH3|D3YWH3_MOUSE V-type proton ATPas	5	2	2	2	0	2	1	1	1	2	2	2	2	0	1	0	0	1	0	2	2	2	0	2	1	1	1	2	2	2	2	0	1	0	0	1	0	2	2	2	0	2
P50518;Q9D593	P50518	6;2	6;2	6;2	V-type proton ATPase subunit E 1	Atp6v1e1	>sp|P50518|VATE1_MOUSE V-type proton ATPase subunit E 1 OS=Mus musculus GN=Atp6v1e1 PE=1 SV=2	2	6	6	6	1	1	1	0	0	3	3	1	2	1	0	1	0	0	0	2	3	4	1	1	1	0	0	3	3	1	2	1	0	1	0	0	0	2	3	4	1	1
Q3TGU7;P50580;D3YVH7	Q3TGU7;P50580;D3YVH7	10;10;6	10;10;6	10;10;6	Proliferation-associated protein 2G4	Pa2g4	>tr|Q3TGU7|Q3TGU7_MOUSE Proliferation-associated 2G4 OS=Mus musculus GN=Pa2g4 PE=2 SV=1;>sp|P50580|PA2G4_MOUSE Proliferation-associated protein 2G4 OS=Mus musculus GN=Pa2g4 PE=1 SV=3;>tr|D3YVH7|D3YVH7_MOUSE Proliferation-associated protein 2G4 (Fragment) O	3	10	10	10	1	4	1	3	3	9	9	6	7	2	2	0	2	1	6	8	7	8	1	4	1	3	3	9	9	6	7	2	2	0	2	1	6	8	7	8	1	4
Q4FJQ0;P51150	Q4FJQ0;P51150	9;9	9;9	9;9	Ras-related protein Rab-7a	Rab7;Rab7a	>tr|Q4FJQ0|Q4FJQ0_MOUSE MCG130610 OS=Mus musculus GN=Rab7 PE=2 SV=1;>sp|P51150|RAB7A_MOUSE Ras-related protein Rab-7a OS=Mus musculus GN=Rab7a PE=1 SV=2	2	9	9	9	1	1	1	1	1	9	9	1	1	1	3	3	1	1	4	5	2	3	1	1	1	1	1	9	9	1	1	1	3	3	1	1	4	5	2	3	1	1
P51660	P51660	7	7	7	Peroxisomal multifunctional enzyme type 2;(3R)-hydroxyacyl-CoA dehydrogenase;Enoyl-CoA hydratase 2	Hsd17b4	>sp|P51660|DHB4_MOUSE Peroxisomal multifunctional enzyme type 2 OS=Mus musculus GN=Hsd17b4 PE=1 SV=3	1	7	7	7	3	3	2	3	3	6	7	5	4	3	3	1	1	2	5	5	4	3	3	3	2	3	3	6	7	5	4	3	3	1	1	2	5	5	4	3	3	3
P51863	P51863	2	2	2	V-type proton ATPase subunit d 1	Atp6v0d1	>sp|P51863|VA0D1_MOUSE V-type proton ATPase subunit d 1 OS=Mus musculus GN=Atp6v0d1 PE=1 SV=2	1	2	2	2	0	1	0	1	1	1	2	1	1	0	0	0	0	0	2	1	0	1	0	1	0	1	1	1	2	1	1	0	0	0	0	0	2	1	0	1	0	1
Q545A2;P51881	Q545A2;P51881	9;9	5;5	5;5	ADP/ATP translocase 2	Slc25a5	>tr|Q545A2|Q545A2_MOUSE MCG11560 OS=Mus musculus GN=Slc25a5 PE=2 SV=1;>sp|P51881|ADT2_MOUSE ADP/ATP translocase 2 OS=Mus musculus GN=Slc25a5 PE=1 SV=3	2	9	5	5	3	1	0	0	1	9	8	1	3	3	0	0	0	1	8	6	1	2	3	1	0	0	1	5	5	1	3	2	0	0	0	1	4	4	1	2	3	1
P52431;D6RFB8	P52431;D6RFB8	20;13	20;13	20;13	DNA polymerase delta catalytic subunit;DNA polymerase	Pold1	>sp|P52431|DPOD1_MOUSE DNA polymerase delta catalytic subunit OS=Mus musculus GN=Pold1 PE=1 SV=2;>tr|D6RFB8|D6RFB8_MOUSE DNA polymerase OS=Mus musculus GN=Pold1 PE=3 SV=1	2	20	20	20	2	1	2	2	2	18	18	2	1	1	2	1	1	2	13	11	2	2	2	1	2	2	2	18	18	2	1	1	2	1	1	2	13	11	2	2	2	1
P52479;P52479-2	P52479;P52479-2	4;4	4;4	4;4	Ubiquitin carboxyl-terminal hydrolase 10	Usp10	>sp|P52479|UBP10_MOUSE Ubiquitin carboxyl-terminal hydrolase 10 OS=Mus musculus GN=Usp10 PE=1 SV=3;>sp|P52479-2|UBP10_MOUSE Isoform 2 of Ubiquitin carboxyl-terminal hydrolase 10 OS=Mus musculus GN=Usp10	2	4	4	4	0	0	0	0	0	3	4	1	1	0	0	0	0	0	2	3	1	0	0	0	0	0	0	3	4	1	1	0	0	0	0	0	2	3	1	0	0	0
P53996-2;Q3ULK8;P53996-3;Q5QJQ9;P53996;D3YYF6	P53996-2;Q3ULK8;P53996-3;Q5QJQ9;P53996	5;5;5;5;5;2	5;5;5;5;5;2	5;5;5;5;5;2	Cellular nucleic acid-binding protein	Cnbp	>sp|P53996-2|CNBP_MOUSE Isoform 2 of Cellular nucleic acid-binding protein OS=Mus musculus GN=Cnbp;>tr|Q3ULK8|Q3ULK8_MOUSE Cellular nucleic acid binding protein, isoform CRA_a OS=Mus musculus GN=Cnbp PE=2 SV=1;>sp|P53996-3|CNBP_MOUSE Isoform 3 of Cellular	6	5	5	5	0	1	0	1	1	5	5	0	0	0	1	0	1	0	3	3	1	0	0	1	0	1	1	5	5	0	0	0	1	0	1	0	3	3	1	0	0	1
P54071;D6RIL6	P54071	13;4	12;3	12;3	Isocitrate dehydrogenase [NADP], mitochondrial	Idh2	>sp|P54071|IDHP_MOUSE Isocitrate dehydrogenase [NADP], mitochondrial OS=Mus musculus GN=Idh2 PE=1 SV=3	2	13	12	12	2	4	1	1	2	13	12	5	2	2	2	2	2	2	11	12	3	3	1	3	1	1	1	12	11	4	1	1	1	1	1	1	10	11	2	2	1	3
P54276	P54276	19	19	19	DNA mismatch repair protein Msh6	Msh6	>sp|P54276|MSH6_MOUSE DNA mismatch repair protein Msh6 OS=Mus musculus GN=Msh6 PE=1 SV=3	1	19	19	19	1	1	0	0	0	17	17	4	4	0	0	0	1	1	10	14	3	4	1	1	0	0	0	17	17	4	4	0	0	0	1	1	10	14	3	4	1	1
Q544T4;P54751	Q544T4;P54751	3;3	3;3	3;3	CMP-N-acetylneuraminate-beta-galactosamide-alpha-2,3-sialyltransferase 1	St3gal1	>tr|Q544T4|Q544T4_MOUSE ST3 beta-galactoside alpha-2,3-sialyltransferase 1 OS=Mus musculus GN=St3gal1 PE=2 SV=1;>sp|P54751|SIA4A_MOUSE CMP-N-acetylneuraminate-beta-galactosamide-alpha-2,3-sialyltransferase 1 OS=Mus musculus GN=St3gal1 PE=2 SV=1	2	3	3	3	1	1	1	0	0	0	1	2	2	0	0	1	1	1	0	1	2	2	1	1	1	0	0	0	1	2	2	0	0	1	1	1	0	1	2	2	1	1
P54775	P54775	4	4	4	26S protease regulatory subunit 6B	Psmc4	>sp|P54775|PRS6B_MOUSE 26S protease regulatory subunit 6B OS=Mus musculus GN=Psmc4 PE=1 SV=2	1	4	4	4	0	0	0	1	0	4	4	0	0	0	0	0	0	1	2	3	0	0	0	0	0	1	0	4	4	0	0	0	0	0	0	1	2	3	0	0	0	0
P54823	P54823	6	6	6	Probable ATP-dependent RNA helicase DDX6	Ddx6	>sp|P54823|DDX6_MOUSE Probable ATP-dependent RNA helicase DDX6 OS=Mus musculus GN=Ddx6 PE=2 SV=1	1	6	6	6	2	0	0	0	0	6	6	3	5	0	1	0	0	0	6	5	5	5	2	0	0	0	0	6	6	3	5	0	1	0	0	0	6	5	5	5	2	0
Q3U5N4;P54923	Q3U5N4;P54923	5;5	5;5	5;5	[Protein ADP-ribosylarginine] hydrolase	Adprh	>tr|Q3U5N4|Q3U5N4_MOUSE ADP-ribosylarginine hydrolase, isoform CRA_a OS=Mus musculus GN=Adprh PE=2 SV=1;>sp|P54923|ADPRH_MOUSE [Protein ADP-ribosylarginine] hydrolase OS=Mus musculus GN=Adprh PE=2 SV=1	2	5	5	5	1	2	0	0	0	5	3	5	5	0	0	0	0	1	2	2	4	5	1	2	0	0	0	5	3	5	5	0	0	0	0	1	2	2	4	5	1	2
Q3UFS5;P55065;A2A5K2;A2A5K3;A2A5K4	Q3UFS5;P55065;A2A5K2	8;8;7;2;1	8;8;7;2;1	8;8;7;2;1	Phospholipid transfer protein	Pltp	>tr|Q3UFS5|Q3UFS5_MOUSE Phospholipid transfer protein OS=Mus musculus GN=Pltp PE=2 SV=1;>sp|P55065|PLTP_MOUSE Phospholipid transfer protein OS=Mus musculus GN=Pltp PE=1 SV=1;>tr|A2A5K2|A2A5K2_MOUSE Phospholipid transfer protein OS=Mus musculus GN=Pltp PE=4	5	8	8	8	0	0	0	0	0	1	2	8	8	0	0	1	0	0	0	0	8	8	0	0	0	0	0	1	2	8	8	0	0	1	0	0	0	0	8	8	0	0
P55066;Q61282	P55066	32;1	32;1	32;1	Neurocan core protein	Ncan	>sp|P55066|NCAN_MOUSE Neurocan core protein OS=Mus musculus GN=Ncan PE=2 SV=1	2	32	32	32	28	29	28	25	24	29	25	32	25	25	29	22	26	27	26	18	30	25	28	29	28	25	24	29	25	32	25	25	29	22	26	27	26	18	30	25	28	29
Q0PD50;P55258;Q3UHW5	Q0PD50;P55258;Q3UHW5	3;3;3	1;1;1	1;1;1	Ras-related protein Rab-8A	Rab8a	>tr|Q0PD50|Q0PD50_MOUSE RAB8A, member RAS oncogene family, isoform CRA_a OS=Mus musculus GN=Rab8a PE=2 SV=1;>sp|P55258|RAB8A_MOUSE Ras-related protein Rab-8A OS=Mus musculus GN=Rab8a PE=1 SV=2;>tr|Q3UHW5|Q3UHW5_MOUSE Ras-related protein Rab-8A OS=Mus muscu	3	3	1	1	1	2	2	1	1	3	3	3	3	2	2	1	1	1	2	2	3	2	0	0	0	0	0	1	1	1	1	0	0	0	0	0	0	0	1	1	0	0
P55264-2;P55264	P55264-2;P55264	3;3	3;3	3;3	Adenosine kinase	Adk	>sp|P55264-2|ADK_MOUSE Isoform Short of Adenosine kinase OS=Mus musculus GN=Adk;>sp|P55264|ADK_MOUSE Adenosine kinase OS=Mus musculus GN=Adk PE=1 SV=2	2	3	3	3	0	0	0	0	0	3	2	1	0	0	0	0	0	0	2	1	0	1	0	0	0	0	0	3	2	1	0	0	0	0	0	0	2	1	0	1	0	0
Q545S4;P55821;Q9CZ46	Q545S4;P55821;Q9CZ46	3;3;3	3;3;3	2;2;2	Stathmin;Stathmin-2	Stmn2	>tr|Q545S4|Q545S4_MOUSE Stathmin OS=Mus musculus GN=Stmn2 PE=2 SV=1;>sp|P55821|STMN2_MOUSE Stathmin-2 OS=Mus musculus GN=Stmn2 PE=1 SV=1;>tr|Q9CZ46|Q9CZ46_MOUSE Stathmin-2 OS=Mus musculus GN=Stmn2 PE=2 SV=1	3	3	3	2	0	0	0	0	0	3	3	2	1	0	1	0	0	0	1	3	2	2	0	0	0	0	0	3	3	2	1	0	1	0	0	0	1	3	2	2	0	0
P56371;Q3TSQ6	P56371;Q3TSQ6	2;2	2;2	1;1	Ras-related protein Rab-4A	Rab4a	>sp|P56371|RAB4A_MOUSE Ras-related protein Rab-4A OS=Mus musculus GN=Rab4a PE=1 SV=1;>tr|Q3TSQ6|Q3TSQ6_MOUSE RAB4A, member RAS oncogene family, isoform CRA_b OS=Mus musculus GN=Rab4a PE=2 SV=1	2	2	2	1	0	0	0	0	0	0	0	1	1	0	0	0	0	0	1	0	1	1	0	0	0	0	0	0	0	1	1	0	0	0	0	0	1	0	1	1	0	0
Q3U4W8;P56399;D3YYA5;D3Z4K7	Q3U4W8;P56399	13;13;4;3	13;13;4;3	13;13;4;3	Ubiquitin carboxyl-terminal hydrolase;Ubiquitin carboxyl-terminal hydrolase 5	Usp5	>tr|Q3U4W8|Q3U4W8_MOUSE Ubiquitin carboxyl-terminal hydrolase OS=Mus musculus GN=Usp5 PE=2 SV=1;>sp|P56399|UBP5_MOUSE Ubiquitin carboxyl-terminal hydrolase 5 OS=Mus musculus GN=Usp5 PE=1 SV=1	4	13	13	13	1	2	1	1	1	12	12	10	9	2	3	1	0	2	9	5	11	9	1	2	1	1	1	12	12	10	9	2	3	1	0	2	9	5	11	9	1	2
Q91YZ2;Q3UGL5;P56546;P56546-2;E9PWQ9;E9Q0T4	Q91YZ2;Q3UGL5;P56546;P56546-2;E9PWQ9	11;11;11;11;6;5	7;7;7;7;4;3	7;7;7;7;4;3	C-terminal-binding protein 2	Ctbp2	>tr|Q91YZ2|Q91YZ2_MOUSE C-terminal binding protein 2, isoform CRA_b OS=Mus musculus GN=Ctbp2 PE=2 SV=1;>tr|Q3UGL5|Q3UGL5_MOUSE C-terminal binding protein 2, isoform CRA_c OS=Mus musculus GN=Ctbp2 PE=2 SV=1;>sp|P56546|CTBP2_MOUSE C-terminal-binding protein	6	11	7	7	3	3	3	1	1	11	11	5	4	3	3	2	1	3	9	9	4	4	2	2	2	1	0	7	7	2	1	3	3	2	1	2	6	6	2	2	2	2
Q543U3;P56564	Q543U3;P56564	1;1	1;1	1;1	Excitatory amino acid transporter 1	Slc1a3	>tr|Q543U3|Q543U3_MOUSE Solute carrier family 1 (Glial high affinity glutamate transporter), member 3 OS=Mus musculus GN=Slc1a3 PE=2 SV=1;>sp|P56564|EAA1_MOUSE Excitatory amino acid transporter 1 OS=Mus musculus GN=Slc1a3 PE=1 SV=2	2	1	1	1	0	0	0	0	0	0	0	1	1	0	0	0	0	0	0	0	1	1	0	0	0	0	0	0	0	1	1	0	0	0	0	0	0	0	1	1	0	0
P57724	P57724	1	1	1	Poly(rC)-binding protein 4	Pcbp4	>sp|P57724|PCBP4_MOUSE Poly(rC)-binding protein 4 OS=Mus musculus GN=Pcbp4 PE=2 SV=1	1	1	1	1	0	0	0	0	0	1	1	0	0	0	0	1	0	0	0	1	0	0	0	0	0	0	0	1	1	0	0	0	0	1	0	0	0	1	0	0	0	0
Q3ULT2;P57780;D3Z0L8;D3Z761;Q91ZE6;E9PX29	Q3ULT2;P57780	33;33;7;6;1;1	33;33;7;6;1;1	10;10;0;0;0;0	Alpha-actinin-4	Actn4	>tr|Q3ULT2|Q3ULT2_MOUSE Actinin alpha 4 OS=Mus musculus GN=Actn4 PE=2 SV=1;>sp|P57780|ACTN4_MOUSE Alpha-actinin-4 OS=Mus musculus GN=Actn4 PE=1 SV=1	6	33	33	10	12	10	7	7	10	17	18	32	32	9	7	4	8	8	9	10	32	32	12	10	7	7	10	17	18	32	32	9	7	4	8	8	9	10	32	32	1	1
P58281;P58281-2;H7BX01	P58281;P58281-2;H7BX01	2;2;1	2;2;1	2;2;1	Dynamin-like 120 kDa protein, mitochondrial;Dynamin-like 120 kDa protein, form S1	Opa1	>sp|P58281|OPA1_MOUSE Dynamin-like 120 kDa protein, mitochondrial OS=Mus musculus GN=Opa1 PE=1 SV=1;>sp|P58281-2|OPA1_MOUSE Isoform 2 of Dynamin-like 120 kDa protein, mitochondrial OS=Mus musculus GN=Opa1;>tr|H7BX01|H7BX01_MOUSE Dynamin-like 120 kDa protei	3	2	2	2	0	0	0	0	0	2	2	0	0	0	0	0	0	0	0	1	0	0	0	0	0	0	0	2	2	0	0	0	0	0	0	0	0	1	0	0	0	0
Q543N6;P58389;B7ZDE0;A2AWF0;A2AWE9	Q543N6;P58389;B7ZDE0;A2AWF0;A2AWE9	2;2;1;1;1	2;2;1;1;1	2;2;1;1;1	Serine/threonine-protein phosphatase 2A activator	Ppp2r4	>tr|Q543N6|Q543N6_MOUSE Protein phosphatase 2A regulatory subunit B (PR 53) OS=Mus musculus GN=Ppp2r4 PE=2 SV=1;>sp|P58389|PTPA_MOUSE Serine/threonine-protein phosphatase 2A activator OS=Mus musculus GN=Ppp2r4 PE=1 SV=1;>tr|B7ZDE0|B7ZDE0_MOUSE Protein phos	5	2	2	2	1	0	1	1	0	2	1	2	2	1	2	1	1	0	2	1	2	2	1	0	1	1	0	2	1	2	2	1	2	1	1	0	2	1	2	2	1	0
P58404-2;P58404	P58404-2;P58404	3;3	3;3	3;3	Striatin-4	Strn4	>sp|P58404-2|STRN4_MOUSE Isoform 2 of Striatin-4 OS=Mus musculus GN=Strn4;>sp|P58404|STRN4_MOUSE Striatin-4 OS=Mus musculus GN=Strn4 PE=1 SV=2	2	3	3	3	0	1	0	0	0	1	2	0	0	0	1	0	0	0	0	0	1	1	0	1	0	0	0	1	2	0	0	0	1	0	0	0	0	0	1	1	0	1
P58742	P58742	2	2	2	Aladin	Aaas	>sp|P58742|AAAS_MOUSE Aladin OS=Mus musculus GN=Aaas PE=1 SV=1	1	2	2	2	0	0	0	0	0	2	1	0	0	0	0	0	0	0	0	1	0	0	0	0	0	0	0	2	1	0	0	0	0	0	0	0	0	1	0	0	0	0
P58854	P58854	3	3	3	Gamma-tubulin complex component 3	Tubgcp3	>sp|P58854|GCP3_MOUSE Gamma-tubulin complex component 3 OS=Mus musculus GN=Tubgcp3 PE=2 SV=2	1	3	3	3	0	0	0	1	0	2	2	0	0	0	0	0	0	0	2	1	1	0	0	0	0	1	0	2	2	0	0	0	0	0	0	0	2	1	1	0	0	0
Q05CM5;Q05CH7;Q8BVV6;Q3TQR3;P59325	Q05CM5;Q05CH7;Q8BVV6;Q3TQR3;P59325	2;2;2;2;2	2;2;2;2;2	2;2;2;2;2	Eukaryotic translation initiation factor 5	Eif5	>tr|Q05CM5|Q05CM5_MOUSE Eif5 protein (Fragment) OS=Mus musculus GN=Eif5 PE=2 SV=1;>tr|Q05CH7|Q05CH7_MOUSE Eif5 protein OS=Mus musculus GN=Eif5 PE=2 SV=1;>tr|Q8BVV6|Q8BVV6_MOUSE Eukaryotic translation initiation factor 5 OS=Mus musculus GN=Eif5 PE=2 SV=1;>t	5	2	2	2	0	0	0	0	0	2	1	1	1	0	0	0	0	0	1	1	1	1	0	0	0	0	0	2	1	1	1	0	0	0	0	0	1	1	1	1	0	0
P59941;Q3UKP1;D3YY89	P59941;Q3UKP1	3;2;1	3;2;1	3;2;1	NAD-dependent protein deacetylase sirtuin-6	Sirt6	>sp|P59941|SIR6_MOUSE NAD-dependent protein deacetylase sirtuin-6 OS=Mus musculus GN=Sirt6 PE=1 SV=1;>tr|Q3UKP1|Q3UKP1_MOUSE NAD-dependent protein deacetylase sirtuin-6 OS=Mus musculus GN=Sirt6 PE=2 SV=1	3	3	3	3	0	1	0	0	0	2	2	0	0	0	0	0	0	0	1	1	0	0	0	1	0	0	0	2	2	0	0	0	0	0	0	0	1	1	0	0	0	1
Q545V6;P60041	Q545V6;P60041	1;1	1;1	1;1	Somatostatin;Antrin;Somatostatin-28;Somatostatin-14	Sst	>tr|Q545V6|Q545V6_MOUSE Somatostatin OS=Mus musculus GN=Sst PE=2 SV=1;>sp|P60041|SMS_MOUSE Somatostatin OS=Mus musculus GN=Sst PE=2 SV=1	2	1	1	1	0	0	0	1	1	1	1	0	0	0	0	0	1	1	1	1	0	0	0	0	0	1	1	1	1	0	0	0	0	0	1	1	1	1	0	0	0	0
Q3U1C2;P60122;D3YW60	Q3U1C2;P60122	11;11;3	11;11;3	11;11;3	RuvB-like 1	Ruvbl1	>tr|Q3U1C2|Q3U1C2_MOUSE MCG130614 OS=Mus musculus GN=Ruvbl1 PE=2 SV=1;>sp|P60122|RUVB1_MOUSE RuvB-like 1 OS=Mus musculus GN=Ruvbl1 PE=1 SV=1	3	11	11	11	1	1	1	1	1	11	10	5	5	1	3	1	1	1	7	8	6	9	1	1	1	1	1	11	10	5	5	1	3	1	1	1	7	8	6	9	1	1
Q6ZWQ6;P61087;D3Z4U3;E9Q6W9;F8WIC2	Q6ZWQ6;P61087;D3Z4U3;E9Q6W9;F8WIC2	4;4;3;3;2	4;4;3;3;2	4;4;3;3;2	Ubiquitin-conjugating enzyme E2 K	Ube2k	>tr|Q6ZWQ6|Q6ZWQ6_MOUSE Huntingtin interacting protein 2, isoform CRA_e OS=Mus musculus GN=Ube2k PE=2 SV=1;>sp|P61087|UBE2K_MOUSE Ubiquitin-conjugating enzyme E2 K OS=Mus musculus GN=Ube2k PE=1 SV=3;>tr|D3Z4U3|D3Z4U3_MOUSE Ubiquitin-conjugating enzyme E2 K	5	4	4	4	3	2	1	0	0	1	0	3	4	0	2	0	0	0	1	2	3	4	3	2	1	0	0	1	0	3	4	0	2	0	0	0	1	2	3	4	3	2
Q5SW83;P61161	Q5SW83;P61161	10;10	10;10	10;10	Actin-related protein 2	Actr2	>tr|Q5SW83|Q5SW83_MOUSE ARP2 actin-related protein 2 homolog (Yeast) OS=Mus musculus GN=Actr2 PE=2 SV=1;>sp|P61161|ARP2_MOUSE Actin-related protein 2 OS=Mus musculus GN=Actr2 PE=1 SV=1	2	10	10	10	3	3	1	2	3	7	8	9	8	4	4	0	2	2	4	6	9	9	3	3	1	2	3	7	8	9	8	4	4	0	2	2	4	6	9	9	3	3
P61164	P61164	8	8	3	Alpha-centractin	Actr1a	>sp|P61164|ACTZ_MOUSE Alpha-centractin OS=Mus musculus GN=Actr1a PE=2 SV=1	1	8	8	3	0	0	1	1	0	5	7	7	7	0	0	1	0	0	4	5	7	7	0	0	1	1	0	5	7	7	7	0	0	1	0	0	4	5	7	7	0	0
Q3UHY8;P61222	Q3UHY8;P61222	3;3	3;3	3;3	ATP-binding cassette sub-family E member 1	Abce1	>tr|Q3UHY8|Q3UHY8_MOUSE ATP-binding cassette, sub-family E (OABP), member 1 OS=Mus musculus GN=Abce1 PE=2 SV=1;>sp|P61222|ABCE1_MOUSE ATP-binding cassette sub-family E member 1 OS=Mus musculus GN=Abce1 PE=2 SV=1	2	3	3	3	0	0	0	0	0	2	3	0	0	0	0	0	0	0	0	1	2	1	0	0	0	0	0	2	3	0	0	0	0	0	0	0	0	1	2	1	0	0
P61264	P61264	1	1	1	Syntaxin-1B	Stx1b	>sp|P61264|STX1B_MOUSE Syntaxin-1B OS=Mus musculus GN=Stx1b PE=1 SV=1	1	1	1	1	0	0	0	0	0	1	1	1	1	0	0	0	0	0	0	0	1	1	0	0	0	0	0	1	1	1	1	0	0	0	0	0	0	0	1	1	0	0
Q4FK54;P61290;A2A4J1;A2A4J3	Q4FK54;P61290;A2A4J1	5;5;4;2	5;5;4;2	5;5;4;2	Proteasome activator complex subunit 3	Psme3	>tr|Q4FK54|Q4FK54_MOUSE Proteaseome (Prosome, macropain) 28 subunit, 3 OS=Mus musculus GN=Psme3 PE=2 SV=1;>sp|P61290|PSME3_MOUSE Proteasome activator complex subunit 3 OS=Mus musculus GN=Psme3 PE=1 SV=1;>tr|A2A4J1|A2A4J1_MOUSE Proteaseome (Prosome, macropa	4	5	5	5	0	1	0	0	0	1	1	4	4	1	1	0	0	0	0	0	5	4	0	1	0	0	0	1	1	4	4	1	1	0	0	0	0	0	5	4	0	1
P61315	P61315	3	3	3	Galactose-3-O-sulfotransferase 3	Gal3st3	>sp|P61315|G3ST3_MOUSE Galactose-3-O-sulfotransferase 3 OS=Mus musculus GN=Gal3st3 PE=2 SV=1	1	3	3	3	1	0	0	1	0	2	2	2	1	0	0	0	0	0	1	2	3	2	1	0	0	1	0	2	2	2	1	0	0	0	0	0	1	2	3	2	1	0
P61922-2;P61922;F7C9G3	P61922-2;P61922;F7C9G3	2;2;1	2;2;1	2;2;1	4-aminobutyrate aminotransferase, mitochondrial	Abat	>sp|P61922-2|GABT_MOUSE Isoform 2 of 4-aminobutyrate aminotransferase, mitochondrial OS=Mus musculus GN=Abat;>sp|P61922|GABT_MOUSE 4-aminobutyrate aminotransferase, mitochondrial OS=Mus musculus GN=Abat PE=1 SV=1;>tr|F7C9G3|F7C9G3_MOUSE 4-aminobutyrate ami	3	2	2	2	0	0	0	0	0	2	2	1	1	0	0	0	0	0	1	0	1	1	0	0	0	0	0	2	2	1	1	0	0	0	0	0	1	0	1	1	0	0
P62071	P62071	1	1	1	Ras-related protein R-Ras2	Rras2	>sp|P62071|RRAS2_MOUSE Ras-related protein R-Ras2 OS=Mus musculus GN=Rras2 PE=1 SV=1	1	1	1	1	0	0	0	0	0	1	1	0	1	0	0	0	0	0	1	1	1	1	0	0	0	0	0	1	1	0	1	0	0	0	0	0	1	1	1	1	0	0
P62137;Q3TYF5	P62137;Q3TYF5	14;11	14;11	5;2	Serine/threonine-protein phosphatase PP1-alpha catalytic subunit	Ppp1ca	>sp|P62137|PP1A_MOUSE Serine/threonine-protein phosphatase PP1-alpha catalytic subunit OS=Mus musculus GN=Ppp1ca PE=1 SV=1;>tr|Q3TYF5|Q3TYF5_MOUSE Serine/threonine-protein phosphatase (Fragment) OS=Mus musculus GN=Ppp1ca PE=2 SV=1	2	14	14	5	4	3	1	2	2	14	14	5	6	1	4	3	2	1	8	10	3	5	4	3	1	2	2	14	14	5	6	1	4	3	2	1	8	10	3	5	2	1
P62141	P62141	13	5	4	Serine/threonine-protein phosphatase PP1-beta catalytic subunit	Ppp1cb	>sp|P62141|PP1B_MOUSE Serine/threonine-protein phosphatase PP1-beta catalytic subunit OS=Mus musculus GN=Ppp1cb PE=1 SV=3	1	13	5	4	3	3	1	2	2	13	13	5	6	1	3	2	1	0	7	8	4	4	1	1	0	1	1	5	5	3	3	1	2	0	0	0	2	3	3	2	1	1
P62715	P62715	8	1	1	Serine/threonine-protein phosphatase 2A catalytic subunit beta isoform	Ppp2cb	>sp|P62715|PP2AB_MOUSE Serine/threonine-protein phosphatase 2A catalytic subunit beta isoform OS=Mus musculus GN=Ppp2cb PE=1 SV=1	1	8	1	1	2	4	2	2	2	8	8	5	6	2	5	2	1	3	6	3	6	2	0	0	0	0	0	1	1	0	1	0	0	0	0	0	1	0	1	0	0	0
P62717;F6YJW4;D3YVT7	P62717	4;1;1	4;1;1	4;1;1	60S ribosomal protein L18a	Rpl18a	>sp|P62717|RL18A_MOUSE 60S ribosomal protein L18a OS=Mus musculus GN=Rpl18a PE=1 SV=1	3	4	4	4	0	0	0	0	0	4	4	0	1	0	1	0	0	0	3	3	1	1	0	0	0	0	0	4	4	0	1	0	1	0	0	0	3	3	1	1	0	0
Q5BLK1;P62754;D3Z6N6;D3YX41	Q5BLK1;P62754;D3Z6N6;D3YX41	7;7;6;5	7;7;6;5	7;7;6;5	40S ribosomal protein S6	Rps6	>tr|Q5BLK1|Q5BLK1_MOUSE 40S ribosomal protein S6 OS=Mus musculus GN=Rps6 PE=2 SV=1;>sp|P62754|RS6_MOUSE 40S ribosomal protein S6 OS=Mus musculus GN=Rps6 PE=1 SV=1;>tr|D3Z6N6|D3Z6N6_MOUSE 40S ribosomal protein S6 OS=Mus musculus GN=Rps6-ps1 PE=3 SV=1;>tr|D3	4	7	7	7	1	1	0	0	0	7	7	2	3	1	1	1	0	1	5	6	2	4	1	1	0	0	0	7	7	2	3	1	1	1	0	1	5	6	2	4	1	1
P62814;Q91YH6	P62814	5;1	5;1	5;1	V-type proton ATPase subunit B, brain isoform	Atp6v1b2	>sp|P62814|VATB2_MOUSE V-type proton ATPase subunit B, brain isoform OS=Mus musculus GN=Atp6v1b2 PE=1 SV=1	2	5	5	5	2	3	0	0	0	1	2	5	3	1	2	0	0	0	0	1	5	5	2	3	0	0	0	1	2	5	3	1	2	0	0	0	0	1	5	5	2	3
Q0PD67;P62821;H7BX41;D3YX72;D3Z5G6	Q0PD67;P62821;H7BX41;D3YX72	8;8;7;6;2	8;8;7;6;2	1;1;0;0;0	Ras-related protein Rab-1A	Rab1;Rab1A	>tr|Q0PD67|Q0PD67_MOUSE RAB1, member RAS oncogene family, isoform CRA_a OS=Mus musculus GN=Rab1 PE=2 SV=1;>sp|P62821|RAB1A_MOUSE Ras-related protein Rab-1A OS=Mus musculus GN=Rab1A PE=1 SV=3;>tr|H7BX41|H7BX41_MOUSE Protein Rab1 OS=Mus musculus GN=Rab1 PE=3	5	8	8	1	3	5	3	2	3	8	8	5	7	2	3	3	1	1	7	6	5	6	3	5	3	2	3	8	8	5	7	2	3	3	1	1	7	6	5	6	0	1
P62827;Q14AA6;Q61820;A6H622	P62827;Q14AA6;Q61820;A6H622	9;6;5;5	9;6;5;5	9;6;5;5	GTP-binding nuclear protein Ran;GTP-binding nuclear protein Ran, testis-specific isoform	Ran;1700009N14Rik;Rasl2-9	>sp|P62827|RAN_MOUSE GTP-binding nuclear protein Ran OS=Mus musculus GN=Ran PE=1 SV=3;>tr|Q14AA6|Q14AA6_MOUSE MCG49183 OS=Mus musculus GN=1700009N14Rik PE=2 SV=1;>sp|Q61820|RANT_MOUSE GTP-binding nuclear protein Ran, testis-specific isoform OS=Mus musculus	4	9	9	9	5	5	1	3	4	8	8	8	8	4	3	1	5	5	6	6	7	6	5	5	1	3	4	8	8	8	8	4	3	1	5	5	6	6	7	6	5	5
Q99JI6;Q52L50;P62835	Q99JI6;Q52L50;P62835	2;2;2	2;2;2	2;2;2	Ras-related protein Rap-1b;Ras-related protein Rap-1A	Rap1b;Rap1a	>sp|Q99JI6|RAP1B_MOUSE Ras-related protein Rap-1b OS=Mus musculus GN=Rap1b PE=2 SV=2;>tr|Q52L50|Q52L50_MOUSE RAS related protein 1b OS=Mus musculus GN=Rap1b PE=2 SV=1;>sp|P62835|RAP1A_MOUSE Ras-related protein Rap-1A OS=Mus musculus GN=Rap1a PE=2 SV=1	3	2	2	2	0	1	0	0	0	2	2	1	1	0	0	0	0	0	1	2	1	0	0	1	0	0	0	2	2	1	1	0	0	0	0	0	1	2	1	0	0	1
Q3TQ70;P62874;H3BKR2;H3BLF7	Q3TQ70;P62874;H3BKR2;H3BLF7	9;9;8;6	9;9;8;6	5;5;5;3	Guanine nucleotide-binding protein G(I)/G(S)/G(T) subunit beta-1	Gnb1	>tr|Q3TQ70|Q3TQ70_MOUSE Beta1 subnuit of GTP-binding protein OS=Mus musculus GN=Gnb1 PE=2 SV=1;>sp|P62874|GBB1_MOUSE Guanine nucleotide-binding protein G(I)/G(S)/G(T) subunit beta-1 OS=Mus musculus GN=Gnb1 PE=1 SV=3;>tr|H3BKR2|H3BKR2_MOUSE Guanine nucleoti	4	9	9	5	0	2	1	2	2	8	9	7	7	3	3	1	2	2	4	5	5	4	0	2	1	2	2	8	9	7	7	3	3	1	2	2	4	5	5	4	0	1
Q0PD63;P63011;D3YZP5	Q0PD63;P63011	4;4;1	4;4;1	3;3;1	Ras-related protein Rab-3A	Rab3a	>tr|Q0PD63|Q0PD63_MOUSE RAB3A, member RAS oncogene family, isoform CRA_a OS=Mus musculus GN=Rab3a PE=2 SV=1;>sp|P63011|RAB3A_MOUSE Ras-related protein Rab-3A OS=Mus musculus GN=Rab3a PE=1 SV=1	3	4	4	3	1	1	3	0	0	3	2	2	2	1	3	1	0	0	2	1	2	2	1	1	3	0	0	3	2	2	2	1	3	1	0	0	2	1	2	2	1	0
P63017;Q504P4;P17156;D3Z5E2;D3YW43;Q61696;Q3TU85;P17879	P63017;Q504P4;P17156	16;15;8;3;3;2;2;2	16;15;8;3;3;2;2;2	13;12;5;1;1;0;0;0	Heat shock cognate 71 kDa protein;Heat shock-related 70 kDa protein 2	Hspa8;Hspa2	>sp|P63017|HSP7C_MOUSE Heat shock cognate 71 kDa protein OS=Mus musculus GN=Hspa8 PE=1 SV=1;>tr|Q504P4|Q504P4_MOUSE Heat shock cognate 71 kDa protein OS=Mus musculus GN=Hspa8 PE=2 SV=1;>sp|P17156|HSP72_MOUSE Heat shock-related 70 kDa protein 2 OS=Mus muscu	8	16	16	13	6	6	6	3	6	15	13	13	14	7	9	3	1	2	13	13	15	12	6	6	6	3	6	15	13	13	14	7	9	3	1	2	13	13	15	12	4	3
P63028;D3YU75	P63028;D3YU75	4;3	4;3	4;3	Translationally-controlled tumor protein	Tpt1	>sp|P63028|TCTP_MOUSE Translationally-controlled tumor protein OS=Mus musculus GN=Tpt1 PE=1 SV=1;>tr|D3YU75|D3YU75_MOUSE Translationally-controlled tumor protein OS=Mus musculus GN=Tpt1 PE=4 SV=1	2	4	4	4	1	2	1	0	0	4	4	2	2	1	1	0	0	0	2	2	0	2	1	2	1	0	0	4	4	2	2	1	1	0	0	0	2	2	0	2	1	2
Q5NTY0;P63037;B1AXX9;B1AXY0;B1AXY1	Q5NTY0;P63037;B1AXX9;B1AXY0;B1AXY1	2;2;1;1;1	2;2;1;1;1	2;2;1;1;1	DnaJ homolog subfamily A member 1	Dnaja1	>tr|Q5NTY0|Q5NTY0_MOUSE DnaJ (Hsp40) homolog, subfamily A, member 1 OS=Mus musculus GN=Dnaja1 PE=2 SV=1;>sp|P63037|DNJA1_MOUSE DnaJ homolog subfamily A member 1 OS=Mus musculus GN=Dnaja1 PE=1 SV=1;>tr|B1AXX9|B1AXX9_MOUSE DnaJ (Hsp40) homolog, subfamily A,	5	2	2	2	0	0	0	0	0	2	2	1	2	1	0	0	0	0	1	2	1	1	0	0	0	0	0	2	2	1	2	1	0	0	0	0	1	2	1	1	0	0
P63038;P63038-2	P63038;P63038-2	4;2	4;2	4;2	60 kDa heat shock protein, mitochondrial	Hspd1	>sp|P63038|CH60_MOUSE 60 kDa heat shock protein, mitochondrial OS=Mus musculus GN=Hspd1 PE=1 SV=1;>sp|P63038-2|CH60_MOUSE Isoform 2 of 60 kDa heat shock protein, mitochondrial OS=Mus musculus GN=Hspd1	2	4	4	4	0	0	0	0	0	4	4	2	4	1	0	0	0	0	1	0	2	3	0	0	0	0	0	4	4	2	4	1	0	0	0	0	1	0	2	3	0	0
Q3TK95;P63073	Q3TK95;P63073	3;3	3;3	3;3	Eukaryotic translation initiation factor 4E	Eif4e	>tr|Q3TK95|Q3TK95_MOUSE Putative uncharacterized protein OS=Mus musculus GN=Eif4e PE=2 SV=1;>sp|P63073|IF4E_MOUSE Eukaryotic translation initiation factor 4E OS=Mus musculus GN=Eif4e PE=1 SV=1	2	3	3	3	0	0	0	0	0	1	1	3	3	1	1	0	0	0	1	1	2	2	0	0	0	0	0	1	1	3	3	1	1	0	0	0	1	1	2	2	0	0
P63085;E9QAJ2;F6VEI7;E9PXX5;E9Q3I6;D3Z6D8;E9Q4X9;Q6P5G0;Q61532	P63085;E9QAJ2	11;8;3;1;1;1;1;1;1	11;8;3;1;1;1;1;1;1	10;7;3;0;0;0;0;0;0	Mitogen-activated protein kinase 1	Mapk1	>sp|P63085|MK01_MOUSE Mitogen-activated protein kinase 1 OS=Mus musculus GN=Mapk1 PE=1 SV=3;>tr|E9QAJ2|E9QAJ2_MOUSE Mitogen-activated protein kinase 1 OS=Mus musculus GN=Mapk1 PE=4 SV=1	9	11	11	10	5	8	1	3	1	10	9	10	10	8	6	2	1	1	5	9	10	10	5	8	1	3	1	10	9	10	10	8	6	2	1	1	5	9	10	10	4	7
Q6ZWM8;P63087;P63087-2	Q6ZWM8;P63087;P63087-2	13;13;13	31;>tr|Q3UJ36|Q3UJ36_MOUSE Actin, gamma 2, smooth muscle, enteric, isoform CRA_a OS=Mus muscu	8	14	3	3	7	9	8	9	9	13	13	13	13	9	11	5	9	9	13	12	13	13	0	2	1	1	1	2	2	2	2	1	3	1	1	1	2	2	2	2	0	2	1	1	1	2
P68040	P68040	16	16	16	Guanine nucleotide-binding protein subunit beta-2-like 1	Gnb2l1	>sp|P68040|GBLP_MOUSE Guanine nucleotide-binding protein subunit beta-2-like 1 OS=Mus musculus GN=Gnb2l1 PE=1 SV=3	1	16	16	16	4	5	2	4	3	15	14	10	11	5	1	0	2	4	12	12	15	13	4	5	2	4	3	15	14	10	11	5	1	0	2	4	12	12	15	13	4	5
P68372;G3UZR1	P68372	25;4	25;4	1;0	Tubulin beta-4B chain	Tubb4b	>sp|P68372|TBB4B_MOUSE Tubulin beta-4B chain OS=Mus musculus GN=Tubb4b PE=1 SV=1	2	25	25	1	13	11	7	7	8	24	24	20	19	9	10	5	1	4	20	22	20	20	13	11	7	7	8	24	24	20	19	9	10	5	1	4	20	22	20	20	0	0
Q8BQ10;P70288;E9PXS3	Q8BQ10;P70288;E9PXS3	4;4;3	4;4;3	3;3;2	Histone deacetylase 2	Hdac2	>tr|Q8BQ10|Q8BQ10_MOUSE Histone deacetylase 2 OS=Mus musculus GN=Hdac2 PE=2 SV=1;>sp|P70288|HDAC2_MOUSE Histone deacetylase 2 OS=Mus musculus GN=Hdac2 PE=1 SV=1;>tr|E9PXS3|E9PXS3_MOUSE Histone deacetylase 2 OS=Mus musculus GN=Hdac2 PE=4 SV=1	3	4	4	3	1	1	0	0	0	3	4	3	2	0	0	1	0	0	2	2	2	2	1	1	0	0	0	3	4	3	2	0	0	1	0	0	2	2	2	2	1	1
Q5EBQ2;P70296;D3Z1V4;D6RHS6	Q5EBQ2;P70296;D3Z1V4;D6RHS6	6;6;5;4	6;6;5;4	6;6;5;4	Phosphatidylethanolamine-binding protein 1;Hippocampal cholinergic neurostimulating peptide	Pebp1	>tr|Q5EBQ2|Q5EBQ2_MOUSE MCG7941, isoform CRA_f OS=Mus musculus GN=Pebp1 PE=2 SV=1;>sp|P70296|PEBP1_MOUSE Phosphatidylethanolamine-binding protein 1 OS=Mus musculus GN=Pebp1 PE=1 SV=3;>tr|D3Z1V4|D3Z1V4_MOUSE Hippocampal cholinergic neurostimulating peptide	4	6	6	6	4	6	1	2	3	6	5	5	5	4	6	2	2	2	5	5	3	5	4	6	1	2	3	6	5	5	5	4	6	2	2	2	5	5	3	5	4	6
Q921W2;Q545C1;P70318	Q921W2;Q545C1;P70318	4;4;4	1;1;1	1;1;1	Nucleolysin TIAR	Tial1	>tr|Q921W2|Q921W2_MOUSE Nucleolysin TIAR OS=Mus musculus GN=Tial1 PE=2 SV=1;>tr|Q545C1|Q545C1_MOUSE Tial1 cytotoxic granule-associated RNA binding protein-like 1, isoform CRA_c OS=Mus musculus GN=Tial1 PE=2 SV=1;>sp|P70318|TIAR_MOUSE Nucleolysin TIAR OS=Mu	3	4	1	1	1	1	1	0	1	3	2	1	1	1	1	1	0	1	3	2	1	2	0	0	0	0	0	0	0	0	0	0	0	0	0	0	1	0	0	0	0	0
P70372	P70372	11	11	11	ELAV-like protein 1	Elavl1	>sp|P70372|ELAV1_MOUSE ELAV-like protein 1 OS=Mus musculus GN=Elavl1 PE=1 SV=2	1	11	11	11	0	0	0	0	1	10	8	2	3	0	0	0	0	1	7	7	2	2	0	0	0	0	1	10	8	2	3	0	0	0	0	1	7	7	2	2	0	0
Q4FE56;P70398;E9PWA9;F8VPU6;G3UZS3	Q4FE56;P70398	36;36;11;6;2	36;36;11;6;2	34;34;9;5;2	Ubiquitin carboxyl-terminal hydrolase;Probable ubiquitin carboxyl-terminal hydrolase FAF-X	Usp9x	>tr|Q4FE56|Q4FE56_MOUSE Ubiquitin carboxyl-terminal hydrolase OS=Mus musculus GN=Usp9x PE=2 SV=1;>sp|P70398|USP9X_MOUSE Probable ubiquitin carboxyl-terminal hydrolase FAF-X OS=Mus musculus GN=Usp9x PE=1 SV=2	5	36	36	34	5	4	3	2	4	34	33	5	7	3	3	0	3	2	25	25	3	3	5	4	3	2	4	34	33	5	7	3	3	0	3	2	25	25	3	3	3	2
Q3TKM5;Q3TGZ3;P70404	Q3TKM5;Q3TGZ3;P70404	5;5;5	5;5;5	5;5;5	Isocitrate dehydrogenase [NAD] subunit gamma 1, mitochondrial	Idh3g	>tr|Q3TKM5|Q3TKM5_MOUSE Isocitrate dehydrogenase 3 (NAD+), gamma, isoform CRA_c OS=Mus musculus GN=Idh3g PE=2 SV=1;>tr|Q3TGZ3|Q3TGZ3_MOUSE Isocitrate dehydrogenase 3 (NAD+), gamma OS=Mus musculus GN=Idh3g PE=2 SV=1;>sp|P70404|IDHG1_MOUSE Isocitrate dehydro	3	5	5	5	0	0	1	0	0	5	4	0	1	0	1	0	0	0	0	2	0	0	0	0	1	0	0	5	4	0	1	0	1	0	0	0	0	2	0	0	0	0
P70663	P70663	36	36	36	SPARC-like protein 1	Sparcl1	>sp|P70663|SPRL1_MOUSE SPARC-like protein 1 OS=Mus musculus GN=Sparcl1 PE=1 SV=3	1	36	36	36	31	30	16	27	27	29	28	30	29	30	33	13	26	25	29	31	28	28	31	30	16	27	27	29	28	30	29	30	33	13	26	25	29	31	28	28	31	30
Q60817;P70670	Q60817;P70670	2;2	2;2	2;2	Nascent polypeptide-associated complex subunit alpha;Nascent polypeptide-associated complex subunit alpha, muscle-specific form	Naca	>sp|Q60817|NACA_MOUSE Nascent polypeptide-associated complex subunit alpha OS=Mus musculus GN=Naca PE=1 SV=1;>sp|P70670|NACAM_MOUSE Nascent polypeptide-associated complex subunit alpha, muscle-specific form OS=Mus musculus GN=Naca PE=1 SV=2	2	2	2	2	0	0	0	0	0	0	0	2	2	0	0	1	0	0	0	0	2	2	0	0	0	0	0	0	0	2	2	0	0	1	0	0	0	0	2	2	0	0
P70677	P70677	4	4	4	Caspase-3;Caspase-3 subunit p17;Caspase-3 subunit p12	Casp3	>sp|P70677|CASP3_MOUSE Caspase-3 OS=Mus musculus GN=Casp3 PE=1 SV=1	1	4	4	4	0	1	0	0	1	1	1	4	4	1	2	0	0	0	1	1	4	4	0	1	0	0	1	1	1	4	4	1	2	0	0	0	1	1	4	4	0	1
P70697	P70697	2	2	2	Uroporphyrinogen decarboxylase	Urod	>sp|P70697|DCUP_MOUSE Uroporphyrinogen decarboxylase OS=Mus musculus GN=Urod PE=1 SV=2	1	2	2	2	0	0	0	0	0	1	2	2	1	0	0	0	0	0	0	1	1	1	0	0	0	0	0	1	2	2	1	0	0	0	0	0	0	1	1	1	0	0
P70700;A2AP84	P70700;A2AP84	2;1	2;1	2;1	DNA-directed RNA polymerase I subunit RPA2	Polr1b	>sp|P70700|RPA2_MOUSE DNA-directed RNA polymerase I subunit RPA2 OS=Mus musculus GN=Polr1b PE=2 SV=2;>tr|A2AP84|A2AP84_MOUSE DNA-directed RNA polymerase I subunit RPA2 OS=Mus musculus GN=Polr1b PE=3 SV=1	2	2	2	2	0	0	0	0	0	2	2	0	0	0	0	0	0	0	0	2	0	0	0	0	0	0	0	2	2	0	0	0	0	0	0	0	0	2	0	0	0	0
Q3TIJ7;P80313	Q3TIJ7;P80313	15;15	15;15	15;15	T-complex protein 1 subunit eta	Cct7	>tr|Q3TIJ7|Q3TIJ7_MOUSE Chaperonin subunit 7 (Eta), isoform CRA_a OS=Mus musculus GN=Cct7 PE=2 SV=1;>sp|P80313|TCPH_MOUSE T-complex protein 1 subunit eta OS=Mus musculus GN=Cct7 PE=1 SV=1	2	15	15	15	2	4	1	1	2	14	14	3	2	1	2	0	0	0	10	14	10	12	2	4	1	1	2	14	14	3	2	1	2	0	0	0	10	14	10	12	2	4
Q542X7;P80314	Q542X7;P80314	22;22	22;22	22;22	T-complex protein 1 subunit beta	Cct2	>tr|Q542X7|Q542X7_MOUSE Chaperonin subunit 2 (Beta), isoform CRA_a OS=Mus musculus GN=Cct2 PE=2 SV=1;>sp|P80314|TCPB_MOUSE T-complex protein 1 subunit beta OS=Mus musculus GN=Cct2 PE=1 SV=4	2	22	22	22	7	6	5	8	3	19	18	18	16	4	5	4	1	3	14	15	19	15	7	6	5	8	3	19	18	18	16	4	5	4	1	3	14	15	19	15	7	6
Q542I2;P97311;Q3ULG5	Q542I2;P97311;Q3ULG5	26;26;25	26;26;25	26;26;25	DNA replication licensing factor MCM6	Mcm6	>tr|Q542I2|Q542I2_MOUSE Minichromosome maintenance deficient 6 (MIS5 homolog, S. pombe) (S. cerevisiae), isoform CRA_b OS=Mus musculus GN=Mcm6 PE=2 SV=1;>sp|P97311|MCM6_MOUSE DNA replication licensing factor MCM6 OS=Mus musculus GN=Mcm6 PE=1 SV=1;>tr|Q3ULG	3	26	26	26	3	6	1	5	5	26	25	5	7	6	5	0	0	2	20	20	2	5	3	6	1	5	5	26	25	5	7	6	5	0	0	2	20	20	2	5	3	6
Q6QMT3;P97314	Q6QMT3;P97314	1;1	1;1	1;1	Cysteine and glycine-rich protein 2	Csrp2	>tr|Q6QMT3|Q6QMT3_MOUSE CSRP2 (Fragment) OS=Mus musculus GN=Csrp2 PE=2 SV=1;>sp|P97314|CSRP2_MOUSE Cysteine and glycine-rich protein 2 OS=Mus musculus GN=Csrp2 PE=1 SV=3	2	1	1	1	0	0	0	0	0	1	1	0	0	0	0	0	0	0	0	0	0	0	0	0	0	0	0	1	1	0	0	0	0	0	0	0	0	0	0	0	0	0
P97326	P97326	5	5	5	Cadherin-6	Cdh6	>sp|P97326|CADH6_MOUSE Cadherin-6 OS=Mus musculus GN=Cdh6 PE=1 SV=2	1	5	5	5	3	4	1	3	2	2	2	4	5	0	0	0	0	0	0	0	2	2	3	4	1	3	2	2	2	4	5	0	0	0	0	0	0	0	2	2	3	4
P97333	P97333	1	1	1	Neuropilin-1	Nrp1	>sp|P97333|NRP1_MOUSE Neuropilin-1 OS=Mus musculus GN=Nrp1 PE=1 SV=2	1	1	1	1	1	1	0	1	1	1	1	0	1	0	0	0	0	0	0	0	0	0	1	1	0	1	1	1	1	0	1	0	0	0	0	0	0	0	0	0	1	1
P97346-2;P97346	P97346-2;P97346	1;1	1;1	1;1	Nucleoredoxin	Nxn	>sp|P97346-2|NXN_MOUSE Isoform 2 of Nucleoredoxin OS=Mus musculus GN=Nxn;>sp|P97346|NXN_MOUSE Nucleoredoxin OS=Mus musculus GN=Nxn PE=1 SV=1	2	1	1	1	0	0	0	0	0	1	1	0	1	0	0	0	0	0	1	1	0	0	0	0	0	0	0	1	1	0	1	0	0	0	0	0	1	1	0	0	0	0
P97350	P97350	3	3	3	Plakophilin-1	Pkp1	>sp|P97350|PKP1_MOUSE Plakophilin-1 OS=Mus musculus GN=Pkp1 PE=1 SV=1	1	3	3	3	1	1	3	2	2	2	2	2	2	1	3	0	0	1	1	1	2	2	1	1	3	2	2	2	2	2	2	1	3	0	0	1	1	1	2	2	1	1
Q78P92;P97376	Q78P92;P97376	3;3	3;3	3;3	Protein FRG1	Frg1	>tr|Q78P92|Q78P92_MOUSE FSHD Region Gene 1 protein OS=Mus musculus GN=Frg1 PE=2 SV=1;>sp|P97376|FRG1_MOUSE Protein FRG1 OS=Mus musculus GN=Frg1 PE=1 SV=2	2	3	3	3	0	0	0	0	0	3	3	0	0	0	0	0	0	0	2	2	0	0	0	0	0	0	0	3	3	0	0	0	0	0	0	0	2	2	0	0	0	0
Q3U6X7;P97377-2;Q80YP0;Q3UGB9;P97377;Q80YP0-2	Q3U6X7;P97377-2;Q80YP0;Q3UGB9;P97377	3;3;3;3;3;1	1;1;1;1;1;1	1;1;1;1;1;1	Cyclin-dependent kinase 3;Cyclin-dependent kinase 2	Cdk2;Cdk3	>tr|Q3U6X7|Q3U6X7_MOUSE Cyclin-dependent kinase 2, isoform CRA_b OS=Mus musculus GN=Cdk2 PE=2 SV=1;>sp|P97377-2|CDK2_MOUSE Isoform CDK2-alpha of Cyclin-dependent kinase 2 OS=Mus musculus GN=Cdk2;>sp|Q80YP0|CDK3_MOUSE Cyclin-dependent kinase 3 OS=Mus muscul	6	3	1	1	1	1	0	0	0	3	3	1	3	1	1	0	0	0	1	3	2	3	1	1	0	0	0	1	1	0	1	1	1	0	0	0	0	1	0	1	1	1
P97427;Q6P1J1;E9Q756;Q3TMU8;O35098;O35098-2	P97427;Q6P1J1;E9Q756	21;20;13;1;1;1	21;20;13;1;1;1	18;17;12;1;1;1	Dihydropyrimidinase-related protein 1	Crmp1	>sp|P97427|DPYL1_MOUSE Dihydropyrimidinase-related protein 1 OS=Mus musculus GN=Crmp1 PE=1 SV=1;>tr|Q6P1J1|Q6P1J1_MOUSE Crmp1 protein OS=Mus musculus GN=Crmp1 PE=2 SV=1;>tr|E9Q756|E9Q756_MOUSE Dihydropyrimidinase-related protein 1 OS=Mus musculus GN=Crmp1	6	21	21	18	7	5	2	4	7	17	16	13	12	5	4	1	3	3	12	12	18	17	7	5	2	4	7	17	16	13	12	5	4	1	3	3	12	12	18	17	5	3
P99024	P99024	24	5	4	Tubulin beta-5 chain	Tubb5	>sp|P99024|TBB5_MOUSE Tubulin beta-5 chain OS=Mus musculus GN=Tubb5 PE=1 SV=1	1	24	5	4	14	12	8	9	9	24	23	21	20	11	12	4	2	4	21	22	20	20	4	3	1	3	2	5	5	5	5	3	4	0	2	1	5	4	5	5	3	2
Q01853	Q01853	32	32	32	Transitional endoplasmic reticulum ATPase	Vcp	>sp|Q01853|TERA_MOUSE Transitional endoplasmic reticulum ATPase OS=Mus musculus GN=Vcp PE=1 SV=4	1	32	32	32	14	13	8	17	15	27	30	29	30	7	14	7	14	17	28	29	28	30	14	13	8	17	15	27	30	29	30	7	14	7	14	17	28	29	28	30	14	13
Q02819;H3BK79;D3Z7D7;D3Z1N1	Q02819;H3BK79;D3Z7D7	8;5;4;2	8;5;4;2	8;5;4;2	Nucleobindin-1	Nucb1	>sp|Q02819|NUCB1_MOUSE Nucleobindin-1 OS=Mus musculus GN=Nucb1 PE=1 SV=2;>tr|H3BK79|H3BK79_MOUSE Nucleobindin-1 (Fragment) OS=Mus musculus GN=Nucb1 PE=4 SV=1;>tr|D3Z7D7|D3Z7D7_MOUSE Nucleobindin-1 (Fragment) OS=Mus musculus GN=Nucb1 PE=4 SV=1	4	8	8	8	4	4	3	2	2	6	6	5	5	2	3	2	1	3	3	4	5	6	4	4	3	2	2	6	6	5	5	2	3	2	1	3	3	4	5	6	4	4
Q03137-2;Q03137	Q03137-2;Q03137	3;3	3;3	2;2	Ephrin type-A receptor 4	Epha4	>sp|Q03137-2|EPHA4_MOUSE Isoform Short of Ephrin type-A receptor 4 OS=Mus musculus GN=Epha4;>sp|Q03137|EPHA4_MOUSE Ephrin type-A receptor 4 OS=Mus musculus GN=Epha4 PE=1 SV=2	2	3	3	2	0	0	0	0	0	2	2	2	2	0	0	0	0	1	1	1	2	2	0	0	0	0	0	2	2	2	2	0	0	0	0	1	1	1	2	2	0	0
Q8CAC4;Q3THG5;Q03147	Q8CAC4;Q3THG5;Q03147	2;2;2	2;2;2	2;2;2	Cyclin-dependent kinase 7	Cdk7	>tr|Q8CAC4|Q8CAC4_MOUSE Cyclin-dependent kinase 7 OS=Mus musculus GN=Cdk7 PE=2 SV=1;>tr|Q3THG5|Q3THG5_MOUSE Cyclin-dependent kinase 7 (Homolog of Xenopus MO15 cdk-activating kinase) OS=Mus musculus GN=Cdk7 PE=2 SV=1;>sp|Q03147|CDK7_MOUSE Cyclin-dependent k	3	2	2	2	0	0	0	0	0	2	2	1	1	0	0	0	0	0	2	1	1	0	0	0	0	0	0	2	2	1	1	0	0	0	0	0	2	1	1	0	0	0
Q03157;E9Q910	Q03157;E9Q910	25;23	25;23	25;23	Amyloid-like protein 1;C30	Aplp1	>sp|Q03157|APLP1_MOUSE Amyloid-like protein 1 OS=Mus musculus GN=Aplp1 PE=1 SV=1;>tr|E9Q910|E9Q910_MOUSE C30 OS=Mus musculus GN=Aplp1 PE=4 SV=1	2	25	25	25	21	22	18	18	18	19	22	21	20	20	20	17	16	18	20	15	23	20	21	22	18	18	18	19	22	21	20	20	20	17	16	18	20	15	23	20	21	22
Q04447;P07310;A2RTA0	Q04447	17;1;1	17;1;1	17;1;1	Creatine kinase B-type	Ckb	>sp|Q04447|KCRB_MOUSE Creatine kinase B-type OS=Mus musculus GN=Ckb PE=1 SV=1	3	17	17	17	11	13	9	6	6	14	15	15	16	11	10	7	3	6	14	12	15	13	11	13	9	6	6	14	15	15	16	11	10	7	3	6	14	12	15	13	11	13
Q91VK0;Q04592-2;Q04592	Q91VK0;Q04592-2;Q04592	13;13;13	13;13;13	13;13;13	Proprotein convertase subtilisin/kexin type 5	Pcsk5	>tr|Q91VK0|Q91VK0_MOUSE Pcsk5 protein OS=Mus musculus GN=Pcsk5 PE=2 SV=1;>sp|Q04592-2|PCSK5_MOUSE Isoform PC5A of Proprotein convertase subtilisin/kexin type 5 OS=Mus musculus GN=Pcsk5;>sp|Q04592|PCSK5_MOUSE Proprotein convertase subtilisin/kexin type 5 OS	3	13	13	13	3	4	3	5	4	8	8	9	8	3	4	3	5	4	7	7	10	11	3	4	3	5	4	8	8	9	8	3	4	3	5	4	7	7	10	11	3	4
Q04692-2;Q04692	Q04692-2;Q04692	4;4	4;4	4;4	SWI/SNF-related matrix-associated actin-dependent regulator of chromatin subfamily A containing DEAD/H box 1	Smarcad1	>sp|Q04692-2|SMRCD_MOUSE Isoform 2 of SWI/SNF-related matrix-associated actin-dependent regulator of chromatin subfamily A containing DEAD/H box 1 OS=Mus musculus GN=Smarcad1;>sp|Q04692|SMRCD_MOUSE SWI/SNF-related matrix-associated actin-dependent regulato	2	4	4	4	0	0	0	0	0	3	4	1	0	1	0	0	0	0	1	2	0	0	0	0	0	0	0	3	4	1	0	1	0	0	0	0	1	2	0	0	0	0
Q04750	Q04750	1	1	1	DNA topoisomerase 1	Top1	>sp|Q04750|TOP1_MOUSE DNA topoisomerase 1 OS=Mus musculus GN=Top1 PE=1 SV=2	1	1	1	1	0	0	0	0	0	0	1	0	0	0	0	0	0	0	0	0	0	0	0	0	0	0	0	0	1	0	0	0	0	0	0	0	0	0	0	0	0	0
Q3UY39;Q04998	Q3UY39;Q04998	5;5	5;5	5;5	Inhibin beta A chain	Inhba	>tr|Q3UY39|Q3UY39_MOUSE Inhibin beta-A OS=Mus musculus GN=Inhba PE=2 SV=1;>sp|Q04998|INHBA_MOUSE Inhibin beta A chain OS=Mus musculus GN=Inhba PE=1 SV=1	2	5	5	5	3	1	2	5	5	3	4	4	3	2	2	1	3	3	3	4	3	4	3	1	2	5	5	3	4	4	3	2	2	1	3	3	3	4	3	4	3	1
Q04999	Q04999	4	4	4	Inhibin beta B chain	Inhbb	>sp|Q04999|INHBB_MOUSE Inhibin beta B chain OS=Mus musculus GN=Inhbb PE=2 SV=4	1	4	4	4	3	3	0	3	4	3	2	3	3	2	3	0	1	2	1	2	2	3	3	3	0	3	4	3	2	3	3	2	3	0	1	2	1	2	2	3	3	3
Q9DAW6;Q059T9	Q9DAW6;Q059T9	2;2	2;2	2;2	U4/U6 small nuclear ribonucleoprotein Prp4	Prpf4	>sp|Q9DAW6|PRP4_MOUSE U4/U6 small nuclear ribonucleoprotein Prp4 OS=Mus musculus GN=Prpf4 PE=2 SV=1;>tr|Q059T9|Q059T9_MOUSE PRP4 pre-mRNA processing factor 4 homolog (Yeast) OS=Mus musculus GN=Prpf4 PE=2 SV=1	2	2	2	2	0	0	0	0	0	2	2	0	0	0	0	0	0	0	1	1	0	0	0	0	0	0	0	2	2	0	0	0	0	0	0	0	1	1	0	0	0	0
Q9Z1M7;Q059X9;A2AHG7;Q5XPT3;A2AHG8;Q14AT0;A2AHG6;Q5XPT3-2	Q9Z1M7;Q059X9	15;15;3;3;3;3;3;2	15;15;3;3;3;3;3;2	15;15;3;3;3;3;3;2	Glycosyltransferase-like protein LARGE1	Large	>sp|Q9Z1M7|LARGE_MOUSE Glycosyltransferase-like protein LARGE1 OS=Mus musculus GN=Large PE=1 SV=1;>tr|Q059X9|Q059X9_MOUSE Like-glycosyltransferase OS=Mus musculus GN=Large PE=2 SV=1	8	15	15	15	8	9	6	8	9	8	11	12	12	8	8	6	8	9	9	7	12	14	8	9	6	8	9	8	11	12	12	8	8	6	8	9	9	7	12	14	8	9
Q9CRA5-2;Q05BZ0;Q9CRA5	Q9CRA5-2;Q05BZ0;Q9CRA5	1;1;1	1;1;1	1;1;1	Golgi phosphoprotein 3	Golph3	>sp|Q9CRA5-2|GOLP3_MOUSE Isoform 2 of Golgi phosphoprotein 3 OS=Mus musculus GN=Golph3;>tr|Q05BZ0|Q05BZ0_MOUSE Golgi phosphoprotein 3 OS=Mus musculus GN=Golph3 PE=2 SV=1;>sp|Q9CRA5|GOLP3_MOUSE Golgi phosphoprotein 3 OS=Mus musculus GN=Golph3 PE=2 SV=1	3	1	1	1	0	0	0	0	0	0	0	0	0	0	0	0	0	0	0	1	0	0	0	0	0	0	0	0	0	0	0	0	0	0	0	0	0	1	0	0	0	0
Q05CL8;Q05CL8-2;A2AMD0	Q05CL8;Q05CL8-2;A2AMD0	2;1;1	2;1;1	2;1;1	La-related protein 7	Larp7;Gm12666	>sp|Q05CL8|LARP7_MOUSE La-related protein 7 OS=Mus musculus GN=Larp7 PE=1 SV=2;>sp|Q05CL8-2|LARP7_MOUSE Isoform 2 of La-related protein 7 OS=Mus musculus GN=Larp7;>tr|A2AMD0|A2AMD0_MOUSE Novel protein containing an RNA recognition motif (Fragment) OS=Mus m	3	2	2	2	0	0	1	0	0	2	2	0	0	0	0	1	0	0	0	0	0	0	0	0	1	0	0	2	2	0	0	0	0	1	0	0	0	0	0	0	0	0
Q06138	Q06138	4	4	4	Calcium-binding protein 39	Cab39	>sp|Q06138|CAB39_MOUSE Calcium-binding protein 39 OS=Mus musculus GN=Cab39 PE=1 SV=2	1	4	4	4	0	0	0	0	0	1	2	2	1	0	0	0	0	0	0	1	2	3	0	0	0	0	0	1	2	2	1	0	0	0	0	0	0	1	2	3	0	0
Q549A5;Q06890;E9PUU2;E9PXG5;E9Q8Y5;E9Q9B8;E9Q2G2	Q549A5;Q06890;E9PUU2;E9PXG5;E9Q8Y5;E9Q9B8	24;24;16;16;16;14;10	24;24;16;16;16;14;10	24;24;16;16;16;14;10	Clusterin;Clusterin;Clusterin beta chain;Clusterin alpha chain	Clu	>tr|Q549A5|Q549A5_MOUSE Clusterin OS=Mus musculus GN=Clu PE=2 SV=1;>sp|Q06890|CLUS_MOUSE Clusterin OS=Mus musculus GN=Clu PE=1 SV=1;>tr|E9PUU2|E9PUU2_MOUSE Clusterin (Fragment) OS=Mus musculus GN=Clu PE=4 SV=1;>tr|E9PXG5|E9PXG5_MOUSE Clusterin (Fragment) O	7	24	24	24	19	17	13	15	16	16	16	21	23	18	19	13	12	15	13	14	21	21	19	17	13	15	16	16	16	21	23	18	19	13	12	15	13	14	21	21	19	17
Q08331;Q8CCS7	Q08331;Q8CCS7	2;1	2;1	2;1	Calretinin	Calb2	>sp|Q08331|CALB2_MOUSE Calretinin OS=Mus musculus GN=Calb2 PE=1 SV=3;>tr|Q8CCS7|Q8CCS7_MOUSE Calbindin 2, isoform CRA_a OS=Mus musculus GN=Calb2 PE=2 SV=1	2	2	2	2	1	1	0	0	0	0	0	2	1	1	1	0	0	0	0	0	2	1	1	1	0	0	0	0	0	2	1	1	1	0	0	0	0	0	2	1	1	1
Q08879-2	Q08879-2	11	4	4			>sp|Q08879-2|FBLN1_MOUSE Isoform C of Fibulin-1 OS=Mus musculus GN=Fbln1	1	11	4	4	7	8	6	6	6	9	9	8	10	7	6	6	7	8	6	8	9	9	2	2	1	2	2	4	4	3	4	3	1	1	3	3	2	3	4	3	2	2
Q8CBR6;Q08EE6	Q8CBR6;Q08EE6	1;1	1;1	1;1	Tsukushin	Tsku	>sp|Q8CBR6|TSK_MOUSE Tsukushin OS=Mus musculus GN=Tsku PE=2 SV=2;>tr|Q08EE6|Q08EE6_MOUSE Leucine rich repeat containing 54, isoform CRA_a OS=Mus musculus GN=Tsku PE=2 SV=1	2	1	1	1	0	1	0	0	0	0	1	1	1	0	0	0	0	0	0	0	1	1	0	1	0	0	0	0	1	1	1	0	0	0	0	0	0	0	1	1	0	1
Q3UN35;Q09200	Q3UN35;Q09200	3;3	3;3	3;3	Beta-1,4 N-acetylgalactosaminyltransferase 1	B4galnt1	>tr|Q3UN35|Q3UN35_MOUSE Putative uncharacterized protein OS=Mus musculus GN=B4galnt1 PE=2 SV=1;>sp|Q09200|B4GN1_MOUSE Beta-1,4 N-acetylgalactosaminyltransferase 1 OS=Mus musculus GN=B4galnt1 PE=2 SV=1	2	3	3	3	0	0	1	0	0	1	0	2	2	0	0	1	0	0	0	0	2	2	0	0	1	0	0	1	0	2	2	0	0	1	0	0	0	0	2	2	0	0
Q0KL02-3;Q0KL02;Q0KL02-4;Q0KL02-2;E9QL39	Q0KL02-3;Q0KL02;Q0KL02-4;Q0KL02-2;E9QL39	37;37;37;36;35	37;37;37;36;35	28;28;28;27;26	Triple functional domain protein	Trio	>sp|Q0KL02-3|TRIO_MOUSE Isoform 3 of Triple functional domain protein OS=Mus musculus GN=Trio;>sp|Q0KL02|TRIO_MOUSE Triple functional domain protein OS=Mus musculus GN=Trio PE=1 SV=3;>sp|Q0KL02-4|TRIO_MOUSE Isoform 4 of Triple functional domain protein OS=	5	37	37	28	1	1	7	4	3	35	33	6	7	4	3	1	5	4	22	23	6	7	1	1	7	4	3	35	33	6	7	4	3	1	5	4	22	23	6	7	1	1
Q9D1G1;Q0PD66	Q9D1G1;Q0PD66	6;6	1;1	1;1	Ras-related protein Rab-1B	Rab1b	>sp|Q9D1G1|RAB1B_MOUSE Ras-related protein Rab-1B OS=Mus musculus GN=Rab1b PE=1 SV=1;>tr|Q0PD66|Q0PD66_MOUSE RAB1B, member RAS oncogene family, isoform CRA_c OS=Mus musculus GN=Rab1b PE=2 SV=1	2	6	1	1	2	3	1	1	2	6	6	3	5	2	4	1	1	1	4	4	4	5	0	0	0	0	0	1	1	0	1	0	1	0	0	0	0	0	0	1	0	0
Q64261;Q0VBK8	Q64261;Q0VBK8	8;8	7;7	7;7	Cyclin-dependent kinase 6	Cdk6	>sp|Q64261|CDK6_MOUSE Cyclin-dependent kinase 6 OS=Mus musculus GN=Cdk6 PE=1 SV=2;>tr|Q0VBK8|Q0VBK8_MOUSE Cyclin-dependent kinase 6 OS=Mus musculus GN=Cdk6 PE=2 SV=1	2	8	7	7	1	0	2	0	1	6	7	3	3	1	2	2	1	0	1	3	2	3	1	0	2	0	1	5	6	3	2	1	2	2	1	0	0	2	1	2	1	0
Q8BRK9;Q197W7;Q9WU23;Q8BRK9-2	Q8BRK9;Q197W7;Q9WU23;Q8BRK9-2	12;12;11;11	12;12;11;11	12;12;11;11	Alpha-mannosidase 2x	Man2a2	>sp|Q8BRK9|MA2A2_MOUSE Alpha-mannosidase 2x OS=Mus musculus GN=Man2a2 PE=2 SV=2;>tr|Q197W7|Q197W7_MOUSE Mannosidase 2, alpha 2, isoform CRA_c OS=Mus musculus GN=Man2a2 PE=2 SV=1;>tr|Q9WU23|Q9WU23_MOUSE Alpha-mannosidase 2x (Fragment) OS=Mus musculus GN=Man	4	12	12	12	6	6	5	6	7	9	8	9	7	4	7	1	6	5	6	8	6	9	6	6	5	6	7	9	8	9	7	4	7	1	6	5	6	8	6	9	6	6
Q9CYN9;Q1XID4	Q9CYN9;Q1XID4	6;6	6;6	6;6	Renin receptor	Atp6ap2	>sp|Q9CYN9|RENR_MOUSE Renin receptor OS=Mus musculus GN=Atp6ap2 PE=2 SV=2;>tr|Q1XID4|Q1XID4_MOUSE Renin/prorenin receptor OS=Mus musculus GN=Atp6ap2 PE=2 SV=2	2	6	6	6	3	3	4	0	0	1	0	6	6	2	1	2	0	0	0	1	6	6	3	3	4	0	0	1	0	6	6	2	1	2	0	0	0	1	6	6	3	3
Q920Q6-3;Q920Q6-2;Q2M2Q8;Q920Q6;Q3TE41;B1AT10;B1AT13;E9PY59;Q3UWR6	Q920Q6-3;Q920Q6-2;Q2M2Q8;Q920Q6;Q3TE41;B1AT10	5;5;5;5;5;4;2;2;1	5;5;5;5;5;4;2;2;1	5;5;5;5;5;4;2;2;1	RNA-binding protein Musashi homolog 2	Msi2	>sp|Q920Q6-3|MSI2H_MOUSE Isoform 3 of RNA-binding protein Musashi homolog 2 OS=Mus musculus GN=Msi2;>sp|Q920Q6-2|MSI2H_MOUSE Isoform 2 of RNA-binding protein Musashi homolog 2 OS=Mus musculus GN=Msi2;>tr|Q2M2Q8|Q2M2Q8_MOUSE Msi2h protein OS=Mus musculus GN	9	5	5	5	1	1	0	1	0	4	5	2	2	2	1	0	0	0	1	2	1	3	1	1	0	1	0	4	5	2	2	2	1	0	0	0	1	2	1	3	1	1
Q32M21;Q32M21-2	Q32M21	3;1	1;1	1;1	Gasdermin-A2	Gsdma2	>sp|Q32M21|GSDA2_MOUSE Gasdermin-A2 OS=Mus musculus GN=Gsdma2 PE=2 SV=1	2	3	1	1	1	2	1	2	2	2	1	0	1	2	1	0	1	0	0	1	1	1	0	0	1	0	0	1	1	0	1	0	0	0	0	0	0	0	0	0	0	0
Q91V09;Q32P16	Q91V09;Q32P16	4;4	4;4	4;4	WD repeat-containing protein 13	Wdr13	>sp|Q91V09|WDR13_MOUSE WD repeat-containing protein 13 OS=Mus musculus GN=Wdr13 PE=1 SV=1;>tr|Q32P16|Q32P16_MOUSE WD repeat domain 13 OS=Mus musculus GN=Wdr13 PE=2 SV=1	2	4	4	4	0	0	0	0	0	4	4	2	1	0	0	0	0	0	2	2	1	3	0	0	0	0	0	4	4	2	1	0	0	0	0	0	2	2	1	3	0	0
Q3SXD3	Q3SXD3	1	1	1	HD domain-containing protein 2	Hddc2	>sp|Q3SXD3|HDDC2_MOUSE HD domain-containing protein 2 OS=Mus musculus GN=Hddc2 PE=2 SV=1	1	1	1	1	0	0	1	0	0	1	1	0	0	0	0	1	0	0	1	1	0	0	0	0	1	0	0	1	1	0	0	0	0	1	0	0	1	1	0	0	0	0
Q3TA68;Q3TAQ9	Q3TA68;Q3TAQ9	7;7	7;7	7;7		Wdr36	>tr|Q3TA68|Q3TA68_MOUSE Protein Wdr36 OS=Mus musculus GN=Wdr36 PE=2 SV=1;>tr|Q3TAQ9|Q3TAQ9_MOUSE Protein Wdr36 OS=Mus musculus GN=Wdr36 PE=2 SV=1	2	7	7	7	0	0	0	0	0	6	7	0	0	0	0	0	0	0	4	0	0	0	0	0	0	0	0	6	7	0	0	0	0	0	0	0	4	0	0	0	0	0
Q3TC72	Q3TC72	1	1	1	Fumarylacetoacetate hydrolase domain-containing protein 2A	Fahd2	>sp|Q3TC72|FAHD2_MOUSE Fumarylacetoacetate hydrolase domain-containing protein 2A OS=Mus musculus GN=Fahd2 PE=1 SV=1	1	1	1	1	1	0	0	0	0	1	1	1	1	1	1	0	0	0	0	1	1	1	1	0	0	0	0	1	1	1	1	1	1	0	0	0	0	1	1	1	1	0
Q7M6Y3-2;Q3TD51;Q7M6Y3-3;Q7M6Y3-4;Q7M6Y3-6;Q7M6Y3-5;Q7M6Y3	Q7M6Y3-2;Q3TD51;Q7M6Y3-3;Q7M6Y3-4;Q7M6Y3-6;Q7M6Y3-5;Q7M6Y3	5;5;5;5;5;5;5	3;3;3;3;3;3;3	3;3;3;3;3;3;3	Phosphatidylinositol-binding clathrin assembly protein	Picalm	>sp|Q7M6Y3-2|PICA_MOUSE Isoform 2 of Phosphatidylinositol-binding clathrin assembly protein OS=Mus musculus GN=Picalm;>tr|Q3TD51|Q3TD51_MOUSE Putative uncharacterized protein OS=Mus musculus GN=Picalm PE=2 SV=1;>sp|Q7M6Y3-3|PICA_MOUSE Isoform 3 of Phosphat	7	5	3	3	1	1	0	1	1	4	2	4	5	1	1	0	0	0	1	1	3	4	1	1	0	1	1	2	1	2	3	1	1	0	0	0	0	0	1	2	1	1
Q3TDD9	Q3TDD9	1	1	1	Protein phosphatase 1 regulatory subunit 21	Ppp1r21	>sp|Q3TDD9|PPR21_MOUSE Protein phosphatase 1 regulatory subunit 21 OS=Mus musculus GN=Ppp1r21 PE=2 SV=2	1	1	1	1	0	0	0	0	0	1	1	0	0	0	0	0	0	0	1	1	0	0	0	0	0	0	0	1	1	0	0	0	0	0	0	0	1	1	0	0	0	0
Q3TDK6-3;Q3TDK6;Q3TDK6-2	Q3TDK6-3;Q3TDK6;Q3TDK6-2	2;2;2	2;2;2	2;2;2	Protein rogdi homolog	Rogdi	>sp|Q3TDK6-3|ROGDI_MOUSE Isoform 3 of Protein rogdi homolog OS=Mus musculus GN=Rogdi;>sp|Q3TDK6|ROGDI_MOUSE Protein rogdi homolog OS=Mus musculus GN=Rogdi PE=2 SV=2;>sp|Q3TDK6-2|ROGDI_MOUSE Isoform 2 of Protein rogdi homolog OS=Mus musculus GN=Rogdi	3	2	2	2	0	0	0	0	0	2	2	0	0	0	0	0	0	0	0	0	0	0	0	0	0	0	0	2	2	0	0	0	0	0	0	0	0	0	0	0	0	0
Q3TE80;D3Z7R5;D3Z520;D3Z276;Q9CWW9	Q3TE80;D3Z7R5;D3Z520;D3Z276	3;2;2;2;1	3;2;2;2;1	3;2;2;2;1		2410002F23Rik	>tr|Q3TE80|Q3TE80_MOUSE RIKEN cDNA 2410002F23, isoform CRA_a OS=Mus musculus GN=2410002F23Rik PE=2 SV=1;>tr|D3Z7R5|D3Z7R5_MOUSE Uncharacterized protein (Fragment) OS=Mus musculus GN=2410002F23Rik PE=4 SV=1;>tr|D3Z520|D3Z520_MOUSE Uncharacterized protein (F	5	3	3	3	0	0	1	0	0	2	3	1	0	0	0	0	0	0	1	1	0	1	0	0	1	0	0	2	3	1	0	0	0	0	0	0	1	1	0	1	0	0
Q3TFD2-2;Q3TFD2;Q3TFD2-3	Q3TFD2-2;Q3TFD2;Q3TFD2-3	2;2;1	2;2;1	2;2;1	Lysophosphatidylcholine acyltransferase 1	Lpcat1	>sp|Q3TFD2-2|PCAT1_MOUSE Isoform 2 of Lysophosphatidylcholine acyltransferase 1 OS=Mus musculus GN=Lpcat1;>sp|Q3TFD2|PCAT1_MOUSE Lysophosphatidylcholine acyltransferase 1 OS=Mus musculus GN=Lpcat1 PE=1 SV=1;>sp|Q3TFD2-3|PCAT1_MOUSE Isoform 3 of Lysophospha	3	2	2	2	0	1	1	0	0	2	2	1	1	0	0	1	0	1	1	2	1	1	0	1	1	0	0	2	2	1	1	0	0	1	0	1	1	2	1	1	0	1
Q3TFP0;Q9R0U0-3;Q3UA07;Q9R0U0-2;Q9R0U0;Q3UYX6;A3KG57	Q3TFP0;Q9R0U0-3;Q3UA07;Q9R0U0-2;Q9R0U0;Q3UYX6	5;5;5;5;5;5;2	5;5;5;5;5;5;2	5;5;5;5;5;5;2	Serine/arginine-rich splicing factor 10	Srsf10	>tr|Q3TFP0|Q3TFP0_MOUSE FUS interacting protein (Serine-arginine rich) 1 OS=Mus musculus GN=Srsf10 PE=2 SV=1;>sp|Q9R0U0-3|SRS10_MOUSE Isoform 3 of Serine/arginine-rich splicing factor 10 OS=Mus musculus GN=Srsf10;>tr|Q3UA07|Q3UA07_MOUSE FUS interacting pro	7	5	5	5	0	1	0	0	0	5	5	1	1	0	0	0	0	0	1	3	1	0	0	1	0	0	0	5	5	1	1	0	0	0	0	0	1	3	1	0	0	1
Q3TKX1;Q9R1Q9;Q3TWN7;B7FAU3;F6X9J0;B7FAU7;F6ZE56	Q3TKX1;Q9R1Q9;Q3TWN7;B7FAU3	7;7;7;6;2;2;1	7;7;7;6;2;2;1	7;7;7;6;2;2;1	V-type proton ATPase subunit S1	Atp6ap1	>tr|Q3TKX1|Q3TKX1_MOUSE V-type proton ATPase subunit S1 OS=Mus musculus GN=Atp6ap1 PE=2 SV=1;>sp|Q9R1Q9|VAS1_MOUSE V-type proton ATPase subunit S1 OS=Mus musculus GN=Atp6ap1 PE=1 SV=1;>tr|Q3TWN7|Q3TWN7_MOUSE ATPase, H+ transporting, lysosomal accessory pro	7	7	7	7	7	7	4	5	4	7	6	7	7	6	7	5	4	4	5	3	7	7	7	7	4	5	4	7	6	7	7	6	7	5	4	4	5	3	7	7	7	7
Q8C878-2;Q3TL72;Q8C878;F6ZKU4	Q8C878-2;Q3TL72;Q8C878;F6ZKU4	5;5;5;4	5;5;5;4	5;5;5;4	NEDD8-activating enzyme E1 catalytic subunit	Uba3	>sp|Q8C878-2|UBA3_MOUSE Isoform 2 of NEDD8-activating enzyme E1 catalytic subunit OS=Mus musculus GN=Uba3;>tr|Q3TL72|Q3TL72_MOUSE NEDD8-activating enzyme E1 catalytic subunit OS=Mus musculus GN=Uba3 PE=2 SV=1;>sp|Q8C878|UBA3_MOUSE NEDD8-activating enzyme E	4	5	5	5	0	0	0	1	0	4	4	3	2	0	0	1	0	0	2	5	2	2	0	0	0	1	0	4	4	3	2	0	0	1	0	0	2	5	2	2	0	0
Q3TLK9;Q60809;Q543X5	Q3TLK9;Q60809;Q543X5	2;2;2	2;2;2	2;2;2	CCR4-NOT transcription complex subunit 7	Cnot7	>tr|Q3TLK9|Q3TLK9_MOUSE CCR4-NOT transcription complex subunit 7 OS=Mus musculus GN=Cnot7 PE=2 SV=1;>sp|Q60809|CNOT7_MOUSE CCR4-NOT transcription complex subunit 7 OS=Mus musculus GN=Cnot7 PE=1 SV=1;>tr|Q543X5|Q543X5_MOUSE CCR4-NOT transcription complex, s	3	2	2	2	0	1	0	0	0	2	2	2	2	1	0	0	0	0	1	1	2	1	0	1	0	0	0	2	2	2	2	1	0	0	0	0	1	1	2	1	0	1
Q8CH72;Q3TLR3;A2AGS0;A2AGS1	Q8CH72;Q3TLR3;A2AGS0;A2AGS1	3;3;2;2	3;3;2;2	3;3;2;2	E3 ubiquitin-protein ligase TRIM32	Trim32	>sp|Q8CH72|TRI32_MOUSE E3 ubiquitin-protein ligase TRIM32 OS=Mus musculus GN=Trim32 PE=1 SV=2;>tr|Q3TLR3|Q3TLR3_MOUSE Tripartite motif protein 32, isoform CRA_b OS=Mus musculus GN=Trim32 PE=2 SV=1;>tr|A2AGS0|A2AGS0_MOUSE E3 ubiquitin-protein ligase TRIM32	4	3	3	3	1	1	0	1	0	1	1	3	3	0	0	0	0	0	0	0	3	3	1	1	0	1	0	1	1	3	3	0	0	0	0	0	0	0	3	3	1	1
Q91W96;Q3TM92;D6RDT6	Q91W96;Q3TM92	6;6;1	6;6;1	6;6;1	Anaphase-promoting complex subunit 4	Anapc4	>sp|Q91W96|APC4_MOUSE Anaphase-promoting complex subunit 4 OS=Mus musculus GN=Anapc4 PE=2 SV=1;>tr|Q3TM92|Q3TM92_MOUSE Anaphase promoting complex subunit 4, isoform CRA_b OS=Mus musculus GN=Anapc4 PE=2 SV=1	3	6	6	6	1	1	2	1	1	5	6	2	2	0	0	0	0	1	3	4	1	1	1	1	2	1	1	5	6	2	2	0	0	0	0	1	3	4	1	1	1	1
Q922R8;Q3TML0	Q922R8;Q3TML0	3;3	3;3	3;3	Protein disulfide-isomerase A6	Pdia6	>sp|Q922R8|PDIA6_MOUSE Protein disulfide-isomerase A6 OS=Mus musculus GN=Pdia6 PE=1 SV=3;>tr|Q3TML0|Q3TML0_MOUSE Protein disulfide-isomerase A6 OS=Mus musculus GN=Pdia6 PE=2 SV=1	2	3	3	3	2	2	0	0	0	1	2	3	3	1	1	1	0	0	0	2	3	3	2	2	0	0	0	1	2	3	3	1	1	1	0	0	0	2	3	3	2	2
Q9Z0N1;Q3TML6;A2AAW9;Q9Z0N2	Q9Z0N1;Q3TML6;A2AAW9;Q9Z0N2	10;10;7;7	10;10;7;7	10;10;7;7	Eukaryotic translation initiation factor 2 subunit 3, X-linked;Eukaryotic translation initiation factor 2 subunit 3, Y-linked	Eif2s3x;Eif2s3y	>sp|Q9Z0N1|IF2G_MOUSE Eukaryotic translation initiation factor 2 subunit 3, X-linked OS=Mus musculus GN=Eif2s3x PE=1 SV=2;>tr|Q3TML6|Q3TML6_MOUSE Eukaryotic translation initiation factor 2, subunit 3, structural gene X-linked OS=Mus musculus GN=Eif2s3x PE=	4	10	10	10	0	1	1	0	0	8	9	9	9	0	0	2	0	0	5	4	9	10	0	1	1	0	0	8	9	9	9	0	0	2	0	0	5	4	9	10	0	1
Q3TMP1	Q3TMP1	14	14	14		Gtf3c3	>tr|Q3TMP1|Q3TMP1_MOUSE General transcription factor IIIC, polypeptide 3 OS=Mus musculus GN=Gtf3c3 PE=2 SV=1	1	14	14	14	1	1	1	0	0	12	14	1	1	1	2	1	0	0	8	11	2	2	1	1	1	0	0	12	14	1	1	1	2	1	0	0	8	11	2	2	1	1
Q3TSR0;Q9ES89	Q3TSR0;Q9ES89	3;3	3;3	3;3	Exostosin-like 2	Extl2	>tr|Q3TSR0|Q3TSR0_MOUSE Exostosin-like 2 OS=Mus musculus GN=Extl2 PE=2 SV=1;>sp|Q9ES89|EXTL2_MOUSE Exostosin-like 2 OS=Mus musculus GN=Extl2 PE=1 SV=1	2	3	3	3	0	1	0	2	2	1	2	2	2	1	2	0	2	1	2	2	2	2	0	1	0	2	2	1	2	2	2	1	2	0	2	1	2	2	2	2	0	1
Q9QYJ3;Q3TU79;Q3TYL7	Q9QYJ3;Q3TU79;Q3TYL7	6;6;4	6;6;4	6;6;4	DnaJ homolog subfamily B member 1	Dnajb1	>sp|Q9QYJ3|DNJB1_MOUSE DnaJ homolog subfamily B member 1 OS=Mus musculus GN=Dnajb1 PE=2 SV=3;>tr|Q3TU79|Q3TU79_MOUSE DnaJ (Hsp40) homolog, subfamily B, member 1 OS=Mus musculus GN=Dnajb1 PE=2 SV=1;>tr|Q3TYL7|Q3TYL7_MOUSE DnaJ homolog subfamily B member 1 O	3	6	6	6	1	1	1	0	0	6	6	3	3	0	1	1	0	0	5	3	2	2	1	1	1	0	0	6	6	3	3	0	1	1	0	0	5	3	2	2	1	1
Q3TUE1;Q91WJ8;Q91WJ8-2	Q3TUE1;Q91WJ8;Q91WJ8-2	3;3;3	2;2;2	2;2;2	Far upstream element-binding protein 1	Fubp1	>tr|Q3TUE1|Q3TUE1_MOUSE Far upstream element-binding protein 1 OS=Mus musculus GN=Fubp1 PE=2 SV=1;>sp|Q91WJ8|FUBP1_MOUSE Far upstream element-binding protein 1 OS=Mus musculus GN=Fubp1 PE=1 SV=1;>sp|Q91WJ8-2|FUBP1_MOUSE Isoform 2 of Far upstream element-bi	3	3	2	2	0	0	0	1	1	2	3	1	0	0	0	0	0	1	2	2	0	2	0	0	0	1	1	1	2	1	0	0	0	0	0	1	1	1	0	1	0	0
Q922L6;Q3TW27	Q922L6;Q3TW27	4;4	4;4	4;4	Negative elongation factor D	Nelfcd	>sp|Q922L6|NELFD_MOUSE Negative elongation factor D OS=Mus musculus GN=Th1l PE=2 SV=2;>tr|Q3TW27|Q3TW27_MOUSE Negative elongation factor D OS=Mus musculus GN=Th1l PE=2 SV=1	2	4	4	4	1	1	1	1	0	4	2	1	1	1	1	1	1	1	1	2	1	1	1	1	1	1	0	4	2	1	1	1	1	1	1	1	1	2	1	1	1	1
Q8R1Q8;Q3TWG5;F6XF11	Q8R1Q8;Q3TWG5	4;4;1	4;4;1	4;4;1	Cytoplasmic dynein 1 light intermediate chain 1	Dync1li1	>sp|Q8R1Q8|DC1L1_MOUSE Cytoplasmic dynein 1 light intermediate chain 1 OS=Mus musculus GN=Dync1li1 PE=1 SV=1;>tr|Q3TWG5|Q3TWG5_MOUSE Dynein cytoplasmic 1 light intermediate chain 1 OS=Mus musculus GN=Dync1li1 PE=2 SV=1	3	4	4	4	0	0	0	0	0	4	4	1	1	0	1	0	1	0	1	3	2	3	0	0	0	0	0	4	4	1	1	0	1	0	1	0	1	3	2	3	0	0
Q3TWW8	Q3TWW8	6	6	3		Srsf6	>tr|Q3TWW8|Q3TWW8_MOUSE Protein Srsf6 OS=Mus musculus GN=Srsf6 PE=2 SV=1	1	6	6	3	2	2	1	2	3	6	6	2	2	2	2	0	2	1	6	5	3	5	2	2	1	2	3	6	6	2	2	2	2	0	2	1	6	5	3	5	1	1
Q60931;Q3TX38	Q60931;Q3TX38	6;6	6;6	6;6	Voltage-dependent anion-selective channel protein 3	Vdac3	>sp|Q60931|VDAC3_MOUSE Voltage-dependent anion-selective channel protein 3 OS=Mus musculus GN=Vdac3 PE=1 SV=1;>tr|Q3TX38|Q3TX38_MOUSE Putative uncharacterized protein OS=Mus musculus GN=Vdac3 PE=2 SV=1	2	6	6	6	0	0	1	0	0	6	6	0	1	0	1	0	0	0	4	4	2	1	0	0	1	0	0	6	6	0	1	0	1	0	0	0	4	4	2	1	0	0
Q3TXS7	Q3TXS7	9	9	9	26S proteasome non-ATPase regulatory subunit 1	Psmd1	>sp|Q3TXS7|PSMD1_MOUSE 26S proteasome non-ATPase regulatory subunit 1 OS=Mus musculus GN=Psmd1 PE=1 SV=1	1	9	9	9	0	1	0	1	1	8	9	4	6	1	2	1	0	0	7	7	6	6	0	1	0	1	1	8	9	4	6	1	2	1	0	0	7	7	6	6	0	1
Q9WTM5;Q3TXT7;D3YXQ8	Q9WTM5;Q3TXT7;D3YXQ8	10;10;5	10;10;5	10;10;5	RuvB-like 2	Ruvbl2	>sp|Q9WTM5|RUVB2_MOUSE RuvB-like 2 OS=Mus musculus GN=Ruvbl2 PE=2 SV=3;>tr|Q3TXT7|Q3TXT7_MOUSE RuvB-like protein 2 OS=Mus musculus GN=Ruvbl2 PE=2 SV=1;>tr|D3YXQ8|D3YXQ8_MOUSE RuvB-like 2 (Fragment) OS=Mus musculus GN=Ruvbl2 PE=4 SV=1	3	10	10	10	1	1	3	3	2	9	10	3	4	1	1	1	1	2	5	9	4	4	1	1	3	3	2	9	10	3	4	1	1	1	1	2	5	9	4	4	1	1
Q921E2;Q3TXV4;A2ARZ7;Q0PD34;P35285	Q921E2;Q3TXV4;A2ARZ7;Q0PD34;P35285	2;2;1;1;1	2;2;1;1;1	2;2;1;1;1	Ras-related protein Rab-31;Ras-related protein Rab-22A	Rab31;Rab22a	>sp|Q921E2|RAB31_MOUSE Ras-related protein Rab-31 OS=Mus musculus GN=Rab31 PE=1 SV=1;>tr|Q3TXV4|Q3TXV4_MOUSE Rab22B OS=Mus musculus GN=Rab31 PE=2 SV=1;>tr|A2ARZ7|A2ARZ7_MOUSE RAB22A, member RAS oncogene family OS=Mus musculus GN=Rab22a PE=4 SV=1;>tr|Q0PD34	5	2	2	2	0	0	0	0	0	2	1	0	0	0	0	0	0	0	0	0	0	0	0	0	0	0	0	2	1	0	0	0	0	0	0	0	0	0	0	0	0	0
Q62414;Q3TYB2	Q62414;Q3TYB2	1;1	1;1	1;1	Neurogenic differentiation factor 2;Neurogenic differentiation factor	Neurod2	>sp|Q62414|NDF2_MOUSE Neurogenic differentiation factor 2 OS=Mus musculus GN=Neurod2 PE=1 SV=3;>tr|Q3TYB2|Q3TYB2_MOUSE Neurogenic differentiation factor OS=Mus musculus GN=Neurod2 PE=2 SV=1	2	1	1	1	1	1	1	0	0	1	1	0	0	0	1	1	0	0	1	1	0	0	1	1	1	0	0	1	1	0	0	0	1	1	0	0	1	1	0	0	1	1
Q9QZ08;Q3U2G9;D3YXG2;Q9D997	Q9QZ08;Q3U2G9;D3YXG2;Q9D997	5;5;4;4	5;5;4;4	5;5;4;4	N-acetyl-D-glucosamine kinase	Nagk	>sp|Q9QZ08|NAGK_MOUSE N-acetyl-D-glucosamine kinase OS=Mus musculus GN=Nagk PE=1 SV=3;>tr|Q3U2G9|Q3U2G9_MOUSE N-acetylglucosamine kinase, isoform CRA_c OS=Mus musculus GN=Nagk PE=2 SV=1;>tr|D3YXG2|D3YXG2_MOUSE N-acetyl-D-glucosamine kinase OS=Mus musculus	4	5	5	5	0	1	0	0	1	4	5	4	4	0	1	0	0	0	2	2	4	4	0	1	0	0	1	4	5	4	4	0	1	0	0	0	2	2	4	4	0	1
Q7TPV4;Q3U2W2;Q3TLF6	Q7TPV4;Q3U2W2	9;9;4	9;9;4	9;9;4	Myb-binding protein 1A	Mybbp1a	>sp|Q7TPV4|MBB1A_MOUSE Myb-binding protein 1A OS=Mus musculus GN=Mybbp1a PE=1 SV=2;>tr|Q3U2W2|Q3U2W2_MOUSE MYB binding protein (P160) 1a, isoform CRA_b OS=Mus musculus GN=Mybbp1a PE=2 SV=1	3	9	9	9	0	0	0	0	0	8	7	1	2	0	1	1	0	0	3	5	1	1	0	0	0	0	0	8	7	1	2	0	1	1	0	0	3	5	1	1	0	0
Q3U487;Q3U487-2	Q3U487	5;2	5;2	5;2	E3 ubiquitin-protein ligase HECTD3	Hectd3	>sp|Q3U487|HECD3_MOUSE E3 ubiquitin-protein ligase HECTD3 OS=Mus musculus GN=Hectd3 PE=1 SV=2	2	5	5	5	0	0	0	0	1	5	5	1	1	0	0	0	0	0	3	2	1	2	0	0	0	0	1	5	5	1	1	0	0	0	0	0	3	2	1	2	0	0
Q3U4G3	Q3U4G3	2	2	2	Xyloside xylosyltransferase 1	Xxylt1	>sp|Q3U4G3|XXLT1_MOUSE Xyloside xylosyltransferase 1 OS=Mus musculus GN=Xxylt1 PE=2 SV=2	1	2	2	2	0	0	0	1	0	2	1	1	1	0	0	0	1	1	2	1	2	2	0	0	0	1	0	2	1	1	1	0	0	0	1	1	2	1	2	2	0	0
Q61881;Q3U4T8;D3Z6N3;D3Z335;D3Z0J6;D3Z2K9	Q61881;Q3U4T8	24;24;10;2;2;2	24;24;10;2;2;2	24;24;10;2;2;2	DNA replication licensing factor MCM7	Mcm7	>sp|Q61881|MCM7_MOUSE DNA replication licensing factor MCM7 OS=Mus musculus GN=Mcm7 PE=2 SV=1;>tr|Q3U4T8|Q3U4T8_MOUSE MCG10694, isoform CRA_a OS=Mus musculus GN=Mcm7 PE=2 SV=1	6	24	24	24	4	4	0	2	3	21	24	7	9	1	5	0	0	2	23	15	4	7	4	4	0	2	3	21	24	7	9	1	5	0	0	2	23	15	4	7	4	4
Q9R1X4-6;Q9R1X4-2;Q3U574;Q9R1X4;Q9R1X4-3;Q9R1X4-4;Q9R1X4-5	Q9R1X4-6;Q9R1X4-2;Q3U574;Q9R1X4;Q9R1X4-3	3;3;3;3;2;1;1	3;3;3;3;2;1;1	3;3;3;3;2;1;1	Protein timeless homolog	Timeless	>sp|Q9R1X4-6|TIM_MOUSE Isoform 6 of Protein timeless homolog OS=Mus musculus GN=Timeless;>sp|Q9R1X4-2|TIM_MOUSE Isoform 2 of Protein timeless homolog OS=Mus musculus GN=Timeless;>tr|Q3U574|Q3U574_MOUSE Putative uncharacterized protein OS=Mus musculus GN=Ti	7	3	3	3	0	0	0	0	0	3	2	0	0	0	0	0	0	0	0	0	0	0	0	0	0	0	0	3	2	0	0	0	0	0	0	0	0	0	0	0	0	0
Q3U5F4;G8JL83	Q3U5F4;G8JL83	2;1	2;1	2;1	YrdC domain-containing protein, mitochondrial	Yrdc	>sp|Q3U5F4|YRDC_MOUSE YrdC domain-containing protein, mitochondrial OS=Mus musculus GN=Yrdc PE=1 SV=1;>tr|G8JL83|G8JL83_MOUSE YrdC domain-containing protein, mitochondrial (Fragment) OS=Mus musculus GN=Yrdc PE=4 SV=1	2	2	2	2	0	0	0	0	0	0	1	1	0	0	0	0	0	0	0	2	0	0	0	0	0	0	0	0	1	1	0	0	0	0	0	0	0	2	0	0	0	0
Q9QUH0;Q3U6L3	Q9QUH0;Q3U6L3	1;1	1;1	1;1	Glutaredoxin-1	Glrx	>sp|Q9QUH0|GLRX1_MOUSE Glutaredoxin-1 OS=Mus musculus GN=Glrx PE=1 SV=3;>tr|Q3U6L3|Q3U6L3_MOUSE Glutaredoxin OS=Mus musculus GN=Glrx PE=2 SV=1	2	1	1	1	1	1	1	1	1	1	1	1	1	1	1	1	1	1	1	1	1	1	1	1	1	1	1	1	1	1	1	1	1	1	1	1	1	1	1	1	1	1
Q9Z204-4;Q9Z204-3;Q9Z204-2;Q9Z204-5;Q9Z204;Q3U6P5	Q9Z204-4;Q9Z204-3;Q9Z204-2;Q9Z204-5;Q9Z204;Q3U6P5	8;8;8;8;8;8	8;8;8;8;8;8	8;8;8;8;8;8	Heterogeneous nuclear ribonucleoproteins C1/C2	Hnrnpc	>sp|Q9Z204-4|HNRPC_MOUSE Isoform 4 of Heterogeneous nuclear ribonucleoproteins C1/C2 OS=Mus musculus GN=Hnrnpc;>sp|Q9Z204-3|HNRPC_MOUSE Isoform 3 of Heterogeneous nuclea36857;136858;136859;271357;271358;271359;271360;271361;378116;378117;378118;378119;378120;378121;378122;378123;378124;378125;378126	30629;30630;30631;30632;30633;50585;50586;50587;50588;114817;164814;164815	30631;50586;114817;164815	531	709
Q9JII5-2;Q9JII5;Q3UGB5;D3Z4J1	Q9JII5-2;Q9JII5;Q3UGB5;D3Z4J1	3;3;3;2	3;3;3;2	3;3;3;2	DAZ-associated protein 1	Dazap1	>sp|Q9JII5-2|DAZP1_MOUSE Isoform 2 of DAZ-associated protein 1 OS=Mus musculus GN=Dazap1;>sp|Q9JII5|DAZP1_MOUSE DAZ-associated protein 1 OS=Mus musculus GN=Dazap1 PE=2 SV=2;>tr|Q3UGB5|Q3UGB5_MOUSE DAZ associated protein 1, isoform CRA_b OS=Mus musculus GN=	4	3	3	3	1	1	1	1	1	3	3	1	1	0	1	0	0	0	3	2	0	1	1	1	1	1	1	3	3	1	1	0	1	0	0	0	3	2	0	1	1	1
Q91ZA3;Q3UGC8;H3BL62;H3BJR0;H3BK61	Q91ZA3;Q3UGC8;H3BL62	6;6;3;1;1	6;6;3;1;1	6;6;3;1;1	Propionyl-CoA carboxylase alpha chain, mitochondrial	Pcca	>sp|Q91ZA3|PCCA_MOUSE Propionyl-CoA carboxylase alpha chain, mitochondrial OS=Mus musculus GN=Pcca PE=2 SV=2;>tr|Q3UGC8|Q3UGC8_MOUSE Propionyl-Coenzyme A carboxylase, alpha polypeptide, isoform CRA_b OS=Mus musculus GN=Pcca PE=2 SV=1;>tr|H3BL62|H3BL62_MOUS	5	6	6	6	0	0	2	0	0	2	1	4	4	1	3	1	0	0	1	2	5	6	0	0	2	0	0	2	1	4	4	1	3	1	0	0	1	2	5	6	0	0
Q3UGP9	Q3UGP9	2	2	2	Leucine-rich repeat-containing protein 58	Lrrc58	>sp|Q3UGP9|LRC58_MOUSE Leucine-rich repeat-containing protein 58 OS=Mus musculus GN=Lrrc58 PE=2 SV=1	1	2	2	2	0	0	0	0	0	2	2	1	0	1	1	0	0	0	0	0	0	0	0	0	0	0	0	2	2	1	0	1	1	0	0	0	0	0	0	0	0	0
Q3UGY8	Q3UGY8	1	1	1	Brefeldin A-inhibited guanine nucleotide-exchange protein 3	Arfgef3	>sp|Q3UGY8|BIG3_MOUSE Brefeldin A-inhibited guanine nucleotide-exchange protein 3 OS=Mus musculus GN=Arfgef3 PE=1 SV=1	1	1	1	1	0	0	0	0	0	1	1	0	0	0	0	0	0	0	1	1	0	0	0	0	0	0	0	1	1	0	0	0	0	0	0	0	1	1	0	0	0	0
Q61879;Q3UH59;Q5SV64;Q8BXF2;F7AUR3	Q61879;Q3UH59;Q5SV64	47;47;46;3;1	47;47;46;3;1	35;35;34;2;0	Myosin-10	Myh10	>sp|Q61879|MYH10_MOUSE Myosin-10 OS=Mus musculus GN=Myh10 PE=1 SV=2;>tr|Q3UH59|Q3UH59_MOUSE Myosin, heavy polypeptide 10, non-muscle OS=Mus musculus GN=Myh10 PE=2 SV=1;>tr|Q5SV64|Q5SV64_MOUSE Myosin, heavy polypeptide 10, non-muscle OS=Mus musculus GN=Myh1	5	47	47	35	4	6	5	7	7	41	43	14	16	6	7	4	9	10	42	42	13	15	4	6	5	7	7	41	43	14	16	6	7	4	9	10	42	42	13	15	3	4
Q3UH60;B2RQC7;Q3UH60-2;D3Z5G8	Q3UH60;B2RQC7;Q3UH60-2;D3Z5G8	13;12;12;12	13;12;12;12	12;11;11;11	Disco-interacting protein 2 homolog B	Dip2b	>sp|Q3UH60|DIP2B_MOUSE Disco-interacting protein 2 homolog B OS=Mus musculus GN=Dip2b PE=1 SV=1;>tr|B2RQC7|B2RQC7_MOUSE DIP2 disco-interacting protein 2 homolog B (Drosophila) OS=Mus musculus GN=Dip2b PE=2 SV=1;>sp|Q3UH60-2|DIP2B_MOUSE Isoform 2 of Disco-i	4	13	13	12	1	0	0	1	1	12	12	5	6	1	0	0	0	1	6	6	2	4	1	0	0	1	1	12	12	5	6	1	0	0	0	1	6	6	2	4	1	0
Q99L45;Q3ULL5	Q99L45;Q3ULL5	5;5	5;5	5;5	Eukaryotic translation initiation factor 2 subunit 2	Eif2s2	>sp|Q99L45|IF2B_MOUSE Eukaryotic translation initiation factor 2 subunit 2 OS=Mus musculus GN=Eif2s2 PE=1 SV=1;>tr|Q3ULL5|Q3ULL5_MOUSE Eif2s2 protein OS=Mus musculus GN=Eif2s2 PE=2 SV=1	2	5	5	5	1	0	0	1	1	5	5	4	4	2	0	1	0	2	5	3	3	4	1	0	0	1	1	5	5	4	4	2	0	1	0	2	5	3	3	4	1	0
Q3UM45;F6TGJ2	Q3UM45	4;1	4;1	4;1	Protein phosphatase 1 regulatory subunit 7	Ppp1r7	>sp|Q3UM45|PP1R7_MOUSE Protein phosphatase 1 regulatory subunit 7 OS=Mus musculus GN=Ppp1r7 PE=1 SV=2	2	4	4	4	0	0	0	0	0	3	3	1	2	0	0	0	0	0	2	1	2	2	0	0	0	0	0	3	3	1	2	0	0	0	0	0	2	1	2	2	0	0
Q3UMB9	Q3UMB9	14	14	14	WASH complex subunit 7	Kiaa1033	>sp|Q3UMB9|WASH7_MOUSE WASH complex subunit 7 OS=Mus musculus GN=Kiaa1033 PE=2 SV=2	1	14	14	14	1	2	0	1	0	12	14	1	2	1	4	1	0	1	6	7	1	1	1	2	0	1	0	12	14	1	2	1	4	1	0	1	6	7	1	1	1	2
Q922F4;Q3UMM1;A2AQ07;CON__ENSEMBL:ENSBTAP00000025008	Q922F4;Q3UMM1	15;15;6;6	1;1;0;0	1;1;0;0	Tubulin beta-6 chain	Tubb6	>sp|Q922F4|TBB6_MOUSE Tubulin beta-6 chain OS=Mus musculus GN=Tubb6 PE=1 SV=1;>tr|Q3UMM1|Q3UMM1_MOUSE Tubulin, beta 6 OS=Mus musculus GN=Tubb6 PE=2 SV=1	4	15	1	1	7	7	4	4	6	15	14	12	12	8	8	3	0	1	14	13	11	11	0	0	0	0	0	1	1	0	0	0	0	0	0	0	1	1	0	0	0	0
Q99KX1;Q3UNV7	Q99KX1;Q3UNV7	1;1	1;1	1;1	Myeloid leukemia factor 2	Mlf2	>sp|Q99KX1|MLF2_MOUSE Myeloid leukemia factor 2 OS=Mus musculus GN=Mlf2 PE=1 SV=1;>tr|Q3UNV7|Q3UNV7_MOUSE Putative uncharacterized protein OS=Mus musculus GN=Mlf2 PE=2 SV=1	2	1	1	1	0	0	0	0	0	1	1	0	0	0	0	0	0	0	0	0	0	0	0	0	0	0	0	1	1	0	0	0	0	0	0	0	0	0	0	0	0	0
Q9Z2U1;Q3UPK6;D3YX79	Q9Z2U1;Q3UPK6;D3YX79	5;5;4	5;5;4	5;5;4	Proteasome subunit alpha type-5;Proteasome subunit alpha type	Psma5;Gm8394	>sp|Q9Z2U1|PSA5_MOUSE Proteasome subunit alpha type-5 OS=Mus musculus GN=Psma5 PE=1 SV=1;>tr|Q3UPK6|Q3UPK6_MOUSE Proteasome subunit alpha type OS=Mus musculus GN=Psma5 PE=2 SV=1;>tr|D3YX79|D3YX79_MOUSE Proteasome subunit alpha type OS=Mus musculus GN=Gm839	3	5	5	5	1	1	0	0	0	2	3	2	2	0	1	0	0	0	2	2	4	2	1	1	0	0	0	2	3	2	2	0	1	0	0	0	2	2	4	2	1	1
Q3UPL0-2;Q3UPL0	Q3UPL0-2;Q3UPL0	3;3	3;3	3;3	Protein transport protein Sec31A	Sec31a	>sp|Q3UPL0-2|SC31A_MOUSE Isoform 2 of Protein transport protein Sec31A OS=Mus musculus GN=Sec31a;>sp|Q3UPL0|SC31A_MOUSE Protein transport protein Sec31A OS=Mus musculus GN=Sec31a PE=1 SV=2	2	3	3	3	1	1	0	1	0	1	3	0	1	1	1	0	1	0	1	2	0	1	1	1	0	1	0	1	3	0	1	1	1	0	1	0	1	2	0	1	1	1
Q3UVL4;Q3UVL4-2;F6TKZ2	Q3UVL4	6;2;1	6;2;1	6;2;1	Vacuolar protein sorting-associated protein 51 homolog	Vps51	>sp|Q3UVL4|FFR_MOUSE Protein fat-free homolog OS=Mus musculus GN=Ffr PE=2 SV=2	3	6	6	6	0	1	0	0	0	5	6	1	1	0	0	0	0	0	2	0	1	1	0	1	0	0	0	5	6	1	1	0	0	0	0	0	2	0	1	1	0	1
Q80X41-2;Q80X41-5;Q80X41-3;Q3UWH3;Q80X41	Q80X41-2;Q80X41-5;Q80X41-3;Q3UWH3;Q80X41	2;2;2;2;2	2;2;2;2;2	2;2;2;2;2	Serine/threonine-protein kinase VRK1	Vrk1	>sp|Q80X41-2|VRK1_MOUSE Isoform 2 of Serine/threonine-protein kinase VRK1 OS=Mus musculus GN=Vrk1;>sp|Q80X41-5|VRK1_MOUSE Isoform 5 of Serine/threonine-protein kinase VRK1 OS=Mus musculus GN=Vrk1;>sp|Q80X41-3|VRK1_MOUSE Isoform 3 of Serine/threonine-protei	5	2	2	2	0	0	0	0	0	2	2	1	1	0	0	0	0	0	1	1	1	2	0	0	0	0	0	2	2	1	1	0	0	0	0	0	1	1	1	2	0	0
Q5PR73;Q3UWU7	Q5PR73;Q3UWU7	1;1	1;1	1;1	GTP-binding protein Di-Ras2	Diras2	>sp|Q5PR73|DIRA2_MOUSE GTP-binding protein Di-Ras2 OS=Mus musculus GN=Diras2 PE=2 SV=1;>tr|Q3UWU7|Q3UWU7_MOUSE Putative uncharacterized protein OS=Mus musculus GN=Diras2 PE=2 SV=1	2	1	1	1	0	0	0	0	0	1	1	0	0	0	1	0	0	0	0	0	0	0	0	0	0	0	0	1	1	0	0	0	1	0	0	0	0	0	0	0	0	0
Q3UX10	Q3UX10	4	1	1	Tubulin alpha chain-like 3	Tubal3	>sp|Q3UX10|TBAL3_MOUSE Tubulin alpha chain-like 3 OS=Mus musculus GN=Tubal3 PE=2 SV=2	1	4	1	1	0	1	1	0	0	4	4	3	3	0	0	0	0	0	4	4	4	3	0	0	1	0	0	1	1	0	0	0	0	0	0	0	1	1	1	0	0	0
Q9EQC0;Q3UY35	Q9EQC0;Q3UY35	2;2	2;2	2;2	Carbohydrate sulfotransferase 1	Chst1	>sp|Q9EQC0|CHST1_MOUSE Carbohydrate sulfotransferase 1 OS=Mus musculus GN=Chst1 PE=2 SV=1;>tr|Q3UY35|Q3UY35_MOUSE Carbohydrate (Keratan sulfate Gal-6) sulfotransferase 1 OS=Mus musculus GN=Chst1 PE=2 SV=1	2	2	2	2	1	1	1	1	1	2	1	1	1	1	1	1	1	1	2	2	1	2	1	1	1	1	1	2	1	1	1	1	1	1	1	1	2	2	1	2	1	1
Q99JF5;Q3UYC1	Q99JF5;Q3UYC1	4;4	4;4	4;4	Diphosphomevalonate decarboxylase	Mvd	>sp|Q99JF5|MVD1_MOUSE Diphosphomevalonate decarboxylase OS=Mus musculus GN=Mvd PE=1 SV=2;>tr|Q3UYC1|Q3UYC1_MOUSE Mevalonate (Diphospho) decarboxylase OS=Mus musculus GN=Mvd PE=2 SV=1	2	4	4	4	1	1	0	0	0	4	4	2	3	0	2	0	0	0	1	0	3	4	1	1	0	0	0	4	4	2	3	0	2	0	0	0	1	0	3	4	1	1
Q3UYV9	Q3UYV9	2	2	2	Nuclear cap-binding protein subunit 1	Ncbp1	>sp|Q3UYV9|NCBP1_MOUSE Nuclear cap-binding protein subunit 1 OS207;186570	10730;69081;77723;123671;160573;167207;186570
Q9CQ62;Q4FJK0	Q9CQ62;Q4FJK0	2;2	2;2	2;2	2,4-dienoyl-CoA reductase, mitochondrial	Decr1	>sp|Q9CQ62|DECR_MOUSE 2,4-dienoyl-CoA reductase, mitochondrial OS=Mus musculus GN=Decr1 PE=1 SV=1;>tr|Q4FJK0|Q4FJK0_MOUSE 2,4-dienoyl CoA reductase 1, mitochondrial OS=Mus musculus GN=Decr1 PE=2 SV=1	2	2	2	2	0	0	0	0	0	1	2	1	1	1	1	0	0	0	1	2	1	1	0	0	0	0	0	1	2	1	1	1	1	0	0	0	1	2	1	1	0	0
Q920E5;Q4FJN9	Q920E5;Q4FJN9	12;12	12;12	12;12	Farnesyl pyrophosphate synthase	Fdps	>sp|Q920E5|FPPS_MOUSE Farnesyl pyrophosphate synthase OS=Mus musculus GN=Fdps PE=2 SV=1;>tr|Q4FJN9|Q4FJN9_MOUSE Fdps protein OS=Mus musculus GN=Fdps PE=2 SV=1	2	12	12	12	5	7	0	0	1	9	8	8	8	4	4	1	0	2	5	6	10	7	5	7	0	0	1	9	8	8	8	4	4	1	0	2	5	6	10	7	5	7
Q8R2U6;Q4FJR0	Q8R2U6;Q4FJR0	2;2	2;2	2;2	Diphosphoinositol polyphosphate phosphohydrolase 2	Nudt4	>sp|Q8R2U6|NUDT4_MOUSE Diphosphoinositol polyphosphate phosphohydrolase 2 OS=Mus musculus GN=Nudt4 PE=1 SV=1;>tr|Q4FJR0|Q4FJR0_MOUSE Nudix (Nucleoside diphosphate linked moiety X)-type motif 4, isoform CRA_b OS=Mus musculus GN=Nudt4 PE=2 SV=1	2	2	2	2	0	1	0	0	0	2	2	1	0	0	1	0	0	0	1	1	1	1	0	1	0	0	0	2	2	1	0	0	1	0	0	0	1	1	1	1	0	1
Q9R0P5;Q4FK36	Q9R0P5;Q4FK36	3;3	2;2	2;2	Destrin	Dstn	>sp|Q9R0P5|DEST_MOUSE Destrin OS=Mus musculus GN=Dstn PE=1 SV=3;>tr|Q4FK36|Q4FK36_MOUSE Destrin OS=Mus musculus GN=Dstn PE=2 SV=1	2	3	2	2	0	0	1	0	0	3	3	0	0	0	1	1	0	1	2	3	0	0	0	0	1	0	0	2	2	0	0	0	1	1	0	1	1	2	0	0	0	0
Q9D819;Q4FK49;E9Q5Z3	Q9D819;Q4FK49;E9Q5Z3	8;8;6	8;8;6	8;8;6	Inorganic pyrophosphatase	Ppa1	>sp|Q9D819|IPYR_MOUSE Inorganic pyrophosphatase OS=Mus musculus GN=Ppa1 PE=1 SV=1;>tr|Q4FK49|Q4FK49_MOUSE Pyp protein OS=Mus musculus GN=Ppa1 PE=2 SV=1;>tr|E9Q5Z3|E9Q5Z3_MOUSE Inorganic pyrophosphatase OS=Mus musculus GN=Ppa1 PE=4 SV=1	3	8	8	8	2	3	1	1	1	8	8	5	4	2	3	0	1	1	4	6	4	4	2	3	1	1	1	8	8	5	4	2	3	0	1	1	4	6	4	4	2	3
Q9D8N0;Q4FZK2	Q9D8N0;Q4FZK2	13;13	13;13	13;13	Elongation factor 1-gamma	Eef1g	>sp|Q9D8N0|EF1G_MOUSE Elongation factor 1-gamma OS=Mus musculus GN=Eef1g PE=1 SV=3;>tr|Q4FZK2|Q4FZK2_MOUSE Eukaryotic translation elongation factor 1 gamma OS=Mus musculus GN=Eef1g PE=2 SV=1	2	13	13	13	7	8	2	3	1	11	11	12	12	5	5	3	2	2	9	9	12	12	7	8	2	3	1	11	11	12	12	5	5	3	2	2	9	9	12	12	7	8
Q9WUK4;Q4KL82	Q9WUK4;Q4KL82	4;4	4;4	4;4	Replication factor C subunit 2	Rfc2	>sp|Q9WUK4|RFC2_MOUSE Replication factor C subunit 2 OS=Mus musculus GN=Rfc2 PE=2 SV=1;>tr|Q4KL82|Q4KL82_MOUSE Replication factor C (Activator 1) 2 OS=Mus musculus GN=Rfc2 PE=2 SV=1	2	4	4	4	0	0	0	0	0	2	4	0	1	0	0	0	0	0	1	3	0	0	0	0	0	0	0	2	4	0	1	0	0	0	0	0	1	3	0	0	0	0
Q4PJX1-3;Q4PJX1-2;Q4PJX1	Q4PJX1-3;Q4PJX1-2;Q4PJX1	1;1;1	1;1;1	1;1;1	Protein odr-4 homolog	Odr4	>sp|Q4PJX1-3|ODR4_MOUSE Isoform 3 of Protein odr-4 homolog OS=Mus musculus GN=Odr4;>sp|Q4PJX1-2|ODR4_MOUSE Isoform 2 of Protein odr-4 homolog OS=Mus musculus GN=Odr4;>sp|Q4PJX1|ODR4_MOUSE Protein odr-4 homolog OS=Mus musculus GN=Odr4 PE=2 SV=2	3	1	1	1	0	0	0	0	0	1	0	0	0	0	0	0	0	0	0	0	0	0	0	0	0	0	0	1	0	0	0	0	0	0	0	0	0	0	0	0	0	0
Q4V9Z5-3;Q4V9Z5-2;Q4V9Z5	Q4V9Z5-3;Q4V9Z5-2;Q4V9Z5	8;8;7	8;8;7	8;8;7	Seizure 6-like protein 2	Sez6l2	>sp|Q4V9Z5-3|SE6L2_MOUSE Isoform 3 of Seizure 6-like protein 2 OS=Mus musculus GN=Sez6l2;>sp|Q4V9Z5-2|SE6L2_MOUSE Isoform 2 of Seizure 6-like protein 2 OS=Mus musculus GN=Sez6l2;>sp|Q4V9Z5|SE6L2_MOUSE Seizure 6-like protein 2 OS=Mus musculus GN=Sez6l2 PE=2	3	8	8	8	8	8	6	8	8	7	8	6	6	8	7	4	5	4	7	7	5	6	8	8	6	8	8	7	8	6	6	8	7	4	5	4	7	7	5	6	8	8
Q9JII6;Q540D7;B1AXW3	Q9JII6;Q540D7;B1AXW3	8;8;4	8;8;4	8;8;4	Alcohol dehydrogenase [NADP(+)]	Akr1a1	>sp|Q9JII6|AK1A1_MOUSE Alcohol dehydrogenase [NADP(+)] OS=Mus musculus GN=Akr1a1 PE=1 SV=3;>tr|Q540D7|Q540D7_MOUSE Aldehyde reductase OS=Mus musculus GN=Akr1a1 PE=2 SV=1;>tr|B1AXW3|B1AXW3_MOUSE Alcohol dehydrogenase [NADP(+)] (Fragment) OS=Mus musculus GN=	3	8	8	8	4	3	0	2	2	8	8	3	4	3	4	0	2	1	7	5	5	6	4	3	0	2	2	8	8	3	4	3	4	0	2	1	7	5	5	6	4	3
Q61239;Q541Z2	Q61239;Q541Z2	2;2	2;2	2;2	Protein farnesyltransferase/geranylgeranyltransferase type-1 subunit alpha	Fnta	>sp|Q61239|FNTA_MOUSE Protein farnesyltransferase/geranylgeranyltransferase type-1 subunit alpha OS=Mus musculus GN=Fnta PE=1 SV=1;>tr|Q541Z2|Q541Z2_MOUSE Putative uncharacterized protein OS=Mus musculus GN=Fnta PE=2 SV=1	2	2	2	2	0	0	0	0	0	0	2	1	1	0	0	0	0	0	0	0	0	1	0	0	0	0	0	0	2	1	1	0	0	0	0	0	0	0	0	1	0	0
Q921I9;Q542B0	Q921I9;Q542B0	3;3	3;3	3;3	Exosome complex component RRP41	Exosc4	>sp|Q921I9|EXOS4_MOUSE Exosome complex component RRP41 OS=Mus musculus GN=Exosc4 PE=2 SV=3;>tr|Q542B0|Q542B0_MOUSE Putative uncharacterized protein OS=Mus musculus GN=Exosc4 PE=2 SV=1	2	3	3	3	1	1	1	1	0	3	3	2	2	1	1	1	0	0	1	2	0	2	1	1	1	1	0	3	3	2	2	1	1	1	0	0	1	2	0	2	1	1
Q9Z1Q5;Q542F1	Q9Z1Q5;Q542F1	9;9	9;9	9;9	Chloride intracellular channel protein 1	Clic1	>sp|Q9Z1Q5|CLIC1_MOUSE Chloride intracellular channel protein 1 OS=Mus musculus GN=Clic1 PE=1 SV=3;>tr|Q542F1|Q542F1_MOUSE Chloride intracellular channel 1, isoform CRA_c OS=Mus musculus GN=Clic1 PE=2 SV=1	2	9	9	9	1	2	0	0	0	9	8	5	4	2	3	0	0	1	5	5	7	3	1	2	0	0	0	9	8	5	4	2	3	0	0	1	5	5	7	3	1	2
Q9Z2U0;Q542H2;Q9CWH6;B7ZMS4;F6ZKL1	Q9Z2U0;Q542H2;Q9CWH6;B7ZMS4	4;4;3;2;1	4;4;3;2;1	4;4;3;2;1	Proteasome subunit alpha type-7;Proteasome subunit alpha type;Proteasome subunit alpha type-7-like	Psma7;Psma8	>sp|Q9Z2U0|PSA7_MOUSE Proteasome subunit alpha type-7 OS=Mus musculus GN=Psma7 PE=1 SV=1;>tr|Q542H2|Q542H2_MOUSE Proteasome subunit alpha type OS=Mus musculus GN=Psma7 PE=2 SV=1;>sp|Q9CWH6|PSA7L_MOUSE Proteasome subunit alpha type-7-like OS=Mus musculus GN	5	4	4	4	2	2	1	0	0	4	4	3	3	2	2	1	0	0	2	2	4	3	2	2	1	0	0	4	4	3	3	2	2	1	0	0	2	2	4	3	2	2
Q64674;Q543H0	Q64674;Q543H0	3;3	3;3	3;3	Spermidine synthase	Srm	>sp|Q64674|SPEE_MOUSE Spermidine synthase OS=Mus musculus GN=Srm PE=2 SV=1;>tr|Q543H0|Q543H0_MOUSE MCG16662 OS=Mus musculus GN=Srm PE=2 SV=1	2	3	3	3	2	1	0	0	0	2	2	2	2	1	0	0	0	0	3	2	2	2	2	1	0	0	0	2	2	2	2	1	0	0	0	0	3	2	2	2	2	1
Q9WU84;Q543K2	Q9WU84;Q543K2	1;1	1;1	1;1	Copper chaperone for superoxide dismutase	Ccs	>sp|Q9WU84|CCS_MOUSE Copper chaperone for superoxide dismutase OS=Mus musculus GN=Ccs PE=1 SV=1;>tr|Q543K2|Q543K2_MOUSE Copper chaperone for superoxide dismutase, isoform CRA_d OS=Mus musculus GN=Ccs PE=2 SV=1	2	1	1	1	1	1	0	1	1	1	1	0	1	0	0	0	1	1	0	0	1	1	1	1	0	1	1	1	1	0	1	0	0	0	1	1	0	0	1	1	1	1
Q99K85;Q543K5;Q3U6K9;E9Q6P1	Q99K85;Q543K5;Q3U6K9	12;12;10;4	12;12;10;4	12;12;10;4	Phosphoserine aminotransferase	Psat1	>sp|Q99K85|SERC_MOUSE Phosphoserine aminotransferase OS=Mus musculus GN=Psat1 PE=1 SV=1;>tr|Q543K5|Q543K5_MOUSE Phosphoserine aminotransferase OS=Mus musculus GN=Psat1 PE=2 SV=1;>tr|Q3U6K9|Q3U6K9_MOUSE Phosphoserine aminotransferase OS=Mus musculus GN=Psat	4	12	12	12	6	5	0	0	1	12	11	10	10	5	6	0	0	2	7	9	10	9	6	5	0	0	1	12	11	10	10	5	6	0	0	2	7	9	10	9	6	5
Q9Z275;Q544Y3	Q9Z275;Q544Y3	2;2	2;2	2;2	Retinaldehyde-binding protein 1	Rlbp1	>sp|Q9Z275|RLBP1_MOUSE Retinaldehyde-binding protein 1 OS=Mus musculus GN=Rlbp1 PE=2 SV=3;>tr|Q544Y3|Q544Y3_MOUSE Retinaldehyde binding protein 1, isoform CRA_a OS=Mus musculus GN=Rlbp1 PE=2 SV=1	2	2	2	2	0	0	0	0	0	2	2	0	0	0	0	0	0	0	1	2	1	2	0	0	0	0	0	2	2	0	0	0	0	0	0	0	1	2	1	2	0	0
Q99020;Q544Z3;Q9D6G1;Q80XR6;Q20BD0	Q99020;Q544Z3;Q9D6G1;Q80XR6;Q20BD0	9;9;8;8;8	9;9;8;8;8	9;9;8;8;8	Heterogeneous nuclear ribonucleoprotein A/B	Hnrnpab	>sp|Q99020|ROAA_MOUSE Heterogeneous nuclear ribonucleoprotein A/B OS=Mus musculus GN=Hnrnpab PE=1 SV=1;>tr|Q544Z3|Q544Z3_MOUSE Heterogeneous nuclear ribonucleoprotein A/B OS=Mus musculus GN=Hnrnpab PE=2 SV=1;>tr|Q9D6G1|Q9D6G1_MOUSE Heterogeneous nuclear ri	5	9	9	9	3	3	5	1	0	9	8	6	4	4	2	3	0	0	7	6	6	5	3	3	5	1	0	9	8	6	4	4	2	3	0	0	7	6	6	5	3	3
Q62348;Q545E6	Q62348;Q545E6	6;6	6;6	6;6	Translin	Tsn	>sp|Q62348|TSN_MOUSE Translin OS=Mus musculus GN=Tsn PE=1 SV=1;>tr|Q545E6|Q545E6_MOUSE RNA-binding protein OS=Mus musculus GN=Tsn PE=2 SV=1	2	6	6	6	3	3	0	2	3	2	3	5	5	2	2	0	1	1	2	2	2	3	3	3	0	2	3	2	3	5	5	2	2	0	1	1	2	2	2	3	3	3
Q9Z2M7;Q545N8	Q9Z2M7;Q545N8	4;4	4;4	4;4	Phosphomannomutase 2	Pmm2	>sp|Q9Z2M7|PMM2_MOUSE Phosphomannomutase 2 OS=Mus musculus GN=Pmm2 PE=2 SV=1;>tr|Q545N8|Q545N8_MOUSE Phosphomannomutase 2 OS=Mus musculus GN=Pmm2 PE=2 SV=1	2	4	4	4	1	1	0	0	0	4	4	1	1	1	1	0	0	0	1	2	1	1	1	1	0	0	0	4	4	1	1	1	1	0	0	0	1	2	1	1	1	1
Q9D8E6;Q564E8	Q9D8E6;Q564E8	10;10	10;10	10;10	60S ribosomal protein L4	Rpl4	>sp|Q9D8E6|RL4_MOUSE 60S ribosomal protein L4 OS=Mus musculus GN=Rpl4 PE=1 SV=3;>tr|Q564E8|Q564E8_MOUSE Ribosomal protein L4 OS=Mus musculus GN=Rpl4 PE=2 SV=1	2	10	10	10	1	1	0	3	2	10	9	2	2	0	1	2	1	0	8	7	2	1	1	1	0	3	2	10	9	2	2	0	1	2	1	0	8	7	2	1	1	1
Q569Z5;Q569Z5-2;F8WHR6	Q569Z5;Q569Z5-2;F8WHR6	2;1;1	2;1;1	2;1;1	Probable ATP-dependent RNA helicase DDX46	Ddx46	>sp|Q569Z5|DDX46_MOUSE Probable ATP-dependent RNA helicase DDX46 OS=Mus musculus GN=Ddx46 PE=1 SV=2;>sp|Q569Z5-2|DDX46_MOUSE Isoform 2 of Probable ATP-dependent RNA helicase DDX46 OS=Mus musculus GN=Ddx46;>tr|F8WHR6|F8WHR6_MOUSE Probable ATP-dependent RNA	3	2	2	2	0	0	0	0	0	2	2	0	0	0	0	0	0	0	2	2	0	0	0	0	0	0	0	2	2	0	0	0	0	0	0	0	2	2	0	0	0	0
Q9CWU3;Q6P1F6;Q571J7;F6RV17;Q925E7;G3UZP6;Q6ZWR4-3;Q6ZWR4;Q6ZWR4-2	Q9CWU3;Q6P1F6;Q571J7	6;6;6;2;2;1;1;1;1	6;6;6;2;2;1;1;1;1	5;5;5;2;2;1;1;1;1	Serine/threonine-protein phosphatase 2A 55 kDa regulatory subunit B alpha isoform	Ppp2r2a	>tr|Q9CWU3|Q9CWU3_MOUSE MCG141011, isoform CRA_b OS=Mus musculus GN=Ppp2r2a PE=2 SV=1;>sp|Q6P1F6|2ABA_MOUSE Serine/threonine-protein phosphatase 2A 55 kDa regulatory subunit B alpha isoform OS=Mus musculus GN=Ppp2r2a PE=1 SV=1;>tr|Q571J7|Q571J7_MOUSE MCG14	9	6	6	5	0	0	0	0	0	6	6	5	6	0	0	0	0	0	6	4	3	4	0	0	0	0	0	6	6	5	6	0	0	0	0	0	6	4	3	4	0	0
Q8BG32;Q5BKQ9;G3UYI4;G3UYL3;F6Z0Q9;G3UYL8;G3UX15;G3UX67;G3UWV7;G3UZ33;G3UYH2;G3UXL5;G3UZ28;G3UWW7	Q8BG32;Q5BKQ9;G3UYI4;G3UYL3;F6Z0Q9	14;14;7;7;7;6;6;4;4;4;4;3;2;2	14;14;7;7;7;6;6;4;4;4;4;3;2;2	14;14;7;7;7;6;6;4;4;4;4;3;2;2	26S proteasome non-ATPase regulatory subunit 11	Psmd11	>sp|Q8BG32|PSD11_MOUSE 26S proteasome non-ATPase regulatory subunit 11 OS=Mus musculus GN=Psmd11 PE=1 SV=3;>tr|Q5BKQ9|Q5BKQ9_MOUSE MCG19050, isoform CRA_d OS=Mus musculus GN=Psmd11 PE=2 SV=1;>tr|G3UYI4|G3UYI4_MOUSE 26S proteasome non-ATPase regulatory subu	14	14	14	14	1	1	3	1	0	13	14	12	12	1	3	3	2	1	10	10	14	13	1	1	3	1	0	13	14	12	12	1	3	3	2	1	10	10	14	13	1	1
Q8K310;Q5BL18;Q6ZQ61	Q8K310;Q5BL18;Q6ZQ61	19;19;19	19;19;19	19;19;19	Matrin-3	Matr3	>sp|Q8K310|MATR3_MOUSE Matrin-3 OS=Mus musculus GN=Matr3 PE=1 SV=1;>tr|Q5BL18|Q5BL18_MOUSE Matrin 3 OS=Mus musculus GN=Matr3 PE=2 SV=1;>tr|Q6ZQ61|Q6ZQ61_MOUSE MCG121979, isoform CRA_c (Fragment) OS=Mus musculus GN=Matr3 PE=2 SV=1	3	19	19	19	5	5	3	2	4	17	19	6	7	2	4	4	2	4	15	14	4	7	5	5	3	2	4	17	19	6	7	2	4	4	2	4	15	14	4	7	5	5
Q9CR86;Q5M9P7	Q9CR86;Q5M9P7	4;4	4;4	4;4	Calcium-regulated heat stable protein 1	Carhsp1	>sp|Q9CR86|CHSP1_MOUSE Calcium-regulated heat stable protein 1 OS=Mus musculus GN=Carhsp1 PE=1 SV=1;>tr|Q5M9P7|Q5M9P7_MOUSE Calcium regulated heat stable protein 1 OS=Mus musculus GN=Carhsp1 PE=2 SV=1	2	4	4	4	2	2	0	0	0	4	4	1	1	1	2	0	0	0	1	2	0	0	2	2	0	0	0	4	4	1	1	1	2	0	0	0	1	2	0	0	2	2
Q5MJS3;E0CY01	Q5MJS3	17;3	17;3	16;3	Extracellular serine/threonine protein kinase FAM20C	Fam20c	>sp|Q5MJS3|DMP4_MOUSE Extracellular serine/threonine protein kinase Fam20C OS=Mus musculus GN=Fam20c PE=2 SV=1	2	17	17	16	15	14	9	10	11	13	14	15	15	14	13	7	8	13	13	10	14	15	15	14	9	10	11	13	14	15	15	14	13	7	8	13	13	10	14	15	14	13
Q5NCI0-2;Q6ZPP3;Q5NCI0	Q5NCI0-2;Q6ZPP3;Q5NCI0	2;2;2	2;2;2	2;2;2	Up-regulator of cell proliferation	Urgcp	>sp|Q5NCI0-2|URGCP_MOUSE Isoform 2 of Up-regulator of cell proliferation OS=Mus musculus GN=Urgcp;>tr|Q6ZPP3|Q6ZPP3_MOUSE MKIAA1507 protein (Fragment) OS=Mus musculus GN=Urgcp PE=2 SV=1;>sp|Q5NCI0|URGCP_MOUSE Up-regulator of cell proliferation OS=Mus muscu	3	2	2	2	0	0	0	0	0	2	2	0	0	0	0	0	0	0	0	1	0	0	0	0	0	0	0	2	2	0	0	0	0	0	0	0	0	1	0	0	0	0
Q5PRF0	Q5PRF0	1	1	1	HEAT repeat-containing protein 5A	Heatr5a	>sp|Q5PRF0|HTR5A_MOUSE HEAT repeat-containing protein 5A OS=Mus musculus GN=Heatr5a PE=2 SV=2	1	1	1	1	0	0	0	0	0	1	1	0	0	0	0	0	0	0	0	0	0	0	0	0	0	0	0	1	1	0	0	0	0	0	0	0	0	0	0	0	0	0
Q5SNZ0-3;Q5SNZ0-2;Q5SNZ0;F6R1B7;E9Q052	Q5SNZ0-3;Q5SNZ0-2;Q5SNZ0;F6R1B7	13;13;13;8;6	13;13;13;8;6	13;13;13;8;6	Girdin	Ccdc88a	>sp|Q5SNZ0-3|GRDN_MOUSE Isoform 3 of Girdin OS=Mus musculus GN=Ccdc88a;>sp|Q5SNZ0-2|GRDN_MOUSE Isoform 2 of Girdin OS=Mus musculus GN=Ccdc88a;>sp|Q5SNZ0|GRDN_MOUSE Girdin OS=Mus musculus GN=Ccdc88a PE=1 SV=2;>tr|F6R1B7|F6R1B7_MOUSE Girdin (Fragment) OS=Mus	5	13	13	13	0	3	0	2	2	12	12	6	6	2	3	1	3	4	6	8	5	3	0	3	0	2	2	12	12	6	6	2	3	1	3	4	6	8	5	3	0	3
Q61937;Q5SQB7;Q9DAY9;Q5SQB0;Q5SQB5;E9Q5T3	Q61937;Q5SQB7;Q9DAY9;Q5SQB0;Q5SQB5;E9Q5T3	10;10;9;9;9;7	10;10;9;9;9;7	10;10;9;9;9;7	Nucleophosmin	Npm1;Gm5611	>sp|Q61937|NPM_MOUSE Nucleophosmin OS=Mus musculus GN=Npm1 PE=1 SV=1;>tr|Q5SQB7|Q5SQB7_MOUSE MCG68069 OS=Mus musculus GN=Npm1 PE=2 SV=1;>tr|Q9DAY9|Q9DAY9_MOUSE Nucleophosmin OS=Mus musculus GN=Npm1 PE=2 SV=1;>tr|Q5SQB0|Q5SQB0_MOUSE Nucleophosmin OS=Mus mus	6	10	10	10	0	2	1	2	2	7	8	4	4	1	2	1	1	2	3	5	6	7	0	2	1	2	2	7	8	4	4	1	2	1	1	2	3	5	6	7	0	2
Q5SQX6;F6QD74;E9Q594;E9Q245;G3UZI5	Q5SQX6;F6QD74;E9Q594;E9Q245	35;30;30;23;2	35;30;30;23;2	18;17;17;11;0	Cytoplasmic FMR1-interacting protein 2	Cyfip2	>sp|Q5SQX6|CYFP2_MOUSE Cytoplasmic FMR1-interacting protein 2 OS=Mus musculus GN=Cyfip2 PE=1 SV=2;>tr|F6QD74|F6QD74_MOUSE Cytoplasmic FMR1-interacting protein 2 (Fragment) OS=Mus musculus GN=Cyfip2 PE=4 SV=1;>tr|E9Q594|E9Q594_MOUSE Cytoplasmic FMR1-interac	5	35	35	18	0	3	3	2	1	33	31	12	15	3	5	0	3	3	28	26	12	14	0	3	3	2	1	33	31	12	15	3	5	0	3	3	28	26	12	14	0	1
Q9D4H1;Q5SUZ6	Q9D4H1;Q5SUZ6	8;8	8;8	8;8	Exocyst complex component 2	Exoc2	>sp|Q9D4H1|EXOC2_MOUSE Exocyst complex component 2 OS=Mus musculus GN=Exoc2 PE=1 SV=1;>tr|Q5SUZ6|Q5SUZ6_MOUSE Exocyst complex component 2 OS=Mus musculus GN=Exoc2 PE=2 SV=1	2	8	8	8	0	0	0	1	0	7	7	2	3	0	0	0	0	1	5	5	3	2	0	0	0	1	0	7	7	2	3	0	0	0	0	1	5	5	3	2	0	0
Q5SVF9;Q8BKT7;E9PUX6;Q5SVF8	Q5SVF9;Q8BKT7	3;3;1;1	3;3;1;1	3;3;1;1	THO complex subunit 5 homolog	Thoc5	>tr|Q5SVF9|Q5SVF9_MOUSE THO complex 5 OS=Mus musculus GN=Thoc5 PE=2 SV=1;>sp|Q8BKT7|THOC5_MOUSE THO complex subunit 5 homolog OS=Mus musculus GN=Thoc5 PE=1 SV=2	4	3	3	3	0	0	0	0	0	1	3	0	0	0	0	0	0	0	2	1	0	0	0	0	0	0	0	1	3	0	0	0	0	0	0	0	2	1	0	0	0	0
Q5SVX2;Q9D0R4;Q5SVX3	Q5SVX2;Q9D0R4;Q5SVX3	1;1;1	1;1;1	1;1;1	Probable ATP-dependent RNA helicase DDX56	Ddx56	>tr|Q5SVX2|Q5SVX2_MOUSE DEAD (Asp-Glu-Ala-Asp) box polypeptide 56 (Fragment) OS=Mus musculus GN=Ddx56 PE=2 SV=1;>sp|Q9D0R4|DDX56_MOUSE Probable ATP-dependent RNA helicase DDX56 OS=Mus musculus GN=Ddx56 PE=2 SV=1;>tr|Q5SVX3|Q5SVX3_MOUSE DEAD (Asp-Glu-Ala-As	3	1	1	1	1	1	0	0	0	1	1	0	1	0	1	0	0	0	1	0	1	0	1	1	0	0	0	1	1	0	1	0	1	0	0	0	1	0	1	0	1	1
Q9CQG2-2;Q9CQG2;Q5SW15	Q9CQG2-2;Q9CQG2;Q5SW15	1;1;1	1;1;1	1;1;1	Methyltransferase-like protein 16	Mettl16	>sp|Q9CQG2-2|MET16_MOUSE Isoform 2 of Methyltransferase-like protein 16 OS=Mus musculus GN=Mettl16;>sp|Q9CQG2|MET16_MOUSE Methyltransferase-like protein 16 OS=Mus musculus GN=Mettl16 PE=1 SV=1;>tr|Q5SW15|Q5SW15_MOUSE Methyltransferase 10 domain containing	3	1	1	1	0	0	0	0	0	1	1	1	0	0	0	0	0	0	0	0	0	0	0	0	0	0	0	1	1	1	0	0	0	0	0	0	0	0	0	0	0	0
Q5SW19;Q5SW19-2;Q5SW19-3	Q5SW19;Q5SW19-2;Q5SW19-3	2;1;1	2;1;1	2;1;1	Clustered mitochondria protein homolog	Cluh	>sp|Q5SW19|K0664_MOUSE Protein KIAA0664 OS=Mus musculus GN=Kiaa0664 PE=2 SV=2;>sp|Q5SW19-2|K0664_MOUSE Isoform 2 of Protein KIAA0664 OS=Mus musculus GN=Kiaa0664;>sp|Q5SW19-3|K0664_MOUSE Isoform 3 of Protein KIAA0664 OS=Mus musculus GN=Kiaa0664	3	2	2	2	0	0	0	0	0	1	2	0	0	0	0	0	0	0	1	2	0	0	0	0	0	0	0	1	2	0	0	0	0	0	0	0	1	2	0	0	0	0
Q5SW88;Q5SW87;Q5SW86	Q5SW88;Q5SW87	8;7;3	1;1;1	0;0;0		Rab1	>tr|Q5SW88|Q5SW88_MOUSE Protein Rab1 OS=Mus musculus GN=Rab1 PE=2 SV=1;>tr|Q5SW87|Q5SW87_MOUSE Protein Rab1 OS=Mus musculus GN=Rab1 PE=2 SV=1	3	8	1	0	3	4	2	2	3	8	8	4	6	2	3	3	1	1	7	7	5	5	0	0	0	0	0	1	1	0	0	0	0	0	0	0	1	1	0	0	0	0
Q5SWD9-2;Q5SWD9	Q5SWD9-2;Q5SWD9	2;2	2;2	2;2	Pre-rRNA-processing protein TSR1 homolog	Tsr1	>sp|Q5SWD9-2|TSR1_MOUSE Isoform 2 of Pre-rRNA-processing protein TSR1 homolog OS=Mus musculus GN=Tsr1;>sp|Q5SWD9|TSR1_MOUSE Pre-rRNA-processing protein TSR1 homolog OS=Mus musculus GN=Tsr1 PE=2 SV=1	2	2	2	2	1	1	0	0	0	2	2	0	1	1	1	0	0	0	0	1	1	1	1	1	0	0	0	2	2	0	1	1	1	0	0	0	0	1	1	1	1	1
Q8R574;Q5SWZ0	Q8R574;Q5SWZ0	3;3	3;3	3;3	Phosphoribosyl pyrophosphate synthase-associated protein 2	Prpsap2	>sp|Q8R574|KPRB_MOUSE Phosphoribosyl pyrophosphate synthase-associated protein 2 OS=Mus musculus GN=Prpsap2 PE=1 SV=1;>tr|Q5SWZ0|Q5SWZ0_MOUSE Phosphoribosyl pyrophosphate synthetase-associated protein 2 OS=Mus musculus GN=Prpsap2 PE=2 SV=1	2	3	3	3	0	0	0	0	0	0	1	0	0	0	0	0	0	0	2	3	1	0	0	0	0	0	0	0	1	0	0	0	0	0	0	0	2	3	1	0	0	0
Q8R2W9;Q5SXA7;F7A795;Q8K4K6-2;Q543J7;Q8K4K6	Q8R2W9;Q5SXA7;F7A795;Q8K4K6-2;Q543J7;Q8K4K6	2;2;1;1;1;1	2;2;1;1;1;1	2;2;1;1;1;1	Pantothenate kinase 3;Pantothenate kinase 1	Pank3;Pank1	>sp|Q8R2W9|PANK3_MOUSE Pantothenate kinase 3 OS=Mus musculus GN=Pank3 PE=2 SV=1;>tr|Q5SXA7|Q5SXA7_MOUSE Pantothenate kinase 3 OS=Mus musculus GN=Pank3 PE=2 SV=1;>tr|F7A795|F7A795_MOUSE Pantothenate kinase 1 OS=Mus musculus GN=Pank1 PE=4 SV=1;>sp|Q8K4K6-2|P	6	2	2	2	0	0	0	0	0	2	1	0	0	0	0	0	0	0	0	0	0	0	0	0	0	0	0	2	1	0	0	0	0	0	0	0	0	0	0	0	0	0
Q8R2Y8;Q5SXR0	Q8R2Y8;Q5SXR0	2;2	2;2	2;2	Peptidyl-tRNA hydrolase 2, mitochondrial	Ptrh2	>sp|Q8R2Y8|PTH2_MOUSE Peptidyl-tRNA hydrolase 2, mitochondrial OS=Mus musculus GN=Ptrh2 PE=2 SV=1;>tr|Q5SXR0|Q5SXR0_MOUSE Peptidyl-tRNA hydrolase 2 OS=Mus musculus GN=Ptrh2 PE=2 SV=1	2	2	2	2	1	1	1	0	1	2	2	2	1	2	1	0	0	1	1	1	2	2	1	1	1	0	1	2	2	2	1	2	1	0	0	1	1	1	2	2	1	1
Q68FD5;Q5SXR6;E9Q434;F6Z1R4	Q68FD5;Q5SXR6	68;68;8;6	68;68;8;6	68;68;8;6	Clathrin heavy chain 1	Cltc	>sp|Q68FD5|CLH_MOUSE Clathrin heavy chain 1 OS=Mus musculus GN=Cltc PE=1 SV=3;>tr|Q5SXR6|Q5SXR6_MOUSE Clathrin heavy chain 1 OS=Mus musculus GN=Cltc PE=2 SV=1	4	68	68	68	16	24	11	8	13	65	62	37	39	21	26	7	13	8	61	58	38	33	16	24	11	8	13	65	62	37	39	21	26	7	13	8	61	58	38	33	16	24
Q5XJY5	Q5XJY5	6	6	6	Coatomer subunit delta	Arcn1	>sp|Q5XJY5|COPD_MOUSE Coatomer subunit delta OS=Mus musculus GN=Arcn1 PE=2 SV=2	1	6	6	6	0	0	0	1	1	5	5	4	3	0	0	1	0	0	2	4	3	3	0	0	0	1	1	5	5	4	3	0	0	1	0	0	2	4	3	3	0	0
Q60596	Q60596	1	1	1	DNA repair protein XRCC1	Xrcc1	>sp|Q60596|XRCC1_MOUSE DNA repair protein XRCC1 OS=Mus musculus GN=Xrcc1 PE=1 SV=2	1	1	1	1	0	0	0	0	0	1	1	1	0	0	0	0	0	0	0	1	0	0	0	0	0	0	0	1	1	1	0	0	0	0	0	0	0	1	0	0	0	0
Q60597;Q60597-3;Q60597-2;Q60597-4;E9Q1C6;Q5SVY0;Q5SVY1	Q60597;Q60597-3;Q60597-2;Q60597-4	23;23;22;22;7;2;1	23;23;22;22;7;2;1	15;15;14;14;6;2;1	2-oxoglutarate dehydrogenase, mitochondrial	Ogdh	>sp|Q60597|ODO1_MOUSE 2-oxoglutarate dehydrogenase, mitochondrial OS=Mus musculus GN=Ogdh PE=1 SV=3;>sp|Q60597-3|ODO1_MOUSE Isoform 3 of 2-oxoglutarate dehydrogenase, mitochondrial OS=Mus musculus GN=Ogdh;>sp|Q60597-2|ODO1_MOUSE Isoform 2 of 2-oxoglutarate	7	23	23	15	3	2	1	2	3	23	21	2	2	3	3	1	2	1	18	20	4	3	3	2	1	2	3	23	21	2	2	3	3	1	2	1	18	20	4	3	2	1
Q60668-3;Q60668;F6ZV59;Q60668-4;G5E8G0;Q60668-2;G3X9W0;E9Q5B6;F6SHF3;F7A465	Q60668-3;Q60668;F6ZV59;Q60668-4;G5E8G0;Q60668-2;G3X9W0	10;10;7;7;7;7;7;4;4;2	10;10;7;7;7;7;7;4;4;2	9;9;6;6;6;6;6;3;4;2	Heterogeneous nuclear ribonucleoprotein D0	Hnrnpd	>sp|Q60668-3|HNRPD_MOUSE Isoform 3 of Heterogeneous nuclear ribonucleoprotein D0 OS=Mus musculus GN=Hnrnpd;>sp|Q60668|HNRPD_MOUSE Heterogeneous nuclear ribonucleoprotein D0 OS=Mus musculus GN=Hnrnpd PE=1 SV=2;>tr|F6ZV59|F6ZV59_MOUSE Heterogeneous nuclear r	10	10	10	9	4	6	4	1	3	9	9	6	4	5	6	1	3	2	8	9	7	6	4	6	4	1	3	9	9	6	4	5	6	1	3	2	8	9	7	6	3	5
Q60749;Q9WU01-2;Q9WU01	Q60749	5;2;2	5;2;2	5;2;2	KH domain-containing, RNA-binding, signal transduction-associated protein 1	Khdrbs1	>sp|Q60749|KHDR1_MOUSE KH domain-containing, RNA-binding, signal transduction-associated protein 1 OS=Mus musculus GN=Khdrbs1 PE=1 SV=2	3	5	5	5	2	3	2	2	2	5	5	4	3	2	2	3	2	2	4	3	3	3	2	3	2	2	2	5	5	4	3	2	2	3	2	2	4	3	3	3	2	3
Q60790	Q60790	2	2	2	Ras GTPase-activating protein 3	Rasa3	>sp|Q60790|RASA3_MOUSE Ras GTPase-activating protein 3 OS=Mus musculus GN=Rasa3 PE=1 SV=2	1	2	2	2	0	0	0	0	0	0	2	0	0	0	0	0	0	0	0	0	0	0	0	0	0	0	0	0	2	0	0	0	0	0	0	0	0	0	0	0	0	0
Q60841-3;Q60841-2;Q60841	Q60841-3;Q60841-2;Q60841	18;18;18	18;18;18	18;18;18	Reelin	Reln	>sp|Q60841-3|RELN_MOUSE Isoform 3 of Reelin OS=Mus musculus GN=Reln;>sp|Q60841-2|RELN_MOUSE Isoform 2 of Reelin OS=Mus musculus GN=Reln;>sp|Q60841|RELN_MOUSE Reelin OS=Mus musculus GN=Reln PE=1 SV=3	3	18	18	18	13	14	10	13	12	14	15	16	16	12	11	9	11	12	15	14	15	14	13	14	10	13	12	14	15	16	16	12	11	9	11	12	15	14	15	14	13	14
Q61035;G5E823;Q99KK9	Q61035	3;1;1	3;1;1	3;1;1	Histidine--tRNA ligase, cytoplasmic	Hars	>sp|Q61035|SYHC_MOUSE Histidine--tRNA ligase, cytoplasmic OS=Mus musculus GN=Hars PE=2 SV=2	3	3	3	3	0	0	0	0	1	2	2	2	2	0	0	0	0	0	0	1	2	3	0	0	0	0	1	2	2	2	2	0	0	0	0	0	0	1	2	3	0	0
Q61081	Q61081	2	2	2	Hsp90 co-chaperone Cdc37	Cdc37	>sp|Q61081|CDC37_MOUSE Hsp90 co-chaperone Cdc37 OS=Mus musculus GN=Cdc37 PE=2 SV=1	1	2	2	2	0	0	0	0	0	2	1	2	1	0	0	0	0	0	0	0	2	2	0	0	0	0	0	2	1	2	1	0	0	0	0	0	0	0	2	2	0	0
Q61112;Q61112-2	Q61112;Q61112-2	4;2	4;2	4;2	45 kDa calcium-binding protein	Sdf4	>sp|Q61112|CAB45_MOUSE 45 kDa calcium-binding protein OS=Mus musculus GN=Sdf4 PE=2 SV=1;>sp|Q61112-2|CAB45_MOUSE Isoform 2 of 45 kDa calcium-binding protein OS=Mus musculus GN=Sdf4	2	4	4	4	2	1	1	1	0	2	2	3	3	0	0	1	0	1	0	1	4	4	2	1	1	1	0	2	2	3	3	0	0	1	0	1	0	1	4	4	2	1
Q61171;D3Z4A4	Q61171;D3Z4A4	9;7	9;7	9;7	Peroxiredoxin-2	Prdx2	>sp|Q61171|PRDX2_MOUSE Peroxiredoxin-2 OS=Mus musculus GN=Prdx2 PE=1 SV=3;>tr|D3Z4A4|D3Z4A4_MOUSE Peroxiredoxin-2 (Fragment) OS=Mus musculus GN=Prdx2 PE=4 SV=1	2	9	9	9	8	8	2	4	6	7	6	8	9	5	6	3	5	6	6	6	6	8	8	8	2	4	6	7	6	8	9	5	6	3	5	6	6	6	6	8	8	8
Q61176	Q61176	2	2	2	Arginase-1	Arg1	>sp|Q61176|ARGI1_MOUSE Arginase-1 OS=Mus musculus GN=Arg1 PE=1 SV=1	1	2	2	2	0	0	1	1	0	2	1	2	2	1	1	0	0	0	1	1	2	2	0	0	1	1	0	2	1	2	2	1	1	0	0	0	1	1	2	2	0	0
Q61200	Q61200	2	2	2	Neurexophilin-1	Nxph1	>sp|Q61200|NXPH1_MOUSE Neurexophilin-1 OS=Mus musculus GN=Nxph1 PE=2 SV=2	1	2	2	2	1	1	0	0	0	1	1	1	1	1	0	0	1	1	0	0	1	2	1	1	0	0	0	1	1	1	1	1	0	0	1	1	0	0	1	2	1	1
Q61220	Q61220	27	1	1	Protein kinase C-binding protein NELL2	Nell2	>sp|Q61220|NELL2_MOUSE Protein kinase C-binding protein NELL2 OS=Mus musculus GN=Nell2 PE=2 SV=2	1	27	1	1	25	24	20	15	14	20	19	22	20	25	24	21	19	18	20	21	22	21	1	0	0	0	0	0	0	0	0	1	0	0	0	0	0	0	0	0	1	0
Q61361	Q61361	18	18	18	Brevican core protein	Bcan	>sp|Q61361|PGCB_MOUSE Brevican core protein OS=Mus musculus GN=Bcan PE=1 SV=2	1	18	18	18	10	10	12	8	7	9	5	16	13	10	10	6	9	9	10	4	16	12	10	10	12	8	7	9	5	16	13	10	10	6	9	9	10	4	16	12	10	10
Q61466-2;Q61466	Q61466-2;Q61466	1;1	1;1	1;1	SWI/SNF-related matrix-associated actin-dependent regulator of chromatin subfamily D member 1	Smarcd1	>sp|Q61466-2|SMRD1_MOUSE Isoform 1 of SWI/SNF-related matrix-associated actin-dependent regulator of chromatin subfamily D member 1 OS=Mus musculus GN=Smarcd1;>sp|Q61466|SMRD1_MOUSE SWI/SNF-related matrix-associated actin-dependent regulator of chromatin s	2	1	1	1	0	0	0	0	0	1	0	0	1	0	0	0	0	0	1	0	0	0	0	0	0	0	0	1	0	0	1	0	0	0	0	0	1	0	0	0	0	0
Q61482;Q06335;Q60709;Q06335-2;E9PVK2;E9PUY3;E9Q2B5	Q61482;Q06335;Q60709;Q06335-2;E9PVK2	20;19;18;17;14;8;3	19;18;17;16;13;7;3	19;18;17;16;13;7;3	Amyloid-like protein 2	Aplp2	>tr|Q61482|Q61482_MOUSE Amyloid-like protein 2 OS=Mus musculus GN=Aplp2 PE=2 SV=1;>sp|Q06335|APLP2_MOUSE Amyloid-like protein 2 OS=Mus musculus GN=Aplp2 PE=1 SV=4;>tr|Q60709|Q60709_MOUSE Amyloid-like protein 2 OS=Mus musculus GN=Aplp2 PE=2 SV=1;>sp|Q06335-	7	20	19	19	13	14	10	11	13	15	16	20	18	14	12	10	11	10	15	14	20	18	12	13	9	10	12	14	15	19	17	13	11	9	10	9	14	13	19	17	12	13
Q61584-2;Q61584-5;Q61584-6;Q61584-4;Q61584-7;Q61584-3;Q61584;E9PVJ4;F7BNV1;F8WH60;F8WHA2;F6YLE3;F6R9D8	Q61584-2;Q61584-5;Q61584-6;Q61584-4;Q61584-7;Q61584-3;Q61584;E9PVJ4;F7BNV1;F8WH60;F8WHA2;F6YLE3;F6R9D8	3;3;3;3;3;3;3;2;2;2;2;2;2	3;3;3;3;3;3;3;2;2;2;2;2;2	2;2;2;2;2;2;2;1;1;1;1;1;1	Fragile X mental retardation syndrome-related protein 1	Fxr1	>sp|Q61584-2|FXR1_MOUSE Isoform A of Fragile X mental retardation syndrome-related protein 1 OS=Mus musculus GN=Fxr1;>sp|Q61584-5|FXR1_MOUSE Isoform D of Fragile X mental retardation syndrome-related protein 1 OS=Mus musculus GN=Fxr1;>sp|Q61584-6|FXR1_MOUS	13	3	3	2	1	1	0	1	1	3	3	1	2	1	1	0	0	2	2	1	1	1	1	1	0	1	1	3	3	1	2	1	1	0	0	2	2	1	1	1	1	1
Q61592	Q61592	2	2	2	Growth arrest-specific protein 6	Gas6	>sp|Q61592|GAS6_MOUSE Growth arrest-specific protein 6 OS=Mus musculus GN=Gas6 PE=2 SV=2	1	2	2	2	0	0	0	0	0	0	0	1	2	0	0	0	0	0	0	0	2	2	0	0	0	0	0	0	0	1	2	0	0	0	0	0	0	0	2	2	0	0
Q61598-2;Q61598;B7FAU8	Q61598-2;Q61598	13;13;1	13;13;1	8;8;0	Rab GDP dissociation inhibitor beta	Gdi2	>sp|Q61598-2|GDIB_MOUSE Isoform 2 of Rab GDP dissociation inhibitor beta OS=Mus musculus GN=Gdi2;>sp|Q61598|GDIB_MOUSE Rab GDP dissociation inhibitor beta OS=Mus musculus GN=Gdi2 PE=1 SV=1	3	13	13	8	5	6	1	5	5	7	10	9	10	4	5	2	1	2	7	6	6	9	5	6	1	5	5	7	10	9	10	4	5	2	1	2	7	6	6	9	4	4
Q61655;Q8R3C7;Q8BZY3;Q9QY15-2;Q9QY15	Q61655;Q8R3C7;Q8BZY3	5;4;4;1;1	5;4;4;1;1	5;4;4;1;1	ATP-dependent RNA helicase DDX19A	Ddx19a;Ddx19b	>sp|Q61655|DD19A_MOUSE ATP-dependent RNA helicase DDX19A OS=Mus musculus GN=Ddx19a PE=2 SV=2;>tr|Q8R3C7|Q8R3C7_MOUSE DEAD (Asp-Glu-Ala-Asp) box polypeptide 19b OS=Mus musculus GN=Ddx19b PE=2 SV=1;>tr|Q8BZY3|Q8BZY3_MOUSE Protein Ddx19b OS=Mus musculus GN=Dd	5	5	5	5	0	0	0	0	0	5	4	1	2	0	0	0	0	0	3	3	1	1	0	0	0	0	0	5	4	1	2	0	0	0	0	0	3	3	1	1	0	0
Q61656;Q8BTS0;B1ARB9;B1ARC0;B1ARB8	Q61656;Q8BTS0	27;27;8;7;5	27;27;8;7;5	19;19;7;7;5	Probable ATP-dependent RNA helicase DDX5	Ddx5	>sp|Q61656|DDX5_MOUSE Probable ATP-dependent RNA helicase DDX5 OS=Mus musculus GN=Ddx5 PE=1 SV=2;>tr|Q8BTS0|Q8BTS0_MOUSE DEAD (Asp-Glu-Ala-Asp) box polypeptide 5 OS=Mus musculus GN=Ddx5 PE=2 SV=1	5	27	27	19	10	7	5	3	6	24	27	10	13	4	5	7	2	6	21	22	9	11	10	7	5	3	6	24	27	10	13	4	5	7	2	6	21	22	9	11	6	5
Q61686;D3Z0U2	Q61686	6;1	6;1	6;1	Chromobox protein homolog 5	Cbx5	>sp|Q61686|CBX5_MOUSE Chromobox protein homolog 5 OS=Mus musculus GN=Cbx5 PE=1 SV=1	2	6	6	6	0	0	0	0	0	4	5	3	6	1	1	0	0	0	2	3	2	5	0	0	0	0	0	4	5	3	6	1	1	0	0	0	2	3	2	5	0	0
Q61687	Q61687	5	5	5	Transcriptional regulator ATRX	Atrx	>sp|Q61687|ATRX_MOUSE Transcriptional regulator ATRX OS=Mus musculus GN=Atrx PE=1 SV=3	1	5	5	5	0	0	0	0	0	5	5	1	2	2	1	0	1	2	3	5	1	0	0	0	0	0	0	5	5	1	2	2	1	0	1	2	3	5	1	0	0	0
Q61990-3;Q61990;Q61990-2;E9Q7D8;G5E916;F7A4C5;P57722-2;P57722	Q61990-3;Q61990;Q61990-2	7;7;6;3;3;3;3;3	5;5;4;1;1;1;1;1	5;5;4;1;1;1;1;1	Poly(rC)-binding protein 2	Pcbp2	>sp|Q61990-3|PCBP2_MOUSE Isoform 3 of Poly(rC)-binding protein 2 OS=Mus musculus GN=Pcbp2;>sp|Q61990|PCBP2_MOUSE Poly(rC)-binding protein 2 OS=Mus musculus GN=Pcbp2 PE=1 SV=1;>sp|Q61990-2|PCBP2_MOUSE Isoform 2 of Poly(rC)-binding protein 2 OS=Mus musculus	8	7	5	5	2	4	3	1	1	7	7	7	7	1	3	2	1	0	6	6	7	7	2	2	1	1	1	5	5	5	5	1	1	1	1	0	4	4	5	5	2	2
Q62245;Q02384	Q62245	12;2	12;2	12;2	Son of sevenless homolog 1	Sos1	>sp|Q62245|SOS1_MOUSE Son of sevenless homolog 1 OS=Mus musculus GN=Sos1 PE=1 SV=2	2	12	12	12	1	1	2	0	0	11	10	2	4	1	2	3	0	1	7	5	2	1	1	1	2	0	0	11	10	2	4	1	2	3	0	1	7	5	2	1	1	1
Q62261-2;Q62261	Q62261-2;Q62261	22;22	18;18	18;18	Spectrin beta chain, non-erythrocytic 1	Sptbn1	>sp|Q62261-2|SPTB2_MOUSE Isoform 2 of Spectrin beta chain, brain 1 OS=Mus musculus GN=Sptbn1;>sp|Q62261|SPTB2_MOUSE Spectrin beta chain, brain 1 OS=Mus musculus GN=Sptbn1 PE=1 SV=2	2	22	18	18	4	5	4	6	7	15	18	17	15	4	6	4	4	7	12	13	16	14	4	4	2	4	5	13	15	13	12	4	6	2	2	6	11	12	12	11	4	4
Q62356	Q62356	11	11	11	Follistatin-related protein 1	Fstl1	>sp|Q62356|FSTL1_MOUSE Follistatin-related protein 1 OS=Mus musculus GN=Fstl1 PE=1 SV=2	1	11	11	11	9	9	5	6	8	10	5	10	10	6	7	3	7	8	4	8	11	10	9	9	5	6	8	10	5	10	10	6	7	3	7	8	4	8	11	10	9	9
Q62383	Q62383	18	18	18	Transcription elongation factor SPT6	Supt6h	>sp|Q62383|SPT6H_MOUSE Transcription elongation factor SPT6 OS=Mus musculus GN=Supt6h PE=1 SV=2	1	18	18	18	1	3	1	2	1	17	17	1	4	2	2	0	1	2	16	15	2	2	1	3	1	2	1	17	17	1	4	2	2	0	1	2	16	15	2	2	1	3
Q64514-2;Q64514	Q64514-2;Q64514	15;15	15;15	15;15	Tripeptidyl-peptidase 2	Tpp2	>sp|Q64514-2|TPP2_MOUSE Isoform Short of Tripeptidyl-peptidase 2 OS=Mus musculus GN=Tpp2;>sp|Q64514|TPP2_MOUSE Tripeptidyl-peptidase 2 OS=Mus musculus GN=Tpp2 PE=2 SV=3	2	15	15	15	1	0	1	0	1	12	12	6	4	0	0	1	0	0	9	11	6	5	1	0	1	0	1	12	12	6	4	0	0	1	0	0	9	11	6	5	1	0
Q64687;F6XML4	Q64687;F6XML4	5;4	5;4	5;4	Alpha-N-acetylneuraminide alpha-2,8-sialyltransferase	St8sia1	>sp|Q64687|SIA8A_MOUSE Alpha-N-acetylneuraminide alpha-2,8-sialyltransferase OS=Mus musculus GN=St8sia1 PE=1 SV=2;>tr|F6XML4|F6XML4_MOUSE Alpha-N-acetylneuraminide alpha-2,8-sialyltransferase OS=Mus musculus GN=St8sia1 PE=4 SV=1	2	5	5	5	4	4	4	4	4	3	4	2	5	3	3	3	5	5	2	4	4	4	4	4	4	4	4	3	4	2	5	3	3	3	5	5	2	4	4	4	4	4
Q64737;Q64737-2;Q3TH49;D6RCG1	Q64737	7;2;2;1	7;2;2;1	7;2;2;1	Trifunctional purine biosynthetic protein adenosine-3;Phosphoribosylamine--glycine ligase;Phosphoribosylformylglycinamidine cyclo-ligase;Phosphoribosylglycinamide formyltransferase	Gart	>sp|Q64737|PUR2_MOUSE Trifunctional purine biosynthetic protein adenosine-3 OS=Mus musculus GN=Gart PE=2 SV=3	4	7	7	7	1	1	0	0	1	5	6	1	2	1	2	0	0	0	3	5	2	1	1	1	0	0	1	5	6	1	2	1	2	0	0	0	3	5	2	1	1	1
Q66JV4;Q80YR9;Q66JV4-2	Q66JV4;Q80YR9;Q66JV4-2	2;2;1	2;2;1	2;2;1	RNA-binding protein 12B-B;RNA-binding protein 12B-A	Rbm12b2;Rbm12b1	>sp|Q66JV4|R12BB_MOUSE RNA-binding protein 12B-B OS=Mus musculus GN=Rbm12bb PE=1 SV=2;>sp|Q80YR9|R12BA_MOUSE RNA-binding protein 12B-A OS=Mus musculus GN=Rbm12ba PE=1 SV=2;>sp|Q66JV4-2|R12BB_MOUSE Isoform 2 of RNA-binding protein 12B-B OS=Mus musculus GN=R	3	2	2	2	0	0	1	0	0	1	2	0	0	0	0	0	0	0	0	1	0	0	0	0	1	0	0	1	2	0	0	0	0	0	0	0	0	1	0	0	0	0
Q68FG2;P15508;E9Q5I4;E9Q397;Q3UGX2	Q68FG2	29;1;1;1;1	29;1;1;1;1	25;0;0;0;0		Sptbn2	>tr|Q68FG2|Q68FG2_MOUSE Protein Spnb3 OS=Mus musculus GN=Spnb3 PE=2 SV=1	5	29	29	25	2	6	3	4	5	23	27	12	16	2	3	4	4	5	21	20	13	14	2	6	3	4	5	23	27	12	16	2	3	4	4	5	21	20	13	14	2	5
Q8K1R7;Q69Z43	Q8K1R7;Q69Z43	3;3	3;3	3;3	Serine/threonine-protein kinase Nek9	Nek9	>sp|Q8K1R7|NEK9_MOUSE Serine/threonine-protein kinase Nek9 OS=Mus musculus GN=Nek9 PE=1 SV=2;>tr|Q69Z43|Q69Z43_MOUSE MKIAA1995 protein (Fragment) OS=Mus musculus GN=Nek9 PE=2 SV=1	2	3	3	3	0	0	0	0	1	3	2	0	0	0	1	0	0	0	2	1	0	0	0	0	0	0	1	3	2	0	0	0	1	0	0	0	2	1	0	0	0	0
Q69Z98;G3UZ00;Q5RJI5-4;Q5RJI5-3;Q5RJI5-2;G3UXM5;Q69Z98-4;Q69Z98-2;G3UWV4;D3Z5P0;Q69Z98-3;Q5RJI5	Q69Z98;G3UZ00;Q5RJI5-4;Q5RJI5-3;Q5RJI5-2;G3UXM5;Q69Z98-4;Q69Z98-2;G3UWV4;D3Z5P0;Q69Z98-3;Q5RJI5	2;1;1;1;1;1;1;1;1;1;1;1	2;1;1;1;1;1;1;1;1;1;1;1	2;1;1;1;1;1;1;1;1;1;1;1	Serine/threonine-protein kinase BRSK2;Serine/threonine-protein kinase BRSK1	Brsk2;Brsk1	>sp|Q69Z98|BRSK2_MOUSE Serine/threonine-protein kinase BRSK2 OS=Mus musculus GN=Brsk2 PE=1 SV=2;>tr|G3UZ00|G3UZ00_MOUSE Serine/threonine-protein kinase BRSK2 OS=Mus musculus GN=Brsk2 PE=4 SV=1;>sp|Q5RJI5-4|BRSK1_MOUSE Isoform 4 of Serine/threonine-protein	12	2	2	2	0	0	1	0	0	1	1	1	1	0	0	0	0	0	1	0	1	1	0	0	1	0	0	1	1	1	1	0	0	0	0	0	1	0	1	1	0	0
Q69ZF3	Q69ZF3	2	2	2	Non-lysosomal glucosylceramidase	Gba2	>sp|Q69ZF3|GBA2_MOUSE Non-lysosomal glucosylceramidase OS=Mus musculus GN=Gba2 PE=2 SV=2	1	2	2	2	0	1	0	0	0	2	2	1	2	0	1	1	0	1	0	2	1	0	0	1	0	0	0	2	2	1	2	0	1	1	0	1	0	2	1	0	0	1
Q69ZK9;H7BX68	Q69ZK9;H7BX68	7;4	3;2	3;2	Neuroligin-2	Nlgn2	>sp|Q69ZK9|NLGN2_MOUSE Neuroligin-2 OS=Mus musculus GN=Nlgn2 PE=1 SV=2;>tr|H7BX68|H7BX68_MOUSE Neuroligin-2 OS=Mus musculus GN=Nlgn2 PE=4 SV=1	2	7	3	3	6	7	5	7	6	7	7	7	7	4	4	5	6	4	5	4	7	7	2	3	1	3	2	3	3	3	3	1	1	2	2	1	2	1	3	3	2	3
Q6IR34-2;Q6IR34-3;Q6IR34;Q6IR34-5;F6SX81;E9Q2Y2;Q6IR34-4;A2AIV4;A2AIV3	Q6IR34-2;Q6IR34-3;Q6IR34;Q6IR34-5;F6SX81;E9Q2Y2	5;5;5;5;4;4;2;1;1	5;5;5;5;4;4;2;1;1	5;5;5;5;4;4;2;1;1	G-protein-signaling modulator 1	Gpsm1	>sp|Q6IR34-2|GPSM1_MOUSE Isoform 2 of G-protein-signaling modulator 1 OS=Mus musculus GN=Gpsm1;>sp|Q6IR34-3|GPSM1_MOUSE Isoform 3 of G-protein-signaling modulator 1 OS=Mus musculus GN=Gpsm1;>sp|Q6IR34|GPSM1_MOUSE G-protein-signaling modulator 1 OS=Mus musc	9	5	5	5	0	0	0	0	1	5	5	0	0	0	0	0	0	0	2	4	0	2	0	0	0	0	1	5	5	0	0	0	0	0	0	0	2	4	0	2	0	0
Q6KAU4;A2ARF0	Q6KAU4	5;2	5;2	5;2	Multivesicular body subunit 12B	Mvb12b	>sp|Q6KAU4|F125B_MOUSE Multivesicular body subunit 12B OS=Mus musculus GN=Fam125b PE=2 SV=2	2	5	5	5	0	0	0	0	0	3	2	5	4	0	0	0	0	0	1	1	4	5	0	0	0	0	0	3	2	5	4	0	0	0	0	0	1	1	4	5	0	0
Q6KCD5-2;Q6KCD5	Q6KCD5-2;Q6KCD5	7;7	7;7	7;7	Nipped-B-like protein	Nipbl	>sp|Q6KCD5-2|NIPBL_MOUSE Isoform 2 of Nipped-B-like protein OS=Mus musculus GN=Nipbl;>sp|Q6KCD5|NIPBL_MOUSE Nipped-B-like protein OS=Mus musculus GN=Nipbl PE=1 SV=1	2	7	7	7	1	2	1	2	2	4	7	2	2	3	1	1	1	2	2	1	1	2	1	2	1	2	2	4	7	2	2	3	1	1	1	2	2	1	1	2	1	2
Q6NS46	Q6NS46	7	7	7	Protein RRP5 homolog	Pdcd11	>sp|Q6NS46|RRP5_MOUSE Protein RRP5 homolog OS=Mus musculus GN=Pdcd11 PE=2 SV=2	1	7	7	7	0	0	1	1	3	5	7	1	1	0	0	0	0	0	2	2	1	1	0	0	1	1	3	5	7	1	1	0	0	0	0	0	2	2	1	1	0	0
Q6NV83-3;Q6NV83-2;Q6NV83	Q6NV83-3;Q6NV83-2;Q6NV83	6;6;6	6;6;6	6;6;6	U2 snRNP-associated SURP motif-containing protein	U2surp	>sp|Q6NV83-3|SR140_MOUSE Isoform 3 of U2 snRNP-associated SURP motif-containing protein OS=Mus musculus GN=U2surp;>sp|Q6NV83-2|SR140_MOUSE Isoform 2 of U2 snRNP-associated SURP motif-containing protein OS=Mus musculus GN=U2surp;>sp|Q6NV83|SR140_MOUSE U2 sn	3	6	6	6	0	0	0	0	0	5	5	0	0	1	1	0	0	0	1	3	0	1	0	0	0	0	0	5	5	0	0	1	1	0	0	0	1	3	0	1	0	0
Q6NZR5;G3UYT1	Q6NZR5;G3UYT1	4;2	4;2	4;2		Skiv2l	>tr|Q6NZR5|Q6NZR5_MOUSE Protein Skiv2l OS=Mus musculus GN=Skiv2l PE=2 SV=1;>tr|G3UYT1|G3UYT1_MOUSE Protein Skiv2l (Fragment) OS=Mus musculus GN=Skiv2l PE=4 SV=1	2	4	4	4	0	0	0	0	0	4	3	1	1	0	0	0	0	0	2	2	2	1	0	0	0	0	0	4	3	1	1	0	0	0	0	0	2	2	2	1	0	0
Q6P069-2;Q6P069	Q6P069-2;Q6P069	1;1	1;1	1;1	Sorcin	Sri	>sp|Q6P069-2|SORCN_MOUSE Isoform 2 of Sorcin OS=Mus musculus GN=Sri;>sp|Q6P069|SORCN_MOUSE Sorcin OS=Mus musculus GN=Sri PE=1 SV=1	2	1	1	1	0	1	0	0	0	1	1	1	1	1	1	0	0	1	1	1	1	1	0	1	0	0	0	1	1	1	1	1	1	0	0	1	1	1	1	1	0	1
Q6P1D5;E9PZZ2;Q6P1D5-2	Q6P1D5;E9PZZ2;Q6P1D5-2	12;11;11	12;11;11	12;11;11	Seizure 6-like protein	Sez6l	>sp|Q6P1D5|SE6L1_MOUSE Seizure 6-like protein OS=Mus musculus GN=Sez6l PE=2 SV=1;>tr|E9PZZ2|E9PZZ2_MOUSE Seizure 6-like protein OS=Mus musculus GN=Sez6l PE=4 SV=1;>sp|Q6P1D5-2|SE6L1_MOUSE Isoform 2 of Seizure 6-like protein OS=Mus musculus GN=Sez6l	3	12	12	12	10	11	6	10	7	12	12	10	7	11	11	7	9	8	11	11	9	10	10	11	6	10	7	12	12	10	7	11	11	7	9	8	11	11	9	10	10	11
Q6P542	Q6P542	4	4	4	ATP-binding cassette sub-family F member 1	Abcf1	>sp|Q6P542|ABCF1_MOUSE ATP-binding cassette sub-family F member 1 OS=Mus musculus GN=Abcf1 PE=1 SV=1	1	4	4	4	0	0	1	0	0	3	3	2	1	0	0	0	1	0	2	2	1	1	0	0	1	0	0	3	3	2	1	0	0	0	1	0	2	2	1	1	0	0
Q6P5D3-2;Q6P5D3;Q6P5D3-3;Q6P5D3-5;Q6P5D3-4	Q6P5D3-2;Q6P5D3;Q6P5D3-3	13;13;11;2;2	10;10;8;2;2	10;10;8;2;2	Putative ATP-dependent RNA helicase DHX57	Dhx57	>sp|Q6P5D3-2|DHX57_MOUSE Isoform 2 of Putative ATP-dependent RNA helicase DHX57 OS=Mus musculus GN=Dhx57;>sp|Q6P5D3|DHX57_MOUSE Putative ATP-dependent RNA helicase DHX57 OS=Mus musculus GN=Dhx57 PE=2 SV=2;>sp|Q6P5D3-3|DHX57_MOUSE Isoform 3 of Putative ATP-	5	13	10	10	2	2	1	1	2	12	12	2	2	0	2	1	1	1	8	8	2	3	2	2	1	1	2	9	9	2	2	0	2	1	1	1	6	5	1	3	2	2
Q6P5D8	Q6P5D8	35	35	35	Structural maintenance of chromosomes flexible hinge domain-containing protein 1	Smchd1	>sp|Q6P5D8|SMHD1_MOUSE Structural maintenance of chromosomes flexible hinge domain-containing protein 1 OS=Mus musculus GN=Smchd1 PE=2 SV=2	1	35	35	35	1	3	5	1	0	28	35	2	1	1	3	1	2	3	11	21	2	2	1	3	5	1	0	28	35	2	1	1	3	1	2	3	11	21	2	2	1	3
Q6P5F7-2;Q6P5F7	Q6P5F7-2;Q6P5F7	1;1	1;1	1;1	Protein tweety homolog 3	Ttyh3	>sp|Q6P5F7-2|TTYH3_MOUSE Isoform 2 of Protein tweety homolog 3 OS=Mus musculus GN=Ttyh3;>sp|Q6P5F7|TTYH3_MOUSE Protein tweety homolog 3 OS=Mus musculus GN=Ttyh3 PE=1 SV=1	2	1	1	1	0	0	0	0	0	0	0	1	1	0	0	0	0	0	0	0	1	1	0	0	0	0	0	0	0	1	1	0	0	0	0	0	0	0	1	1	0	0
Q6P5H2-2;Q6P5H2	Q6P5H2-2;Q6P5H2	1;1	1;1	1;1	Nestin	Nes	>sp|Q6P5H2-2|NEST_MOUSE Isoform 2 of Nestin OS=Mus musculus GN=Nes;>sp|Q6P5H2|NEST_MOUSE Nestin OS=Mus musculus GN=Nes PE=1 SV=1	2	1	1	1	0	0	0	0	0	1	0	0	0	0	0	0	0	0	0	0	0	0	0	0	0	0	0	1	0	0	0	0	0	0	0	0	0	0	0	0	0	0
Q6P6L6	Q6P6L6	6	6	6		Gemin4	>tr|Q6P6L6|Q6P6L6_MOUSE Gem (Nuclear organelle) associated protein 4 OS=Mus musculus GN=Gemin4 PE=2 SV=1	1	6	6	6	0	0	0	0	1	5	4	0	0	1	0	1	0	0	2	1	0	0	0	0	0	0	1	5	4	0	0	1	0	1	0	0	2	1	0	0	0	0
Q6P8X1	Q6P8X1	2	2	2	Sorting nexin-6	Snx6	>sp|Q6P8X1|SNX6_MOUSE Sorting nexin-6 OS=Mus musculus GN=Snx6 PE=1 SV=2	1	2	2	2	1	1	1	1	1	1	1	1	0	0	1	0	1	1	2	0	0	0	1	1	1	1	1	1	1	1	0	0	1	0	1	1	2	0	0	0	1	1
Q6P9R2;D6RFV0	Q6P9R2	3;1	3;1	3;1	Serine/threonine-protein kinase OSR1	Oxsr1	>sp|Q6P9R2|OXSR1_MOUSE Serine/threonine-protein kinase OSR1 OS=Mus musculus GN=Oxsr1 PE=1 SV=1	2	3	3	3	0	0	0	0	0	2	3	0	0	0	0	0	0	0	0	0	3	2	0	0	0	0	0	2	3	0	0	0	0	0	0	0	0	0	3	2	0	0
Q6PD28	Q6PD28	1	1	1		Ppp2r5b	>tr|Q6PD28|Q6PD28_MOUSE Protein Ppp2r5b OS=Mus musculus GN=Ppp2r5b PE=2 SV=1	1	1	1	1	0	0	0	0	0	1	1	1	1	0	0	0	0	0	0	1	1	1	0	0	0	0	0	1	1	1	1	0	0	0	0	0	0	1	1	1	0	0
Q6PDI5-2;Q6PDI5;A2ALV7;A2ALV6;A2ALV8;A2ALW1;A2ALV9	Q6PDI5-2;Q6PDI5;A2ALV7	17;17;15;7;6;3;1	17;17;15;7;6;3;1	17;17;15;7;6;3;1	Proteasome-associated protein ECM29 homolog	Ecm29;AI314180	>sp|Q6PDI5-2|ECM29_MOUSE Isoform 2 of Proteasome-associated protein ECM29 homolog OS=Mus musculus GN=Ecm29;>sp|Q6PDI5|ECM29_MOUSE Proteasome-associated protein ECM29 homolog OS=Mus musculus GN=Ecm29 PE=1 SV=3;>tr|A2ALV7|A2ALV7_MOUSE Novel protein containin	7	17	17	17	0	0	1	0	0	15	15	1	1	0	0	0	1	0	8	10	1	0	0	0	1	0	0	15	15	1	1	0	0	0	1	0	8	10	1	0	0	0
Q6PDJ1-2;Q6PDJ1	Q6PDJ1-2;Q6PDJ1	1;1	1;1	1;1	VWFA and cache domain-containing protein 1	Cachd1	>sp|Q6PDJ1-2|CAHD1_MOUSE Isoform 2 of VWFA and cache domain-containing protein 1 OS=Mus musculus GN=Cachd1;>sp|Q6PDJ1|CAHD1_MOUSE VWFA and cache domain-containing protein 1 OS=Mus musculus GN=Cachd1 PE=2 SV=1	2	1	1	1	0	0	0	1	1	1	1	1	1	0	0	0	1	1	0	0	1	0	0	0	0	1	1	1	1	1	1	0	0	0	1	1	0	0	1	0	0	0
Q6PDS3-2;Q6PDS3;Q6PDS3-3;Q6PDS3-4	Q6PDS3-2;Q6PDS3;Q6PDS3-3	9;9;9;1	9;9;9;1	9;9;9;1	Sterile alpha and TIR motif-containing protein 1	Sarm1	>sp|Q6PDS3-2|SARM1_MOUSE Isoform 2 of Sterile alpha and TIR motif-containing protein 1 OS=Mus musculus GN=Sarm1;>sp|Q6PDS3|SARM1_MOUSE Sterile alpha and TIR motif-containing protein 1 OS=Mus musculus GN=Sarm1 PE=2 SV=1;>sp|Q6PDS3-3|SARM1_MOUSE Isoform 3 of	4	9	9	9	0	0	0	0	0	9	9	1	2	0	1	0	0	1	7	3	2	2	0	0	0	0	0	9	9	1	2	0	1	0	0	1	7	3	2	2	0	0
Q6PDY2	Q6PDY2	3	3	3	2-aminoethanethiol dioxygenase	Ado	>sp|Q6PDY2|AEDO_MOUSE 2-aminoethanethiol dioxygenase OS=Mus musculus GN=Ado PE=1 SV=2	1	3	3	3	1	1	0	0	0	2	3	2	2	0	2	0	0	0	2	1	2	1	1	1	0	0	0	2	3	2	2	0	2	0	0	0	2	1	2	1	1	1
Q6PE01;Q3UFK4	Q6PE01;Q3UFK4	4;2	4;2	4;2	U5 small nuclear ribonucleoprotein 40 kDa protein	Snrnp40	>sp|Q6PE01|SNR40_MOUSE U5 small nuclear ribonucleoprotein 40 kDa protein OS=Mus musculus GN=Snrnp40 PE=2 SV=1;>tr|Q3UFK4|Q3UFK4_MOUSE U5 small nuclear ribonucleoprotein 40 kDa protein OS=Mus musculus GN=Snrnp40 PE=2 SV=1	2	4	4	4	0	0	0	0	0	3	4	2	2	0	0	0	0	0	1	2	2	2	0	0	0	0	0	3	4	2	2	0	0	0	0	0	1	2	2	2	0	0
Q6PGC1	Q6PGC1	14	14	13	ATP-dependent RNA helicase Dhx29	Dhx29	>sp|Q6PGC1|DHX29_MOUSE ATP-dependent RNA helicase Dhx29 OS=Mus musculus GN=Dhx29 PE=2 SV=1	1	14	14	13	0	1	1	0	0	12	13	2	1	1	1	0	2	1	7	7	2	1	0	1	1	0	0	12	13	2	1	1	1	0	2	1	7	7	2	1	0	1
Q6PGN3-6;Q6PGN3-5;Q6PGN3-4;Q6PGN3-2;Q6PGN3;Q6PGN3-3	Q6PGN3-6;Q6PGN3-5;Q6PGN3-4;Q6PGN3-2;Q6PGN3;Q6PGN3-3	10;10;10;10;10;10	8;8;8;8;8;8	8;8;8;8;8;8	Serine/threonine-protein kinase DCLK2	Dclk2	>sp|Q6PGN3-6|DCLK2_MOUSE Isoform 6 of Serine/threonine-protein kinase DCLK2 OS=Mus musculus GN=Dclk2;>sp|Q6PGN3-5|DCLK2_MOUSE Isoform 5 of Serine/threonine-protein kinase DCLK2 OS=Mus musculus GN=Dclk2;>sp|Q6PGN3-4|DCLK2_MOUSE Isoform 4 of Serine/threonine	6	10	8	8	2	0	0	0	0	10	10	2	2	2	1	0	0	1	6	6	2	2	1	0	0	0	0	8	8	0	1	1	0	0	0	0	4	4	1	0	1	0
Q6PHU5;Q6PHU5-2	Q6PHU5;Q6PHU5-2	3;3	3;3	3;3	Sortilin	Sort1	>sp|Q6PHU5|SORT_MOUSE Sortilin OS=Mus musculus GN=Sort1 PE=1 SV=1;>sp|Q6PHU5-2|SORT_MOUSE Isoform 2 of Sortilin OS=Mus musculus GN=Sort1	2	3	3	3	2	2	3	3	2	2	3	3	3	3	2	1	2	3	3	1	2	2	2	2	3	3	2	2	3	3	3	3	2	1	2	3	3	1	2	2	2	2
Q6PHZ5	Q6PHZ5	1	1	1	Putative RNA-binding protein 15B	Rbm15b	>sp|Q6PHZ5|RB15B_MOUSE Putative RNA-binding protein 15B OS=Mus musculus GN=Rbm15b PE=1 SV=2	1	1	1	1	0	0	0	0	0	1	1	0	0	0	0	0	0	0	0	0	0	0	0	0	0	0	0	1	1	0	0	0	0	0	0	0	0	0	0	0	0	0
Q6PK77;P08030	Q6PK77;P08030	4;3	4;3	4;3	Adenine phosphoribosyltransferase	Aprt	>tr|Q6PK77|Q6PK77_MOUSE Adenine phosphoribosyl transferase OS=Mus musculus GN=Aprt PE=1 SV=1;>sp|P08030|APT_MOUSE Adenine phosphoribosyltransferase OS=Mus musculus GN=Aprt PE=2 SV=1	2	4	4	4	0	0	0	0	0	4	4	0	1	0	0	0	0	0	2	2	1	1	0	0	0	0	0	4	4	0	1	0	0	0	0	0	2	2	1	1	0	0
Q6Wrue;True;True;True;True;True;True;True;True;True;True;True;True;True;True;True	10;639;1226;1314;1926;2103;2350;3419;5880;7475;7476;7926;8295;9223;10832;11185;11381;12420;13108;13508;13580;14154	149;150;151;152;153;154;155;156;157;158;159;160;161;162;163;164;165;166;167;168;169;170;171;172;173;174;175;176;177;178;179;180;14768;14769;14770;27437;27438;27439;27440;27441;27442;30430;30431;52259;55942;55943;55944;55945;59958;59959;59960;59961;59962;59963;59964;59965;59966;59967;59968;59969;59970;59971;59972;59973;59974;59975;59976;59977;59978;59979;59980;59981;59982;59983;59984;59985;59986;5…	38;39;40;5272;9783;9784;10815;20625;21961;21962;21963;23048;30923;30924;60932;79164;79165;79166;79167;79168;82705;82706;98989;105705;105706;105707;125093;128263;150230;150231;160592;160593;166735;166736;166737;169745;169746;171711;171712;171713;171714;171715;181927;181928	40;5272;9783;10815;20625;21962;23048;30924;60932;79164;79167;82706;98989;105705;125093;128263;150230;160593;166736;169746;171712;181928	607	569
Q9JLV5;Q6ZQ84;E9Q4T8;F6R0N8;F6ZZK0	Q9JLV5;Q6ZQ84;E9Q4T8	3;3;2;1;1	3;3;2;1;1	3;3;2;1;1	Cullin-3	Cul3	>sp|Q9JLV5|CUL3_MOUSE Cullin-3 OS=Mus musculus GN=Cul3 PE=1 SV=1;>tr|Q6ZQ84|Q6ZQ84_MOUSE MKIAA0617 protein (Fragment) OS=Mus musculus GN=Cul3 PE=2 SV=1;>tr|E9Q4T8|E9Q4T8_MOUSE Cullin-3 OS=Mus musculus GN=Cul3 PE=3 SV=1	5	3	3	3	0	0	0	0	0	0	0	1	0	0	0	0	0	0	1	0	1	1	0	0	0	0	0	0	0	1	0	0	0	0	0	0	1	0	1	1	0	0
Q6ZQA6	Q6ZQA6	5	5	5	Immunoglobulin superfamily member 3	Igsf3	>sp|Q6ZQA6|IGSF3_MOUSE Immunoglobulin superfamily member 3 OS=Mus musculus GN=Igsf3 PE=1 SV=2	1	5	5	5	1	2	1	2	1	2	2	2	5	0	0	0	0	0	0	2	3	3	1	2	1	2	1	2	2	2	5	0	0	0	0	0	0	2	3	3	1	2
Q6ZQH8;F2Z4A7;A2AWI5;F7BCN9;F2Z3V3	Q6ZQH8	18;4;4;3;2	18;4;4;3;2	18;4;4;3;2	Nucleoporin NUP188 homolog	Nup188	>sp|Q6ZQH8|NU188_MOUSE Nucleoporin NUP188 homolog OS=Mus musculus GN=Nup188 PE=1 SV=2	5	18	18	18	1	2	0	1	1	15	17	1	0	0	1	0	1	0	13	13	0	0	1	2	0	1	1	15	17	1	0	0	1	0	1	0	13	13	0	0	1	2
Q80W41;Q6ZQK0	Q80W41;Q6ZQK0	4;4	4;4	4;4	Condensin-2 complex subunit D3	Ncapd3	>tr|Q80W41|Q80W41_MOUSE Condensin-2 complex subunit D3 OS=Mus musculus GN=Ncapd3 PE=2 SV=1;>sp|Q6ZQK0|CNDD3_MOUSE Condensin-2 complex subunit D3 OS=Mus musculus GN=Ncapd3 PE=1 SV=3	2	4	4	4	0	0	2	0	0	2	3	0	1	0	0	0	0	0	0	0	0	1	0	0	2	0	0	2	3	0	1	0	0	0	0	0	0	0	0	1	0	0
Q6ZWN5;F7CJS8;D3YWH9;Q9CXW7;D3Z673;D3YUV6	Q6ZWN5;F7CJS8;D3YWH9;Q9CXW7	12;7;7;7;2;1	12;7;7;7;2;1	12;7;7;7;2;1	40S ribosomal protein S9	Rps9	>sp|Q6ZWN5|RS9_MOUSE 40S ribosomal protein S9 OS=Mus musculus GN=Rps9 PE=2 SV=3;>tr|F7CJS8|F7CJS8_MOUSE 40S ribosomal protein S9 (Fragment) OS=Mus musculus GN=Rps9 PE=3 SV=1;>tr|D3YWH9|D3YWH9_MOUSE 40S ribosomal protein S9 OS=Mus musculus GN=Rps9 PE=3 SV=1	6	12	12	12	1	0	0	1	1	12	12	1	1	1	1	0	0	0	8	11	1	1	1	0	0	1	1	12	12	1	1	1	1	0	0	0	8	11	1	1	1	0
Q923T9-3;Q6ZWS7;Q923T9-2;Q923T9;F8WIR6;Q8CCM0;Q6PHZ2-2;P11798;Q80TN1;E9PXV3;F8WIS9;E9Q1W0;Q6PHZ2-4;Q6PHZ2;Q6PHZ2-5;E9Q1V9;E9Q1T1;F6WHR9;E9QM47;E9Q2E8;D3Z7K9;E9QAJ4;D6RDQ8	Q923T9-3;Q6ZWS7;Q923T9-2;Q923T9;F8WIR6;Q8CCM0;Q6PHZ2-2;P11798;Q80TN1;E9PXV3;F8WIS9;E9Q1W0;Q6PHZ2-4;Q6PHZ2;Q6PHZ2-5;E9Q1V9;E9Q1T1;F6WHR9;E9QM47;E9Q2E8	4;4;4;4;3;3;3;3;3;3;3;3;3;3;3;3;3;2;2;2;1;1;1	1;1;1;1;1;0;0;0;0;0;0;0;0;0;0;0;0;0;0;0;0;0;0	1;1;1;1;1;0;0;0;0;0;0;0;0;0;0;0;0;0;0;0;0;0;0	Calcium/calmodulin-dependent protein kinase type II subunit gamma;Calcium/calmodulin-dependent protein kinase type II subunit alpha;Calcium/calmodulin-dependent protein kinase type II subunit delta	Camk2g;Camk2d;Camk2a	>sp|Q923T9-3|KCC2G_MOUSE Isoform 3 of Calcium/calmodulin-dependent protein kinase type II subunit gamma OS=Mus musculus GN=Camk2g;>tr|Q6ZWS7|Q6ZWS7_MOUSE Putative uncharacterized protein OS=Mus musculus GN=Camk2g PE=2 SV=1;>sp|Q923T9-2|KCC2G_MOUSE Isoform	23	4	1	1	0	0	0	0	0	4	4	0	0	1	1	0	0	0	1	2	2	0	0	0	0	0	0	1	1	0	0	0	0	0	0	0	0	0	1	0	0	0
Q6ZWV3;P86048;B7FAU6	Q6ZWV3;P86048	6;5;1	6;5;1	6;5;1	60S ribosomal protein L10;60S ribosomal protein L10-like	Rpl10;Rpl10l	>sp|Q6ZWV3|RL10_MOUSE 60S ribosomal protein L10 OS=Mus musculus GN=Rpl10 PE=2 SV=3;>sp|P86048|RL10L_MOUSE 60S ribosomal protein L10-like OS=Mus musculus GN=Rpl10l PE=2 SV=1	3	6	6	6	1	2	0	1	2	6	6	2	2	1	1	0	0	0	3	3	0	0	1	2	0	1	2	6	6	2	2	1	1	0	0	0	3	3	0	0	1	2
Q6ZWX6	Q6ZWX6	12	12	12	Eukaryotic translation initiation factor 2 subunit 1	Eif2s1	>sp|Q6ZWX6|IF2A_MOUSE Eukaryotic translation initiation factor 2 subunit 1 OS=Mus musculus GN=Eif2s1 PE=1 SV=3	1	12	12	12	1	1	4	3	2	11	12	8	8	2	2	3	0	1	6	7	8	9	1	1	4	3	2	11	12	8	8	2	2	3	0	1	6	7	8	9	1	1
Q6ZWZ2	Q6ZWZ2	1	1	1	Ubiquitin-conjugating enzyme E2 R2	Ube2r2	>sp|Q6ZWZ2|UB2R2_MOUSE Ubiquitin-conjugating enzyme E2 R2 OS=Mus musculus GN=Ube2r2 PE=2 SV=1	1	1	1	1	1	1	0	0	0	0	0	1	1	0	0	1	0	0	0	0	1	1	1	1	0	0	0	0	0	1	1	0	0	1	0	0	0	0	1	1	1	1
Q71M36-2;Q71M36;Q71M36-4	Q71M36-2;Q71M36;Q71M36-4	3;3;3	3;3;3	3;3;3	Chondroitin sulfate proteoglycan 5	Cspg5	>sp|Q71M36-2|CSPG5_MOUSE Isoform 2 of Chondroitin sulfate proteoglycan 5 OS=Mus musculus GN=Cspg5;>sp|Q71M36|CSPG5_MOUSE Chondroitin sulfate proteoglycan 5 OS=Mus musculus GN=Cspg5 PE=1 SV=2;>sp|Q71M36-4|CSPG5_MOUSE Isoform 4 of Chondroitin sulfate proteog	3	3	3	3	3	3	2	3	3	3	3	3	3	3	3	2	3	3	3	3	3	3	3	3	2	3	3	3	3	3	3	3	3	2	3	3	3	3	3	3	3	3
Q9Z1Q9;Q790I0;G3UY93;G3UZ22;G3UYW2;G3UZX1;G3UX02	Q9Z1Q9;Q790I0;G3UY93	30;30;28;7;4;2;2	30;30;28;7;4;2;2	30;30;28;7;4;2;2	Valine--tRNA ligase	Vars	>sp|Q9Z1Q9|SYVC_MOUSE Valine--tRNA ligase OS=Mus musculus GN=Vars PE=2 SV=1;>tr|Q790I0|Q790I0_MOUSE Valyl-tRNA synthetase 2, isoform CRA_b OS=Mus musculus GN=Vars PE=2 SV=1;>tr|G3UY93|G3UY93_MOUSE Valine--tRNA ligase (Fragment) OS=Mus musculus GN=Vars PE=3	7	30	30	30	4	3	4	4	4	30	29	11	16	3	7	5	4	7	26	27	10	17	4	3	4	4	4	30	29	11	16	3	7	5	4	7	26	27	10	17	4	3
Q792Z1	Q792Z1	1	1	1		Try10	>tr|Q792Z1|Q792Z1_MOUSE MCG140784 OS=Mus musculus GN=Try10 PE=2 SV=1	1	1	1	1	1	1	1	1	1	1	1	1	1	1	1	1	1	1	1	1	1	1	1	1	1	1	1	1	1	1	1	1	1	1	1	1	1	1	1	1	1	1
Q7M6Z4-2;Q7M6Z4	Q7M6Z4-2;Q7M6Z4	2;2	2;2	2;2	Kinesin-like protein KIF27	Kif27	>sp|Q7M6Z4-2|KIF27_MOUSE Isoform 2 of Kinesin-like protein KIF27 OS=Mus musculus GN=Kif27;>sp|Q7M6Z4|KIF27_MOUSE Kinesin-like protein KIF27 OS=Mus musculus GN=Kif27 PE=1 SV=1	2	2	2	2	0	0	0	0	0	1	1	0	0	0	0	1	0	0	1	1	0	0	0	0	0	0	0	1	1	0	0	0	0	1	0	0	1	1	0	0	0	0
Q7M739;F6ZDS4;E9PZZ3;F6RX08	Q7M739;F6ZDS4;E9PZZ3	28;27;27;2	28;27;27;2	28;27;27;2	Nucleoprotein TPR	Tpr	>tr|Q7M739|Q7M739_MOUSE Nuclear pore complex-associated intranuclear coiled-coil protein TPR OS=Mus musculus GN=Tpr PE=2 SV=1;>tr|F6ZDS4|F6ZDS4_MOUSE Protein Tpr OS=Mus musculus GN=Tpr PE=2 SV=1;>tr|E9PZZ3|E9PZZ3_MOUSE Protein Tpr OS=Mus musculus GN=Tpr PE	4	28	28	28	1	1	8	2	2	27	25	4	6	3	4	2	1	3	12	19	2	3	1	1	8	2	2	27	25	4	6	3	4	2	1	3	12	19	2	3	1	1
Q7TMY4;Q7TMY4-2	Q7TMY4;Q7TMY4-2	3;2	3;2	3;2	THO complex subunit 7 homolog	Thoc7	>sp|Q7TMY4|THOC7_MOUSE THO complex subunit 7 homolog OS=Mus musculus GN=Thoc7 PE=1 SV=2;>sp|Q7TMY4-2|THOC7_MOUSE Isoform 2 of THO complex subunit 7 homolog OS=Mus musculus GN=Thoc7	2	3	3	3	1	1	0	1	1	3	3	0	0	1	1	0	0	0	0	0	0	1	1	1	0	1	1	3	3	0	0	1	1	0	0	0	0	0	0	1	1	1
Q7TMY7-2;Q7TMY7;B2KGD7	Q7TMY7-2;Q7TMY7;B2KGD7	4;4;2	3;3;2	3;3;2	Importin-8	Ipo8	>sp|Q7TMY7-2|IPO8_MOUSE Isoform 2 of Importin-8 OS=Mus musculus GN=Ipo8;>sp|Q7TMY7|IPO8_MOUSE Importin-8 OS=Mus musculus GN=Ipo8 PE=2 SV=3;>tr|B2KGD7|B2KGD7_MOUSE Importin 8 (Fragment) OS=Mus musculus GN=Ipo8 PE=4 SV=1	3	4	3	3	0	0	0	0	0	3	4	0	1	1	0	1	0	0	2	3	0	1	0	0	0	0	0	2	3	0	0	1	0	0	0	0	1	2	0	0	0	0
Q9R171;Q7TNF5	Q9R171;Q7TNF5	3;3	3;3	2;2	Cerebellin-1;Cerebellin;[des-Ser1]-cerebellin	Cbln1	>sp|Q9R171|CBLN1_MOUSE Cerebellin-1 OS=Mus musculus GN=Cbln1 PE=1 SV=1;>tr|Q7TNF5|Q7TNF5_MOUSE Cbln1 protein OS=Mus musculus GN=Cbln1 PE=2 SV=2	2	3	3	2	1	1	1	1	1	0	2	3	3	1	1	1	1	0	2	1	3	3	1	1	1	1	1	0	2	3	3	1	1	1	1	0	2	1	3	3	1	1
Q7TPD0-2;Q7TPD0	Q7TPD0-2;Q7TPD0	2;2	2;2	2;2	Integrator complex subunit 3	Ints3	>sp|Q7TPD0-2|INT3_MOUSE Isoform 2 of Integrator complex subunit 3 OS=Mus musculus GN=Ints3;>sp|Q7TPD0|INT3_MOUSE Integrator complex subunit 3 OS=Mus musculus GN=Ints3 PE=1 SV=2	2	2	2	2	0	0	0	0	0	2	2	0	1	0	0	0	0	0	1	1	1	0	0	0	0	0	0	2	2	0	1	0	0	0	0	0	1	1	1	0	0	0
Q7TPQ3-2;Q7TPQ3-5;Q7TPQ3;Q7TPQ3-3	Q7TPQ3-2;Q7TPQ3-5;Q7TPQ3;Q7TPQ3-3	2;2;2;1	2;2;2;1	2;2;2;1	E3 ubiquitin-protein ligase SHPRH	Shprh	>sp|Q7TPQ3-2|SHPRH_MOUSE Isoform 2 of E3 ubiquitin-protein ligase SHPRH OS=Mus musculus GN=Shprh;>sp|Q7TPQ3-5|SHPRH_MOUSE Isoform 4 of E3 ubiquitin-protein ligase SHPRH OS=Mus musculus GN=Shprh;>sp|Q7TPQ3|SHPRH_MOUSE E3 ubiquitin-protein ligase SHPRH OS=Mu	4	2	2	2	0	0	0	0	0	1	2	0	0	0	0	0	0	0	0	1	0	0	0	0	0	0	0	1	2	0	0	0	0	0	0	0	0	1	0	0	0	0
Q7TQI3;D3YWF6;D3Z7K0	Q7TQI3;D3YWF6;D3Z7K0	10;9;5	10;9;5	10;9;5	Ubiquitin thioesterase OTUB1	Otub1	>sp|Q7TQI3|OTUB1_MOUSE Ubiquitin thioesterase OTUB1 OS=Mus musculus GN=Otub1 PE=1 SV=2;>tr|D3YWF6|D3YWF6_MOUSE Ubiquitin thioesterase OTUB1 OS=Mus musculus GN=Otub1 PE=4 SV=1;>tr|D3Z7K0|D3Z7K0_MOUSE Ubiquitin thioesterase OTUB1 (Fragment) OS=Mus musculus G	3	10	10	10	4	6	2	3	2	8	9	8	7	4	5	2	2	2	5	6	7	9	4	6	2	3	2	8	9	8	7	4	5	2	2	2	5	6	7	9	4	6
Q7TSK3-3;Q7TSK3-2;Q7TSK3	Q7TSK3-3;Q7TSK3-2;Q7TSK3	16;16;16	16;16;16	16;16;16	Protocadherin-8	Pcdh8	>sp|Q7TSK3-3|PCDH8_MOUSE Isoform 3 of Protocadherin-8 OS=Mus musculus GN=Pcdh8;>sp|Q7TSK3-2|PCDH8_MOUSE Isoform 2 of Protocadherin-8 OS=Mus musculus GN=Pcdh8;>sp|Q7TSK3|PCDH8_MOUSE Protocadherin-8 OS=Mus musculus GN=Pcdh8 PE=2 SV=1	3	16	16	16	13	14	13	12	12	12	13	13	13	2	2	1	3	7	3	2	6	7	13	14	13	12	12	12	13	13	13	2	2	1	3	7	3	2	6	7	13	14
Q7TT37	Q7TT37	24	24	24	Elongator complex protein 1	Ikbkap	>sp|Q7TT37|ELP1_MOUSE Elongator complex protein 1 OS=Mus musculus GN=Ikbkap PE=2 SV=2	1	24	24	24	2	4	5	5	5	22	23	3	4	3	5	2	3	6	17	18	1	2	2	4	5	5	5	22	23	3	4	3	5	2	3	6	17	18	1	2	2	4
Q7TT50;Q8BYW1-2;Q8BYW1-3;Q8BYW1	Q7TT50;Q8BYW1-2;Q8BYW1-3;Q8BYW1	2;1;1;1	2;1;1;1	2;1;1;1	Serine/threonine-protein kinase MRCK beta;Rho GTPase-activating protein 25	Cdc42bpb;Arhgap25	>sp|Q7TT50|MRCKB_MOUSE Serine/threonine-protein kinase MRCK beta OS=Mus musculus GN=Cdc42bpb PE=1 SV=2;>sp|Q8BYW1-2|RHG25_MOUSE Isoform 2 of Rho GTPase-activating protein 25 OS=Mus musculus GN=Arhgap25;>sp|Q8BYW1-3|RHG25_MOUSE Isoform 3 of Rho GTPase-activ	4	2	2	2	0	1	0	0	0	2	2	0	1	0	0	0	1	0	1	2	1	1	0	1	0	0	0	2	2	0	1	0	0	0	1	0	1	2	1	1	0	1
Q80TE0-2;Q80TE0	Q80TE0-2;Q80TE0	2;2	2;2	2;2	RNA polymerase II-associated protein 1	Rpap1	>sp|Q80TE0-2|RPAP1_MOUSE Isoform 2 of RNA polymerase II-associated protein 1 OS=Mus musculus GN=Rpap1;>sp|Q80TE0|RPAP1_MOUSE RNA polymerase II-associated protein 1 OS=Mus musculus GN=Rpap1 PE=1 SV=2	2	2	2	2	0	0	0	0	0	0	1	0	0	0	0	0	0	0	0	1	0	0	0	0	0	0	0	0	1	0	0	0	0	0	0	0	0	1	0	0	0	0
Q80TJ1-4;Q80TJ1;Q80TJ1-2	Q80TJ1-4;Q80TJ1;Q80TJ1-2	1;1;1	1;1;1	1;1;1	Calcium-dependent secretion activator 1	Cadps	>sp|Q80TJ1-4|CAPS1_MOUSE Isoform 4 of Calcium-dependent secretion activator 1 OS=Mus musculus GN=Cadps;>sp|Q80TJ1|CAPS1_MOUSE Calcium-dependent secretion activator 1 OS=Mus musculus GN=Cadps PE=1 SV=3;>sp|Q80TJ1-2|CAPS1_MOUSE Isoform 2 of Calcium-dependent	3	1	1	1	0	0	0	0	0	1	1	0	0	0	0	0	0	0	0	1	0	0	0	0	0	0	0	1	1	0	0	0	0	0	0	0	0	1	0	0	0	0
Q8CHS9;Q80U93	Q8CHS9;Q80U93	2;2	2;2	2;2	Nuclear pore complex protein Nup214	Nup214	>tr|Q8CHS9|Q8CHS9_MOUSE Nuclear pore complex protein Nup214 OS=Mus musculus GN=Nup214 PE=2 SV=2;>sp|Q80U93|NU214_MOUSE Nuclear pore complex protein Nup214 OS=Mus musculus GN=Nup214 PE=1 SV=2	2	2	2	2	0	0	0	0	0	1	2	0	0	0	0	0	0	0	0	1	0	0	0	0	0	0	0	1	2	0	0	0	0	0	0	0	0	1	0	0	0	0
Q80U95	Q80U95	11	11	11	Ubiquitin-protein ligase E3C	Ube3c	>sp|Q80U95|UBE3C_MOUSE Ubiquitin-protein ligase E3C OS=Mus musculus GN=Ube3c PE=2 SV=2	1	11	11	11	2	1	1	1	0	10	9	3	2	0	1	1	0	0	6	5	3	1	2	1	1	1	0	10	9	3	2	0	1	1	0	0	6	5	3	1	2	1
Q80UK8;Q80UK8-2;Q5SXZ7	Q80UK8;Q80UK8-2	6;4;2	6;4;2	6;4;2	Integrator complex subunit 2	Ints2	>sp|Q80UK8|INT2_MOUSE Integrator complex subunit 2 OS=Mus musculus GN=Ints2 PE=2 SV=2;>sp|Q80UK8-2|INT2_MOUSE Isoform 2 of Integrator complex subunit 2 OS=Mus musculus GN=Ints2	3	6	6	6	1	0	1	0	0	5	4	0	0	0	0	1	0	0	2	2	0	0	1	0	1	0	0	5	4	0	0	0	0	1	0	0	2	2	0	0	1	0
Q80UM5;Q8BM06	Q80UM5;Q8BM06	28;27	28;27	2;2		Nell2	>tr|Q80UM5|Q80UM5_MOUSE NEL-like 2 (Chicken) OS=Mus musculus GN=Nell2 PE=2 SV=1;>tr|Q8BM06|Q8BM06_MOUSE Protein kinase C-binding protein NELL2 OS=Mus musculus GN=Nell2 PE=2 SV=1	2	28	28	2	25	25	22	16	15	21	20	24	22	25	26	22	20	19	21	22	24	22	25	25	22	16	15	21	20	24	22	25	26	22	20	19	21	22	24	22	1	1
Q80UM7	Q80UM7	2	2	2	Mannosyl-oligosaccharide glucosidase	Mogs	>sp|Q80UM7|MOGS_MOUSE Mannosyl-oligosaccharide glucosidase OS=Mus musculus GN=Mogs PE=2 SV=1	1	2	2	2	0	0	0	0	0	1	2	0	0	0	0	0	0	0	1	1	0	0	0	0	0	0	0	1	2	0	0	0	0	0	0	0	1	1	0	0	0	0
Q80UU9	Q80UU9	2	2	2	Membrane-associated progesterone receptor component 2	Pgrmc2	>sp|Q80UU9|PGRC2_MOUSE Membrane-associated progesterone receptor component 2 OS=Mus musculus GN=Pgrmc2 PE=1 SV=2	1	2	2	2	0	0	0	0	0	2	2	0	0	1	1	0	0	0	1	1	0	1	0	0	0	0	0	2	2	0	0	1	1	0	0	0	1	1	0	1	0	0
Q80VD1	Q80VD1	6	6	6	Protein FAM98B	Fam98b	>sp|Q80VD1|FA98B_MOUSE Protein FAM98B OS=Mus musculus GN=Fam98b PE=2 SV=1	1	6	6	6	1	0	0	1	1	6	6	3	3	1	0	0	0	1	2	4	3	1	1	0	0	1	1	6	6	3	3	1	0	0	0	1	2	4	3	1	1	0
Q80VJ3	Q80VJ3	3	3	3	2-deoxynucleoside 5-phosphate N-hydrolase 1	Dnph1	>sp|Q80VJ3|RCL_MOUSE Deoxyribonucleoside 5-monophosphate N-glycosidase OS=Mus musculus GN=Rcl PE=2 SV=2	1	3	3	3	0	0	0	0	1	2	3	2	0	0	0	0	0	0	1	2	1	1	0	0	0	0	1	2	3	2	0	0	0	0	0	0	1	2	1	1	0	0
Q80VL1	Q80VL1	3	3	3	Tudor and KH domain-containing protein	Tdrkh	>sp|Q80VL1|TDRKH_MOUSE Tudor and KH domain-containing protein OS=Mus musculus GN=Tdrkh PE=1 SV=1	1	3	3	3	0	1	0	1	0	2	3	1	1	1	1	0	1	1	2	3	0	0	0	1	0	1	0	2	3	1	1	1	1	0	1	1	2	3	0	0	0	1
Q80W15	Q80W15	14	14	14	Insulin-like growth factor-binding protein-like 1	Igfbpl1	>sp|Q80W15|IBPL1_MOUSE Insulin-like growth factor-binding protein-like 1 OS=Mus musculus GN=Igfbpl1 PE=2 SV=1	1	14	14	14	11	10	11	7	8	13	14	13	12	9	10	9	6	7	8	7	11	12	11	10	11	7	8	13	14	13	12	9	10	9	6	7	8	7	11	12	11	10
Q80WC3;Q80WC3-3;F6Z7L1;Q80WC3-2;D3YV17;E9QLK6	Q80WC3;Q80WC3-3;F6Z7L1;Q80WC3-2;D3YV17;E9QLK6	2;1;1;1;1;1	2;1;1;1;1;1	2;1;1;1;1;1	Trinucleotide repeat-containing gene 18 protein	Tnrc18	>sp|Q80WC3|TNC18_MOUSE Trinucleotide repeat-containing gene 18 protein OS=Mus musculus GN=Tnrc18 PE=1 SV=2;>sp|Q80WC3-3|TNC18_MOUSE Isoform 3 of Trinucleotide repeat-containing gene 18 protein OS=Mus musculus GN=Tnrc18;>tr|F6Z7L1|F6Z7L1_MOUSE Trinucleotide	6	2	2	2	1	1	0	0	0	0	1	0	0	0	0	0	0	0	1	0	1	0	1	1	0	0	0	0	1	0	0	0	0	0	0	0	1	0	1	0	1	1
Q80WQ2;Q8CCX6	Q80WQ2;Q8CCX6	4;3	4;3	4;3	Protein VAC14 homolog	Vac14	>sp|Q80WQ2|VAC14_MOUSE Protein VAC14 homolog OS=Mus musculus GN=Vac14 PE=1 SV=1;>tr|Q8CCX6|Q8CCX6_MOUSE Protein VAC14 homolog OS=Mus musculus GN=Vac14 PE=2 SV=1	2	4	4	4	0	0	0	0	0	3	3	1	2	0	0	0	0	0	2	0	2	1	0	0	0	0	0	3	3	1	2	0	0	0	0	0	2	0	2	1	0	0
Q80X72;Q9D3K0	Q80X72;Q9D3K0	2;1	2;1	2;1	Leucine-rich repeat-containing protein 15	Lrrc15	>sp|Q80X72|LRC15_MOUSE Leucine-rich repeat-containing protein 15 OS=Mus musculus GN=Lrrc15 PE=2 SV=1;>tr|Q9D3K0|Q9D3K0_MOUSE Leucine-rich repeat-containing protein 15 OS=Mus musculus GN=Lrrc15 PE=2 SV=1	2	2	2	2	0	0	2	0	0	0	0	0	0	0	0	0	0	0	0	0	0	0	0	0	2	0	0	0	0	0	0	0	0	0	0	0	0	0	0	0	0	0
Q80X98	Q80X98	1	1	1		Dhx38	>tr|Q80X98|Q80X98_MOUSE DEAH (Asp-Glu-Ala-His) box polypeptide 38 OS=Mus musculus GN=Dhx38 PE=2 SV=1	1	1	1	1	0	0	1	0	0	1	1	1	1	0	0	0	0	0	1	1	1	1	0	0	1	0	0	1	1	1	1	0	0	0	0	0	1	1	1	1	0	0
Q810B6;Q810B6-2;REV__Q8CIL4	Q810B6	23;8;1	23;8;1	23;8;1	Ankyrin repeat and FYVE domain-containing protein 1	Ankfy1	>sp|Q810B6|ANFY1_MOUSE Ankyrin repeat and FYVE domain-containing protein 1 OS=Mus musculus GN=Ankfy1 PE=2 SV=2	3	23	23	23	6	6	2	0	0	20	21	8	6	4	4	3	0	2	9	14	3	3	6	6	2	0	0	20	21	8	6	4	4	3	0	2	9	14	3	3	6	6
Q810B9	Q810B9	3	3	3	SLIT and NTRK-like protein 3	Slitrk3	>sp|Q810B9|SLIK3_MOUSE SLIT and NTRK-like protein 3 OS=Mus musculus GN=Slitrk3 PE=2 SV=2	1	3	3	3	1	2	0	0	0	2	2	1	1	0	1	0	0	0	1	0	1	1	1	2	0	0	0	2	2	1	1	0	1	0	0	0	1	0	1	1	1	2
Q810L3-2;Q810L3	Q810L3-2;Q810L3	1;1	1;1	1;1	E3 ubiquitin-protein ligase CHFR	Chfr	>sp|Q810L3-2|CHFR_MOUSE Isoform 2 of E3 ubiquitin-protein ligase CHFR OS=Mus musculus GN=Chfr;>sp|Q810L3|CHFR_MOUSE E3 ubiquitin-protein ligase CHFR OS=Mus musculus GN=Chfr PE=1 SV=1	2	1	1	1	1	1	0	1	1	1	1	1	1	1	1	0	1	1	1	1	0	0	1	1	0	1	1	1	1	1	1	1	1	0	1	1	1	1	0	0	1	1
Q810U4-2;Q810U4;Q810U4-3;Q810U4-4;F8WH39	Q810U4-2;Q810U4;Q810U4-3	33;33;33;6;3	33;33;33;6;3	27;27;27;0;3	Neuronal cell adhesion molecule	Nrcam	>sp|Q810U4-2|NRCAM_MOUSE Isoform 2 of Neuronal cell adhesion molecule OS=Mus musculus GN=Nrcam;>sp|Q810U4|NRCAM_MOUSE Neuronal cell adhesion molecule OS=Mus musculus GN=Nrcam PE=1 SV=2;>sp|Q810U4-3|NRCAM_MOUSE Isoform 3 of Neuronal cell adhesion molecule O	5	33	33	27	30	30	25	28	26	31	29	28	29	17	19	9	10	7	10	10	20	21	30	30	25	28	26	31	29	28	29	17	19	9	10	7	10	10	20	21	24	24
Q8BGA3	Q8BGA3	2	2	2	Leucine-rich repeat transmembrane neuronal protein 2	Lrrtm2	>sp|Q8BGA3|LRRT2_MOUSE Leucine-rich repeat transmembrane neuronal protein 2 OS=Mus musculus GN=Lrrtm2 PE=2 SV=1	1	2	2	2	0	0	0	0	1	2	1	0	1	0	0	0	0	0	0	0	0	0	0	0	0	0	1	2	1	0	1	0	0	0	0	0	0	0	0	0	0	0
Q8BGF6	Q8BGF6	2	2	2	ELMO domain-containing protein 2	Elmod2	>sp|Q8BGF6|ELMD2_MOUSE ELMO domain-containing protein 2 OS=Mus musculus GN=Elmod2 PE=2 SV=1	1	2	2	2	1	1	1	1	1	2	2	2	2	1	2	0	1	1	2	2	2	2	1	1	1	1	1	2	2	2	2	1	2	0	1	1	2	2	2	2	1	1
[truncated: 249 more rows]
[truncated: 321 more columns]

## Sheet: peptides secretome
Sequence	Amino acid before	First amino acid	Second amino acid	Second last amino acid	Last amino acid	Amino acid after	A Count	R Count	N Count	D Count	C Count	Q Count	E Count	G Count	H Count	I Count	L Count	K Count	M Count	F Count	P Count	S Count	T Count	W Count	Y Count	V Count	U Count	Length	Missed cleavages	Mass	Proteins	Leading razor protein	Gene names	Protein names	Unique (Groups)	Unique (Proteins)	Charges	PEP	Score	Slice Average	Slice Std. Dev.	Slice 1	Slice 2	Slice 3	Slice 4	Slice 5	Slice 6	Slice 7	Slice 8
[truncated: 15,231 more rows]
[truncated: 53 more columns]

[truncated: 2 more sheets: protein groups surface, peptides surface]
